# Supplementary material for: Methyl N-(3-cyano­picolino­yl)-l-tryptophanate
Source: Acta Crystallogr Sect E Struct Rep Online. 2013 Nov 23;69(Pt 12):o1810. doi: 10.1107/S160053681303153X (PMC3885065; doi:10.1107/S160053681303153X)
Supplement: Supplementary file 1 [file e-69-o1810-sup1.cif]

##############################################################################
#                                                                            #
# This CIF contains the data in a paper accepted for publication in          #
# Acta Crystallographica Section E. It conforms to the requirements of       #
# Notes for Authors for Acta Crystallographica Section E, and has been       #
# peer reviewed under the auspices of the IUCr Commission on Journals.       #
#                                                                            #
# Full details of the Crystallographic Information File format               #
# are given in the paper "The Crystallographic Information File (CIF):       #
# a New Standard Archive File for Crystallography" by S. R. Hall, F. H.      #
# Allen and I. D. Brown [Acta Cryst. (1991), A47, 655-685].                  #
#                                                                            #
# The current version of the core CIF dictionary is obtainable from          #
# ftp://ftp.iucr.org/pub/cif_core.dic.                                       #
#                                                                            #
# Software is freely available for graphical display of the structure(s)     #
# in this CIF. For information consult the CIF software page                 #
# http://www.iucr.org/resources/cif/software.                                #
#                                                                            #
# This file may be used for bona fide research purposes within the           #
# scientific community so long as proper attribution is given to the journal # 
# article from which it was obtained.                                        #
#                                                                            #
##############################################################################
data_I
_audit_creation_method
;
  Olex2 1.2
  (compiled Apr 23 2013 17:54:37, GUI svn.r4466)
;
_journal_date_recd_electronic     2013-11-13
_journal_date_accepted     2013-11-19
_journal_name_full     'Acta Crystallographica, Section E'
_journal_year     2013
_journal_volume     69
_journal_issue     12
_journal_page_first     o1810
_journal_page_last     o1810
_journal_paper_category     QO
_journal_paper_doi     10.1107/S160053681303153X
_journal_coeditor_code     SU2666
_publ_contact_author_name     'Volodymyr Medviediev'
_publ_contact_author_address
;
STC "Institute for Single Crystals", National Academy of Science of Ukraine,
Lenina ave. 60, 61001, Khar'kov, Ukraine
;
_publ_contact_author_email     'vmedvedev@xray.isc.kharkov.com'
_publ_contact_author_fax     '+ 38 (057) 340 44 74'
_publ_contact_author_phone     '+ 38 (057) 341 02 73'
_publ_section_title
;
Methyl <i>N</i>-(3-cyanopicolinoyl)-<i>L</i>-tryptophanate
;
loop_
    _publ_author_name
    _publ_author_footnote
    _publ_author_address
    'Ovdiichuk, Olga' .
;
Kyiv National Taras Shevchenko University, Department of Chemistry,
Volodymyrska str. 64, 01601 Kyiv, Ukraine
;
    'Hordiyenko, Olga' .
;
Kyiv National Taras Shevchenko University, Department of Chemistry,
Volodymyrska str. 64, 01601 Kyiv, Ukraine
;
    'Voitenko, Zoia' .
;
Kyiv National Taras Shevchenko University, Department of Chemistry,
Volodymyrska str. 64, 01601 Kyiv, Ukraine
;
    'Arrault, Axelle' .
;
Laboratoire de Chimie Physique Macromoleculaire, UMR 7568, ENSIC, BP 451,
54001 Nancy, France
;
    'Medviediev, Volodymyr' .
;
STC "Institute for Single Crystals", National Academy of Science of Ukraine,
Lenina ave. 60, 61001, Khar'kov, Ukraine
;
_database_code_depnum_ccdc_archive     'CCDC 972687'
_chemical_name_systematic
;
Methyl <i>N</i>-(3-cyanopicolinoyl)-<i>L</i>-tryptophanate
;
_chemical_name_common     ?
_chemical_formula_moiety     'C19 H16 N4 O3'
_chemical_formula_sum     'C19 H16 N4 O3'
_chemical_formula_iupac     'C19 H16 N4 O3'
_chemical_formula_weight     348.36
_chemical_melting_point     ?
_symmetry_space_group_name_hall     'P 2yb'
_shelx_space_group_comment
;
The symmetry employed for this shelxl refinement is uniquely defined
by the following loop, which should always be used as a source of
symmetry information in preference to the above space-group names.
They are only intended as comments.
;
_space_group_crystal_system     monoclinic
_space_group_name_H-M_alt     'P 21'
_space_group_name_Hall     'P 2yb'
loop_
    _space_group_symop_operation_xyz
    'x, y, z'
    '-x, y+1/2, -z'
_cell_length_a     7.473(2)
_cell_length_b     11.977(4)
_cell_length_c     9.661(3)
_cell_angle_alpha     90
_cell_angle_beta     91.01(2)
_cell_angle_gamma     90
_cell_volume     864.6(4)
_cell_formula_units_Z     2
_cell_measurement_reflns_used     1601
_cell_measurement_theta_min     3.2071
_cell_measurement_theta_max     32.0674
_cell_measurement_temperature     293(2)
_cell_special_details     ?
_exptl_crystal_description     block
_exptl_crystal_colour     colourless
_exptl_crystal_size_max     0.34
_exptl_crystal_size_mid     0.29
_exptl_crystal_size_min     0.21
_exptl_crystal_density_diffrn     1.338
_exptl_crystal_density_meas     ?
_exptl_crystal_density_method     ?
_exptl_crystal_F_000     364
_exptl_absorpt_coefficient_mu     0.094
_exptl_absorpt_correction_type     multi-scan
_exptl_absorpt_process_details
;
(CrysAlis PRO; Agilent, 2011)
;
_shelx_estimated_absorpt_T_min     ?
_shelx_estimated_absorpt_T_max     ?
_exptl_absorpt_correction_T_min     0.75324
_exptl_absorpt_correction_T_max     1.00000
_exptl_special_details     ?
_diffrn_ambient_temperature     293(2)
_diffrn_radiation_type     'Mo K\a'
_diffrn_radiation_wavelength     0.7107
_diffrn_radiation_monochromator     graphite
_diffrn_measurement_device_type     'Agilent Xcalibur Sapphire3'
_diffrn_measurement_method     '\w scans'
_diffrn_detector_area_resol_mean     16.1827
_diffrn_reflns_number     9857
_diffrn_reflns_av_R_equivalents     0.0471
_diffrn_reflns_theta_min     3.214
_diffrn_reflns_theta_max     29.997
_diffrn_reflns_theta_full     25.242
_diffrn_measured_fraction_theta_max     0.998
_diffrn_measured_fraction_theta_full     0.998
_diffrn_reflns_limit_h_min     -10
_diffrn_reflns_limit_h_max     10
_diffrn_reflns_limit_k_min     -16
_diffrn_reflns_limit_k_max     16
_diffrn_reflns_limit_l_min     -13
_diffrn_reflns_limit_l_max     13
_refine_special_details     ?
_reflns_number_total     4832
_reflns_number_gt     2596
_reflns_threshold_expression     I>2\s(I)
_refine_ls_structure_factor_coef     Fsqd
_refine_ls_matrix_type     full
_refine_ls_R_factor_all     0.1080
_refine_ls_R_factor_gt     0.0505
_refine_ls_wR_factor_gt     0.1068
_refine_ls_wR_factor_ref     0.1328
_refine_ls_goodness_of_fit_ref     0.925
_refine_ls_restrained_S_all     0.925
_refine_ls_number_reflns     4832
_refine_ls_number_parameters     236
_refine_ls_number_restraints     1
_refine_ls_number_constraints     64
_refine_ls_hydrogen_treatment     constr
_refine_ls_weighting_scheme     calc
_refine_ls_weighting_details
;
 w=1/[\s^2^(Fo^2^)+(0.0481P)^2^]
 where P=(Fo^2^+2Fc^2^)/3
;
_atom_sites_solution_hydrogens     geom
_atom_sites_solution_primary     direct
_atom_sites_solution_secondary     difmap
_refine_ls_shift/su_max     0.002
_refine_ls_shift/su_mean     0.000
_refine_diff_density_max     0.198
_refine_diff_density_min     -0.136
_refine_ls_extinction_method     none
_refine_ls_extinction_coef     .
_refine_ls_abs_structure_details
;
Flack parameter determined using 855 quotients
[(<i>I</i>^+^)-(<i>I</i>^-^)]/[(<i>I</i>^+^)+(<i>I</i>^-^)]
(Parsons <i>et al.</i>, 2013)
;
_refine_ls_abs_structure_Flack     -0.001(3)
loop_
    _atom_type_symbol
    _atom_type_description
    _atom_type_scat_dispersion_real
    _atom_type_scat_dispersion_imag
    _atom_type_scat_source
    'C' 'C' 0.0033 0.0016
                         'International Tables Vol C Tables 4.2.6.8 and 6.1.1.4'
    'H' 'H' 0.0000 0.0000
                         'International Tables Vol C Tables 4.2.6.8 and 6.1.1.4'
    'N' 'N' 0.0061 0.0033
                         'International Tables Vol C Tables 4.2.6.8 and 6.1.1.4'
    'O' 'O' 0.0106 0.0060
                         'International Tables Vol C Tables 4.2.6.8 and 6.1.1.4'
_computing_data_collection
;
CrysAlis PRO (Agilent, 2011)
;
_computing_cell_refinement
;
CrysAlis PRO (Agilent, 2011)
;
_computing_data_reduction
;
CrysAlis PRO (Agilent, 2011)
;
_computing_structure_solution     'SHELXS2013 (Sheldrick, 2008)'
_computing_structure_refinement     'SHELXL2013 (Sheldrick, 2008)'
_computing_molecular_graphics
;
OLEX2 (Dolomanov <i>et al.</i>, 2009)
;
_computing_publication_material
;
OLEX2 (Dolomanov <i>et al.</i>, 2009)
;
loop_
    _atom_site_type_symbol
    _atom_site_label
    _atom_site_fract_x
    _atom_site_fract_y
    _atom_site_fract_z
    _atom_site_U_iso_or_equiv
    _atom_site_adp_type
    _atom_site_calc_flag
    _atom_site_occupancy
    _atom_site_disorder_assembly
    _atom_site_disorder_group
    O O1 0.3366(4) 0.9180(2) 0.4295(2) 0.0820(8) Uani d 1 . .
    O O2 -0.0128(4) 1.0476(3) 0.1272(4) 0.0933(9) Uani d 1 . .
    O O3 0.1275(3) 1.2086(2) 0.1722(3) 0.0744(8) Uani d 1 . .
    N N1 0.2235(4) 0.7036(2) 0.1931(3) 0.0593(7) Uani d 1 . .
    N N2 0.4469(6) 0.7467(3) 0.6623(4) 0.0918(12) Uani d 1 . .
    N N3 0.2808(4) 0.9245(2) 0.2012(3) 0.0588(7) Uani d 1 . .
    H H3 0.2553 0.8865 0.1280 0.071 Uiso calc 1 . .
    N N4 0.3014(4) 0.9839(3) -0.2741(3) 0.0649(8) Uani d 1 . .
    H H4 0.2870 0.9343 -0.3376 0.078 Uiso calc 1 . .
    C C1 0.2040(5) 0.5917(3) 0.1847(4) 0.0733(11) Uani d 1 . .
    H H1 0.1587 0.5615 0.1026 0.088 Uiso calc 1 . .
    C C2 0.2477(5) 0.5201(3) 0.2913(5) 0.0779(12) Uani d 1 . .
    H H2 0.2344 0.4434 0.2802 0.094 Uiso calc 1 . .
    C C3 0.3103(5) 0.5626(4) 0.4126(4) 0.0710(10) Uani d 1 . .
    H H3A 0.3404 0.5156 0.4860 0.085 Uiso calc 1 . .
    C C4 0.3291(4) 0.6783(3) 0.4258(3) 0.0565(9) Uani d 1 . .
    C C5 0.3958(5) 0.7217(3) 0.5548(4) 0.0692(10) Uani d 1 . .
    C C6 0.2835(4) 0.7458(3) 0.3133(3) 0.0540(8) Uani d 1 . .
    C C7 0.3022(5) 0.8708(3) 0.3205(3) 0.0544(8) Uani d 1 . .
    C C8 0.2987(4) 1.0447(3) 0.1894(3) 0.0534(8) Uani d 1 . .
    H H8 0.3446 1.0731 0.2783 0.064 Uiso calc 1 . .
    C C9 0.1191(5) 1.0983(3) 0.1613(3) 0.0576(9) Uani d 1 . .
    C C10 -0.0323(6) 1.2707(4) 0.1397(6) 0.0924(15) Uani d 1 . .
    H H10A -0.0786 1.2479 0.0508 0.139 Uiso calc 1 . .
    H H10B -0.0049 1.3490 0.1377 0.139 Uiso calc 1 . .
    H H10C -0.1201 1.2567 0.2089 0.139 Uiso calc 1 . .
    C C11 0.4336(5) 1.0773(3) 0.0766(3) 0.0611(9) Uani d 1 . .
    H H11A 0.4658 1.1551 0.0895 0.073 Uiso calc 1 . .
    H H11B 0.5414 1.0333 0.0906 0.073 Uiso calc 1 . .
    C C12 0.3694(4) 1.0617(3) -0.0696(3) 0.0555(8) Uani d 1 . .
    C C13 0.3676(5) 0.9647(3) -0.1435(3) 0.0628(9) Uani d 1 . .
    H H13 0.4058 0.8957 -0.1100 0.075 Uiso calc 1 . .
    C C14 0.2617(5) 1.0954(3) -0.2872(3) 0.0558(9) Uani d 1 . .
    C C15 0.3002(4) 1.1473(3) -0.1602(3) 0.0521(8) Uani d 1 . .
    C C16 0.2762(5) 1.2624(3) -0.1484(4) 0.0651(10) Uani d 1 . .
    H H16 0.3016 1.2987 -0.0653 0.078 Uiso calc 1 . .
    C C17 0.2146(6) 1.3211(3) -0.2616(5) 0.0776(12) Uani d 1 . .
    H H17 0.1990 1.3979 -0.2546 0.093 Uiso calc 1 . .
    C C18 0.1748(5) 1.2681(4) -0.3863(5) 0.0800(12) Uani d 1 . .
    H H18 0.1324 1.3099 -0.4610 0.096 Uiso calc 1 . .
    C C19 0.1972(5) 1.1552(4) -0.4010(3) 0.0680(10) Uani d 1 . .
    H H19 0.1701 1.1197 -0.4843 0.082 Uiso calc 1 . .
loop_
    _atom_site_aniso_label
    _atom_site_aniso_U_11
    _atom_site_aniso_U_22
    _atom_site_aniso_U_33
    _atom_site_aniso_U_12
    _atom_site_aniso_U_13
    _atom_site_aniso_U_23
    O1 0.138(2) 0.0690(16) 0.0390(13) 0.0108(16) -0.0117(14) -0.0018(12)
    O2 0.0744(18) 0.0795(19) 0.125(3) -0.0159(16) -0.0208(17) 0.0269(18)
    O3 0.0749(18) 0.0649(16) 0.0831(18) 0.0101(13) -0.0101(13) -0.0138(13)
    N1 0.0617(18) 0.0628(18) 0.0533(18) 0.0036(14) -0.0028(14) -0.0073(14)
    N2 0.136(3) 0.090(2) 0.0489(19) 0.045(2) -0.0133(19) 0.0005(18)
    N3 0.0815(19) 0.0571(17) 0.0374(15) -0.0026(15) -0.0072(13) -0.0031(12)
    N4 0.088(2) 0.0628(18) 0.0445(17) -0.0164(16) 0.0091(14) -0.0101(14)
    C1 0.074(3) 0.071(3) 0.074(3) -0.003(2) -0.008(2) -0.014(2)
    C2 0.075(3) 0.060(2) 0.099(4) -0.0003(19) -0.003(2) 0.002(2)
    C3 0.072(2) 0.067(2) 0.074(3) 0.010(2) -0.004(2) 0.012(2)
    C4 0.0557(19) 0.063(2) 0.051(2) 0.0115(15) 0.0030(15) 0.0044(16)
    C5 0.087(3) 0.066(2) 0.054(2) 0.026(2) 0.0042(19) 0.0076(19)
    C6 0.0508(19) 0.064(2) 0.0478(19) 0.0073(16) 0.0032(14) -0.0031(16)
    C7 0.063(2) 0.064(2) 0.0362(18) 0.0110(16) -0.0013(15) 0.0013(15)
    C8 0.069(2) 0.0526(19) 0.0380(16) -0.0012(16) -0.0088(14) -0.0014(15)
    C9 0.061(2) 0.065(2) 0.0465(18) -0.0050(17) 0.0004(15) 0.0072(16)
    C10 0.079(3) 0.084(3) 0.114(4) 0.028(2) -0.002(2) -0.002(3)
    C11 0.064(2) 0.066(2) 0.0531(19) -0.0022(18) -0.0010(15) 0.0000(17)
    C12 0.0613(19) 0.0580(19) 0.0474(17) -0.0095(17) 0.0079(14) -0.0039(16)
    C13 0.079(2) 0.058(2) 0.051(2) -0.0090(18) 0.0086(17) -0.0012(17)
    C14 0.060(2) 0.061(2) 0.0473(18) -0.0087(16) 0.0130(15) 0.0006(16)
    C15 0.0559(18) 0.0554(19) 0.0454(17) -0.0082(16) 0.0117(14) -0.0022(16)
    C16 0.073(2) 0.061(2) 0.062(2) -0.0071(18) 0.0122(18) -0.0032(19)
    C17 0.080(3) 0.067(2) 0.087(3) 0.003(2) 0.021(2) 0.005(2)
    C18 0.080(3) 0.092(3) 0.069(3) 0.009(2) 0.015(2) 0.018(2)
    C19 0.071(2) 0.088(3) 0.0456(19) -0.007(2) 0.0086(16) 0.0029(19)
_geom_special_details
;
All e.s.d.'s (except the e.s.d. in the dihedral angle between two l.s. planes)
are estimated using the full covariance matrix. The cell e.s.d.'s are taken
into account individually in the estimation of e.s.d.'s in distances, angles
and torsion angles; correlations between e.s.d.'s in cell parameters are only
used when they are defined by crystal symmetry. An approximate (isotropic)
treatment of cell e.s.d.'s is used for estimating e.s.d.'s involving l.s.
planes.
;
loop_
    _geom_bond_atom_site_label_1
    _geom_bond_atom_site_label_2
    _geom_bond_site_symmetry_2
    _geom_bond_distance
    _geom_bond_publ_flag
    O1 C7 . 1.219(4) ?
    O2 C9 . 1.199(4) ?
    O3 C9 . 1.327(4) ?
    O3 C10 . 1.437(5) ?
    N1 C1 . 1.351(5) ?
    N1 C6 . 1.337(4) ?
    N2 C5 . 1.141(5) ?
    N3 H3 . 0.8600 ?
    N3 C7 . 1.327(4) ?
    N3 C8 . 1.451(4) ?
    N4 H4 . 0.8600 ?
    N4 C13 . 1.366(4) ?
    N4 C14 . 1.374(5) ?
    C1 H1 . 0.9300 ?
    C1 C2 . 1.375(6) ?
    C2 H2 . 0.9300 ?
    C2 C3 . 1.354(6) ?
    C3 H3A . 0.9300 ?
    C3 C4 . 1.399(6) ?
    C4 C5 . 1.431(5) ?
    C4 C6 . 1.392(5) ?
    C6 C7 . 1.505(5) ?
    C8 H8 . 0.9800 ?
    C8 C9 . 1.507(5) ?
    C8 C11 . 1.547(4) ?
    C10 H10A . 0.9600 ?
    C10 H10B . 0.9600 ?
    C10 H10C . 0.9600 ?
    C11 H11A . 0.9700 ?
    C11 H11B . 0.9700 ?
    C11 C12 . 1.495(5) ?
    C12 C13 . 1.364(5) ?
    C12 C15 . 1.438(5) ?
    C13 H13 . 0.9300 ?
    C14 C15 . 1.401(4) ?
    C14 C19 . 1.391(5) ?
    C15 C16 . 1.394(5) ?
    C16 H16 . 0.9300 ?
    C16 C17 . 1.372(6) ?
    C17 H17 . 0.9300 ?
    C17 C18 . 1.389(6) ?
    C18 H18 . 0.9300 ?
    C18 C19 . 1.370(6) ?
    C19 H19 . 0.9300 ?
loop_
    _geom_angle_atom_site_label_1
    _geom_angle_atom_site_label_2
    _geom_angle_atom_site_label_3
    _geom_angle_site_symmetry_1
    _geom_angle_site_symmetry_3
    _geom_angle
    _geom_angle_publ_flag
    C9 O3 C10 . . 117.4(3) ?
    C6 N1 C1 . . 117.5(3) ?
    C7 N3 H3 . . 118.7 ?
    C7 N3 C8 . . 122.7(3) ?
    C8 N3 H3 . . 118.7 ?
    C13 N4 H4 . . 125.6 ?
    C13 N4 C14 . . 108.9(3) ?
    C14 N4 H4 . . 125.6 ?
    N1 C1 H1 . . 118.3 ?
    N1 C1 C2 . . 123.4(4) ?
    C2 C1 H1 . . 118.3 ?
    C1 C2 H2 . . 120.4 ?
    C3 C2 C1 . . 119.2(4) ?
    C3 C2 H2 . . 120.4 ?
    C2 C3 H3A . . 120.5 ?
    C2 C3 C4 . . 119.0(4) ?
    C4 C3 H3A . . 120.5 ?
    C3 C4 C5 . . 118.1(3) ?
    C6 C4 C3 . . 118.7(3) ?
    C6 C4 C5 . . 123.1(3) ?
    N2 C5 C4 . . 173.8(4) ?
    N1 C6 C4 . . 122.2(3) ?
    N1 C6 C7 . . 116.5(3) ?
    C4 C6 C7 . . 121.3(3) ?
    O1 C7 N3 . . 123.1(3) ?
    O1 C7 C6 . . 121.3(3) ?
    N3 C7 C6 . . 115.6(3) ?
    N3 C8 H8 . . 107.9 ?
    N3 C8 C9 . . 110.7(3) ?
    N3 C8 C11 . . 111.6(3) ?
    C9 C8 H8 . . 107.9 ?
    C9 C8 C11 . . 110.8(3) ?
    C11 C8 H8 . . 107.9 ?
    O2 C9 O3 . . 124.3(3) ?
    O2 C9 C8 . . 124.0(3) ?
    O3 C9 C8 . . 111.6(3) ?
    O3 C10 H10A . . 109.5 ?
    O3 C10 H10B . . 109.5 ?
    O3 C10 H10C . . 109.5 ?
    H10A C10 H10B . . 109.5 ?
    H10A C10 H10C . . 109.5 ?
    H10B C10 H10C . . 109.5 ?
    C8 C11 H11A . . 108.4 ?
    C8 C11 H11B . . 108.4 ?
    H11A C11 H11B . . 107.4 ?
    C12 C11 C8 . . 115.6(3) ?
    C12 C11 H11A . . 108.4 ?
    C12 C11 H11B . . 108.4 ?
    C13 C12 C11 . . 126.9(3) ?
    C13 C12 C15 . . 106.8(3) ?
    C15 C12 C11 . . 126.3(3) ?
    N4 C13 H13 . . 125.1 ?
    C12 C13 N4 . . 109.9(3) ?
    C12 C13 H13 . . 125.1 ?
    N4 C14 C15 . . 108.0(3) ?
    N4 C14 C19 . . 130.1(3) ?
    C19 C14 C15 . . 121.8(3) ?
    C14 C15 C12 . . 106.4(3) ?
    C16 C15 C12 . . 134.5(3) ?
    C16 C15 C14 . . 119.0(3) ?
    C15 C16 H16 . . 120.5 ?
    C17 C16 C15 . . 118.9(4) ?
    C17 C16 H16 . . 120.5 ?
    C16 C17 H17 . . 119.3 ?
    C16 C17 C18 . . 121.3(4) ?
    C18 C17 H17 . . 119.3 ?
    C17 C18 H18 . . 119.5 ?
    C19 C18 C17 . . 121.1(4) ?
    C19 C18 H18 . . 119.5 ?
    C14 C19 H19 . . 121.1 ?
    C18 C19 C14 . . 117.8(4) ?
    C18 C19 H19 . . 121.1 ?
loop_
    _geom_torsion_atom_site_label_1
    _geom_torsion_atom_site_label_2
    _geom_torsion_atom_site_label_3
    _geom_torsion_atom_site_label_4
    _geom_torsion_site_symmetry_1
    _geom_torsion_site_symmetry_2
    _geom_torsion_site_symmetry_3
    _geom_torsion_site_symmetry_4
    _geom_torsion
    _geom_torsion_publ_flag
    N1 C1 C2 C3 . . . . 1.4(6) ?
    N1 C6 C7 O1 . . . . 171.7(3) ?
    N1 C6 C7 N3 . . . . -8.9(4) ?
    N3 C8 C9 O2 . . . . -13.3(5) ?
    N3 C8 C9 O3 . . . . 169.9(3) ?
    N3 C8 C11 C12 . . . . 73.6(4) ?
    N4 C14 C15 C12 . . . . 1.3(3) ?
    N4 C14 C15 C16 . . . . 178.0(3) ?
    N4 C14 C19 C18 . . . . -177.9(3) ?
    C1 N1 C6 C4 . . . . 1.5(5) ?
    C1 N1 C6 C7 . . . . -179.4(3) ?
    C1 C2 C3 C4 . . . . -0.1(6) ?
    C2 C3 C4 C5 . . . . -179.9(3) ?
    C2 C3 C4 C6 . . . . -0.3(5) ?
    C3 C4 C6 N1 . . . . -0.4(5) ?
    C3 C4 C6 C7 . . . . -179.4(3) ?
    C4 C6 C7 O1 . . . . -9.2(5) ?
    C4 C6 C7 N3 . . . . 170.1(3) ?
    C5 C4 C6 N1 . . . . 179.2(3) ?
    C5 C4 C6 C7 . . . . 0.1(5) ?
    C6 N1 C1 C2 . . . . -2.0(6) ?
    C7 N3 C8 C9 . . . . -109.7(4) ?
    C7 N3 C8 C11 . . . . 126.5(3) ?
    C8 N3 C7 O1 . . . . 0.8(6) ?
    C8 N3 C7 C6 . . . . -178.5(3) ?
    C8 C11 C12 C13 . . . . -81.6(4) ?
    C8 C11 C12 C15 . . . . 99.6(4) ?
    C9 C8 C11 C12 . . . . -50.2(4) ?
    C10 O3 C9 O2 . . . . -0.6(6) ?
    C10 O3 C9 C8 . . . . 176.3(3) ?
    C11 C8 C9 O2 . . . . 111.1(4) ?
    C11 C8 C9 O3 . . . . -65.8(4) ?
    C11 C12 C13 N4 . . . . -179.2(3) ?
    C11 C12 C15 C14 . . . . 178.4(3) ?
    C11 C12 C15 C16 . . . . 2.4(6) ?
    C12 C15 C16 C17 . . . . 176.0(3) ?
    C13 N4 C14 C15 . . . . -1.4(4) ?
    C13 N4 C14 C19 . . . . 177.7(3) ?
    C13 C12 C15 C14 . . . . -0.7(3) ?
    C13 C12 C15 C16 . . . . -176.6(4) ?
    C14 N4 C13 C12 . . . . 1.0(4) ?
    C14 C15 C16 C17 . . . . 0.4(5) ?
    C15 C12 C13 N4 . . . . -0.2(4) ?
    C15 C14 C19 C18 . . . . 1.2(5) ?
    C15 C16 C17 C18 . . . . 0.4(6) ?
    C16 C17 C18 C19 . . . . -0.5(6) ?
    C17 C18 C19 C14 . . . . -0.3(5) ?
    C19 C14 C15 C12 . . . . -178.0(3) ?
    C19 C14 C15 C16 . . . . -1.2(5) ?
loop_
    _geom_hbond_atom_site_label_D
    _geom_hbond_atom_site_label_H
    _geom_hbond_atom_site_label_A
    _geom_hbond_site_symmetry_A
    _geom_hbond_distance_DH
    _geom_hbond_distance_HA
    _geom_hbond_distance_DA
    _geom_hbond_angle_DHA
    _geom_hbond_publ_flag
    N4 H4 O1 1_554 0.86 2.29 2.987(3) 137.6 yes
_shelx_hkl_checksum     75776
_shelx_hkl_file
;
   0   0   2 306974. 5047.59   2
   0   0  -3 146734. 2611.24   7
   0   0   3 142148. 2749.03   2
   0   0  -4 86323.2 1825.77   7
   0   0   4 87860.1 1997.37   2
   0   0   5 3754.53 345.320   2
   0   0  -5 3778.90 300.454   7
   0   0  -6 1672.48 220.817   7
   0   0   6 1476.85 245.384   2
   0   0   7 20705.5 1016.52   2
   0   0  -7 21027.1 899.749   7
   0   0   8 18794.5 1050.38   2
   0   0  -8 23824.5 1018.92   7
   0   0   9 2095.08 376.120   2
   0   0  -9 2315.08 332.628   7
   0   0 -10 260.973 140.506   7
   0   0  10-20.3983 91.0932   2
   0   0  11 362.367 165.120   2
   0   0  12 351.825 181.080   2
   0   0  13 229.124 208.293   2
   0   0  14-150.612 158.916   2
   0  -1   2 126384. 2312.18   2
   0   1   2 133336. 2231.90   2
   0  -1  -3 4870.32 232.438   7
   0  -1   3 4564.41 320.253   2
   0   1   3 5078.34 302.123   2
   0  -1  -4 22655.0 665.283   7
   0  -1   4 22344.0 854.767   2
   0   1   4 23133.6 819.731   2
   0  -1   5 7483.79 502.355   2
   0   1  -5 7220.43 461.090   7
   0  -1  -5 6890.88 375.328   7
   0   1   5 6967.06 475.844   2
   0   1   6 3971.24 383.972   2
   0  -1  -6 3531.17 301.193   7
   0  -1   6 3752.57 393.098   2
   0   1  -6 3995.65 361.617   7
   0   1   7 2647.74 355.360   2
   0  -1  -7 2405.97 267.549   7
   0  -1   7 2111.49 317.672   2
   0   1  -7 2460.73 315.019   7
   0   1  -8 9888.93 678.444   7
   0   1   8 10102.2 736.336   2
   0  -1  -8 9712.90 595.287   7
   0  -1   8 9375.55 738.679   2
   0   1  -9 4963.40 500.609   7
   0  -1   9 5072.14 560.563   2
   0   1   9 4971.95 551.989   2
   0  -1  -9 4989.60 456.303   7
   0   1  10 875.183 226.768   2
   0  -1  10 660.256 222.730   2
   0   1 -10 777.285 208.394   7
   0   1  11 236.255 180.067   2
   0  -1  11 121.291 161.021   2
   0   1  12 344.840 238.909   2
   0  -1  12 178.472 123.348   2
   0   1  13 201.304 144.609   2
   0  -1  13 105.385 117.112   2
   0   1  14 261.926 202.646   2
   0   2   0 224773. 3728.06   3
   0  -2   0 206087. 3781.87   5
   0   2  -1 70486.0 1138.75   6
   0   2  -1 50169.5 992.261   3
   0  -2  -1 36431.0 1036.87   1
   0  -2  -1 60232.9 1153.18   4
   0  -2   1 74883.5 1186.02   2
   0  -2   2 1456.44 160.804   2
   0   2   2 1732.78 127.204   2
   0  -2  -2 1517.42 145.321   4
   0   2   3 36218.3 760.216   2
   0  -2  -3 34468.3 487.121   7
   0  -2   3 36838.4 901.056   2
   0  -2  -4 27507.2 684.741   7
   0  -2   4 26589.5 965.097   2
   0   2   4 26742.0 873.807   2
   0   2   5 9602.89 545.349   2
   0  -2   5 11194.1 655.905   2
   0   2  -5 11354.7 627.025   7
   0  -2  -5 11634.0 456.877   7
   0   2   6 13289.8 701.381   2
   0   2  -6 13392.4 731.221   7
   0  -2  -6 13132.8 551.506   7
   0  -2   6 12389.7 742.651   2
   0  -2   7 85.0402 82.2388   2
   0   2  -7 104.752 47.6006   7
   0   2   7 81.1652 74.1621   2
   0  -2  -7 114.425 40.0815   7
   0  -2  -8 1929.42 245.171   7
   0   2   8 2105.99 331.324   2
   0  -2   8 1812.37 338.491   2
   0   2  -8 2072.15 317.626   7
   0   2  -9 6164.42 599.266   7
   0  -2   9 5720.77 624.308   2
   0   2   9 5676.14 593.134   2
   0   2  10 402.765 145.882   2
   0   2 -10 642.611 202.272   7
   0  -2  10 448.530 184.722   2
   0  -2  11 676.684 229.364   2
   0   2  11 602.085 275.943   2
   0   2 -11 976.597 272.594   7
   0  -2  12 435.822 180.394   2
   0   2  12 166.466 114.372   2
   0   2  13 298.504 213.351   2
   0  -2  13 129.770 180.977   2
   0   2  14 323.704 229.008   2
   0  -3   0 55.1708 27.1414   2
   0   3   0 52.2746 22.5417   3
   0  -3   0 67.7116 58.1359   5
   0  -3   0 106.116 75.9225   1
   0  -3  -1 27222.2 818.661   1
   0   3  -1 28618.6 746.680   6
   0  -3  -1 26078.2 752.792   4
   0  -3  -1 28420.9 810.609   5
   0   3  -1 26480.2 655.246   3
   0  -3   1 30122.4 728.032   2
   0   3  -2 67183.6 766.077   3
   0   3   2 63989.8 822.384   2
   0  -3  -2 65093.2 1107.45   4
   0  -3  -3 21107.9 693.414   4
   0  -3   3 20761.9 728.678   2
   0   3   3 21712.9 557.424   2
   0  -3  -4 37387.2 1168.17   4
   0  -3  -4 38741.3 794.502   7
   0   3   4 38962.3 1067.71   2
   0  -3   4 41528.2 1265.66   2
   0   3   5 11292.0 589.030   2
   0  -3  -5 13180.3 428.324   7
   0  -3   5 11918.0 696.204   2
   0   3   6 5997.78 463.586   2
   0   3  -6 7249.90 559.230   7
   0  -3  -6 7720.66 356.437   7
   0  -3   6 5869.41 530.875   2
   0   3   7 2050.32 293.308   2
   0   3  -7 2425.34 341.798   7
   0  -3   7 1967.56 320.030   2
   0  -3  -7 2501.79 220.027   7
   0   3  -8 351.980 156.153   7
   0  -3   8 478.149 166.578   2
   0   3   8 508.039 157.847   2
   0   3  -9 3340.53 457.419   7
   0  -3   9 2881.56 453.543   2
   0   3   9 2648.04 393.019   2
   0   3  10 875.608 221.568   2
   0   3 -10 844.309 238.432   7
   0  -3  10 660.168 242.321   2
   0   3 -11 392.934 208.635   7
   0  -3  11 344.496 171.179   2
   0   3  11 193.543 170.258   2
   0  -3  12 410.241 207.913   2
   0   3  12 309.721 187.940   2
   0   3 -12 381.157 200.602   7
   0   3  13-147.615 83.5506   2
   0  -3  13-27.2457 84.8041   2
   0   4   0 47248.0 1124.93   3
   0  -4   0 46793.6 941.102   2
   0   4  -1 48126.8 1125.99   6
   0   4   1 48530.5 1174.19   3
   0  -4   1 45990.1 1210.81   5
   0  -4  -1 47418.7 1187.63   5
   0  -4  -1 49389.3 1160.71   4
   0   4  -1 47119.5 978.595   3
   0   4  -2 8302.46 326.995   3
   0  -4  -2 8500.91 443.376   4
   0   4  -2 7763.17 389.300   6
   0  -4   2 8477.38 416.265   2
   0  -4   3 13557.6 626.009   2
   0  -4  -3 13142.5 614.614   4
   0   4  -3 11928.5 414.023   3
   0   4   3 14086.5 472.166   2
   0  -4   4 1702.15 243.944   2
   0   4   4 2079.76 194.646   2
   0  -4  -4 1976.56 245.270   4
   0  -4  -5 28740.6 1100.59   4
   0   4   5 26514.2 941.296   2
   0  -4  -5 27653.4 605.936   7
   0  -4  -6 2050.14 300.428   4
   0  -4  -6 2294.47 157.286   7
   0   4   6 2518.78 292.403   2
   0  -4   6 2283.08 329.907   2
   0   4  -6 2493.01 344.132   7
   0   4  -7 1954.81 327.434   7
   0  -4  -7 1527.80 287.815   4
   0  -4   7 2035.05 328.332   2
   0   4   7 1908.27 272.543   2
   0   4  -8 1465.07 310.526   7
   0  -4   8 1448.33 311.098   2
   0  -4  -8 1132.27 270.978   4
   0   4   8 1618.85 270.357   2
   0   4  -9 1654.31 335.232   7
   0  -4   9 1643.94 349.801   2
   0  -4  -9 1394.96 304.901   4
   0   4   9 1637.09 295.234   2
   0  -4 -10 59.1322 85.5308   4
   0   4 -10 235.938 156.526   7
   0  -4  10 16.8695 80.9702   2
   0   4  10 202.245 128.644   2
   0  -4  11 274.615 167.825   2
   0  -4 -11 149.793 145.115   4
   0   4 -11 179.322 122.377   7
   0   4  11-145.658 123.361   2
   0   4 -12 324.426 226.154   7
   0   4  12 158.758 124.131   2
   0  -4 -12 339.636 172.184   4
   0  -4  12 486.097 225.844   2
   0  -4  13 335.733 178.995   2
   0  -4 -13-18.0614 122.031   4
   0   4  13 231.110 173.867   3
   0   5   0-28.3518 34.7629   3
   0  -5   0-40.4476 83.5521   5
   0  -5   0 15.1994 19.9608   2
   0   5   1 38016.3 1116.31   3
   0  -5  -1 36506.2 1155.08   5
   0   5  -1 40975.9 972.594   3
   0   5  -1 37724.0 1083.43   6
   0  -5   1 39241.8 1195.43   5
   0  -5  -2 9333.47 503.870   4
   0  -5   2 8266.16 477.321   2
   0   5  -2 9645.94 479.894   6
   0   5  -2 9305.58 388.198   3
   0   5   3 406.082 73.2107   2
   0  -5  -3 281.079 112.759   4
   0   5  -3 360.728 72.2196   3
   0  -5   3 357.145 113.800   2
   0  -5   4 1554.18 229.198   2
   0   5   4 1192.91 152.195   2
   0  -5  -4 1387.94 216.561   4
   0  -5  -5 6626.61 517.463   4
   0   5   5 6919.34 407.613   2
   0  -5   5 6085.16 512.853   2
   0  -5   6 2860.55 375.680   2
   0  -5  -6 2892.39 364.346   4
   0   5   6 3258.94 311.652   2
   0  -5  -7 210.749 98.3331   4
   0   5  -7 164.927 123.049   7
   0  -5   7 201.598 99.6137   2
   0   5   7 41.9685 42.0445   2
   0  -5  -8 144.608 107.214   4
   0  -5   8 107.781 113.373   2
   0   5  -8 207.644 146.960   7
   0   5   8 93.4089 108.352   2
   0  -5  -9 1519.13 320.668   4
   0   5   9 1747.17 287.162   2
   0  -5   9 1613.70 330.261   2
   0   5  -9 1485.32 334.564   7
   0  -5  10 488.811 233.493   2
   0   5 -10 380.053 208.990   7
   0  -5 -10 215.424 78.3820   4
   0   5  10 220.170 151.401   2
   0  -5  11 472.358 226.715   2
   0   5 -11 444.584 200.918   7
   0  -5 -11 255.173 130.254   4
   0  -5  12-194.355 202.311   2
   0  -5 -12-50.3558 154.536   4
   0   5 -12-19.9154 135.786   7
   0   5 -13 368.956 208.594   7
   0   5  13 226.541 108.023   3
   0  -5  13 217.904 200.992   2
   0  -5 -13 340.684 216.297   4
   0  -6   0 98990.1 2354.06   5
   0   6   0 100447. 2142.43   3
   0  -6   0 95624.1 1822.47   2
   0  -6  -1 1707.00 236.641   5
   0  -6   1 1901.88 267.935   5
   0   6   1 2058.25 260.149   3
   0   6  -1 1803.90 192.102   3
   0  -6   1 1451.83 169.366   2
   0   6  -1 1746.78 232.361   6
   0   6  -2 350.822 85.6931   3
   0  -6   2 306.540 138.691   5
   0   6   2 352.645 102.171   3
   0   6  -2 364.008 103.863   6
   0  -6   2 313.931 109.684   2
   0   6   2 160.033 27.8016   2
   0   6   2 26.0323 22.8952   2
   0  -6  -2 261.417 95.8305   4
   0  -6   3 2240.90 313.990   2
   0   6   3 2975.61 175.770   2
   0  -6  -3 2924.30 319.734   4
   0   6  -3 2827.91 216.756   3
   0  -6   4 8351.43 568.867   2
   0   6  -4 7960.52 363.464   3
   0  -6  -4 8451.30 574.175   4
   0  -6  -5 541.510 162.629   4
   0  -6   5 342.370 127.307   2
   0   6   5 429.501 86.1095   2
   0  -6  -6 849.636 224.109   4
   0   6   6 981.858 172.755   2
   0  -6   6 1004.10 243.009   2
   0   6  -7 1694.82 320.165   7
   0   6   7 1568.35 232.551   2
   0  -6  -7 1513.84 301.314   4
   0  -6   7 1410.27 291.986   2
   0  -6  -8 8206.63 724.228   4
   0  -6   8 7750.27 726.081   2
   0   6  -8 9428.57 829.384   7
   0   6   8 7633.34 586.169   2
   0  -6   9 1302.03 305.384   2
   0   6  -9 1681.37 378.516   7
   0  -6  -9 1320.72 300.426   4
   0   6 -10 168.115 116.604   7
   0  -6  10 345.096 219.440   2
   0  -6 -10 311.238 183.711   4
   0   6 -11 119.014 152.929   7
   0  -6 -11 120.124 86.1943   4
   0  -6  11-199.055 106.478   2
   0   6  12-164.893 211.692   3
   0   6 -12-156.445 172.998   7
   0  -6 -12-62.1258 105.894   4
   0  -6  12 244.918 214.825   2
   0   6  13 118.711 136.820   3
   0   6 -13 383.158 203.575   7
   0  -6 -13 167.513 197.397   4
   0  -7   0 81.7482 86.5194   5
   0  -7   0 39.6317 37.3853   2
   0   7   0-34.4074 53.1314   3
   0  -7  -1 23724.5 1020.16   5
   0   7  -1 22781.8 953.013   6
   0  -7   1 25193.4 1078.17   5
   0   7  -1 21609.1 801.763   3
   0  -7   1 20544.5 829.354   2
   0   7   1 23210.0 957.125   3
   0   7  -2 5509.43 364.204   3
   0   7  -2 4920.51 403.940   6
   0  -7   2 4651.38 398.404   2
   0  -7  -2 5164.65 443.200   4
   0   7   2 5500.34 483.764   3
   0  -7   2 4890.18 457.999   5
   0   7   3 2821.55 369.854   3
   0  -7  -3 2429.40 309.958   4
   0  -7   3 2566.69 350.119   2
   0   7   3 2723.99 142.894   2
   0   7  -3 3037.61 253.096   3
   0   7  -4 11564.6 444.406   3
   0  -7  -4 11178.8 692.706   4
   0  -7  -5 1694.33 287.479   4
   0   7   5 1721.29 178.249   2
   0  -7   5 2023.97 306.263   2
   0  -7   6 1182.86 297.616   2
   0  -7  -6 1368.60 261.563   4
   0   7   6 1653.99 220.987   2
   0  -7  -7 210.422 134.255   4
   0  -7   7 48.1021 95.8993   2
   0   7  -7 281.488 142.546   7
   0  -7  -8 1278.76 293.042   4
   0  -7   8 1102.61 285.858   2
   0   7  -8 1387.20 319.243   7
   0   7  -9-211.732 178.745   7
   0  -7  -9 106.097 126.553   4
   0  -7   9-16.2235 115.242   2
   0  -7  10 152.051 165.465   2
   0   7 -10 329.795 207.147   7
   0  -7 -10 204.302 130.620   4
   0   7  11 489.456 249.504   3
   0   7 -11 797.492 283.268   7
   0  -7 -11 444.719 192.618   4
   0  -7  11 774.545 290.329   2
   0  -7  12 64.3945 88.4962   2
   0  -7 -12 212.114 185.865   4
   0   7 -12 95.5904 103.711   7
   0   7  12 201.793 175.280   3
   0  -7 -13-16.4314 96.7085   4
   0   8   0 5595.53 427.308   3
   0  -8   0 6470.50 334.787   2
   0   8  -1 3562.80 319.178   3
   0  -8   1 3461.11 424.035   5
   0  -8  -1 2977.93 378.002   5
   0  -8   1 2435.78 265.713   2
   0   8  -1 3340.78 363.894   6
   0   8   1 2955.54 342.130   3
   0   8  -2 5834.98 403.247   3
   0  -8   2 5620.64 533.144   5
   0   8  -2 5364.33 463.684   6
   0  -8   2 5101.42 415.044   2
   0   8   2 5689.36 512.590   3
   0   8  -3 7063.62 432.612   3
   0   8   3 10206.4 724.635   3
   0  -8   3 8284.96 584.196   2
   0  -8   3 9274.73 729.529   5
   0  -8  -3 9166.94 644.423   4
   0   8  -3 8853.10 594.478   6
   0  -8  -4 2473.07 341.243   4
   0   8   4 2310.32 349.128   3
   0  -8   5 5948.80 617.134   2
   0  -8  -5 7453.59 629.613   4
   0   8   5 8290.73 718.925   3
   0  -8  -6 5165.58 545.305   4
   0   8  -6 5835.21 634.416   7
   0  -8   6 4664.09 567.805   2
   0   8   6 5042.75 582.087   3
   0   8   7 1323.99 299.760   3
   0   8  -7 1197.36 289.387   7
   0  -8   7 1080.82 296.065   2
   0  -8  -7 950.010 254.823   4
   0  -8  -8 394.134 180.098   4
   0   8  -8 766.899 270.098   7
   0   8   8 697.552 221.224   3
   0  -8   8 655.847 235.596   2
   0  -8   9 299.861 199.054   2
   0   8  -9 54.7518 144.674   7
   0   8   9-28.3768 150.032   3
   0  -8  -9 198.506 180.750   4
   0   8 -10 453.092 250.661   7
   0  -8 -10 331.434 168.978   4
   0   8  10 302.816 202.778   3
   0  -8  10 264.488 218.097   2
   0  -8 -11 567.032 242.318   4
   0   8 -11 532.129 283.445   7
   0  -8  11 364.369 181.574   2
   0   8  11 558.263 247.150   3
   0   8 -12 92.5451 109.623   7
   0   8  12-269.489 239.712   3
   0  -8  12 296.115 191.904   2
   0  -8 -12 142.763 126.165   4
   0   9   0 163.904 113.834   3
   0  -9   0-58.2348 123.900   5
   0  -9   0 64.8062 46.2555   2
   0  -9   1 2018.18 225.536   2
   0  -9   1 2652.20 386.951   5
   0  -9  -1 2000.73 333.428   5
   0   9   1 2279.01 328.378   3
   0   9  -1 2264.57 330.749   6
   0   9  -1 2663.67 303.497   3
   0   9  -2 2203.79 280.019   3
   0   9  -2 1605.70 276.895   6
   0   9   2 2040.75 314.082   3
   0  -9   2 1577.64 313.396   5
   0  -9   2 1675.86 265.299   2
   0   9  -3 8351.21 628.306   6
   0   9  -3 7393.21 476.144   3
   0  -9   3 8987.51 615.498   2
   0  -9   3 8470.30 729.636   5
   0  -9   4 3623.09 441.777   2
   0   9   4 4060.48 525.104   3
   0  -9   4 3599.23 489.917   5
   0  -9  -4 3632.80 454.742   4
   0  -9  -5 2120.11 345.316   4
   0  -9   5 1482.22 315.871   2
   0   9   5 2419.36 416.470   3
   0   9   6 354.396 217.850   3
   0   9  -6 26.6528 86.3771   7
   0  -9   6 44.3510 86.9936   2
   0  -9  -6 165.055 90.3706   4
   0   9  -7 55.4587 99.8886   7
   0  -9   7 158.568 126.557   2
   0  -9  -7 0.37782 80.3397   4
   0   9   7 178.202 77.0625   3
   0  -9   8 241.922 167.313   2
   0   9   8 440.667 215.112   3
   0   9  -8 506.752 206.392   7
   0  -9  -8 492.028 208.755   4
   0   9  -9 148.208 117.884   7
   0   9   9 442.702 229.977   3
   0  -9  -9 147.987 139.022   4
   0  -9   9 354.383 204.484   2
   0   9  10-178.949 200.819   3
   0   9 -10-24.0342 149.034   7
   0  -9  10-173.598 120.885   2
   0  -9 -10 59.0414 120.992   4
   0   9 -11 725.799 290.861   7
   0  -9 -11 399.972 200.418   4
   0   9  11 642.258 290.725   3
   0  -9  11 500.057 276.500   2
   0  -9 -12 818.734 304.379   4
   0  10   0 1255.31 216.340   3
   0 -10   0 737.340 232.072   5
   0  10   0 1111.48 230.713   6
   0  10   1 538.255 177.254   3
   0 -10  -1 654.220 185.568   5
   0 -10   1 798.780 239.730   5
   0  10  -1 839.262 202.717   3
   0  10  -1 827.250 214.551   6
   0 -10   2 485.625 199.911   5
   0  10  -2 847.930 207.465   6
   0  10  -2 855.329 187.971   3
   0 -10   2 791.963 170.046   2
   0  10   2 864.279 225.965   3
   0  10   3 624.323 206.005   3
   0  10  -3 602.244 191.571   6
   0 -10   3 561.292 152.486   2
   0 -10   3 687.931 245.242   5
   0 -10  -4 4223.48 508.567   4
   0 -10   4 4741.15 568.085   5
   0  10   4 4987.67 602.889   3
   0 -10   4 4727.28 489.025   2
   0 -10   5 645.905 200.877   2
   0  10   5 559.547 225.269   3
   0 -10   5 565.319 232.573   5
   0  10  -5 673.069 246.271   7
   0 -10  -5 518.305 173.953   4
   0 -10  -6 85.0530 70.7054   4
   0 -10   6-6.24970 115.637   2
   0  10   6 0.09715 77.8945   3
   0  10  -6 103.677 113.701   7
   0  10   7 74.9142 84.6318   3
   0 -10  -7 5.55619 63.0334   4
   0 -10   7 17.2118 71.9516   2
   0  10  -7 83.6450 99.4595   7
   0 -10   8 189.326 139.084   2
   0  10   8-54.7197 126.540   3
   0  10  -8 314.109 214.542   7
   0 -10  -8 332.192 162.823   4
   0 -10   9 368.948 210.278   2
   0  10   9 162.634 170.952   3
   0  10  -9 359.838 192.144   7
   0 -10  -9 52.0009 115.236   4
   0  10 -10 125.758 169.159   7
   0 -10  10 50.5381 98.7453   2
   0 -10 -10 79.4142 126.197   4
   0  10  10 436.674 292.096   3
   0 -10  11 404.329 240.596   2
   0  10 -11 713.635 310.535   7
   0 -10 -11 317.163 208.513   4
   0 -11   0 87.0052 67.0622   5
   0  11   0-90.9434 119.872   6
   0  11   0 48.7883 92.4356   3
   0  11  -1 1643.48 313.464   6
   0  11  -1 1440.13 245.164   3
   0 -11   1 1715.53 357.963   5
   0  11   1 1693.37 294.319   3
   0 -11  -1 1690.65 355.350   5
   0  11   2 560.968 209.401   3
   0 -11   2 711.784 255.958   5
   0  11  -2 625.719 214.495   6
   0  11  -3 805.126 241.681   6
   0  11   3 368.791 165.012   3
   0 -11   3 639.442 225.755   5
   0  11   4 1977.96 399.167   3
   0 -11   4 1986.66 386.812   5
   0 -11   4 1713.70 312.424   2
   0  11  -5 196.397 191.139   7
   0 -11   5 41.1694 76.7001   2
   0  11   5 179.610 162.824   3
   0 -11   5 432.727 250.775   5
   0 -11  -5 129.671 140.830   4
   0  11  -6 41.5095 74.5782   7
   0 -11   6 133.611 169.378   5
   0 -11  -6 114.379 73.9689   4
   0 -11   6 96.4538 55.5475   2
   0  11   6 64.1124 138.754   3
   0 -11  -7 103.869 121.583   4
   0 -11   7-60.6836 91.6504   2
   0  11  -7 15.9286 127.584   7
   0  11   7 39.0098 82.8773   3
   0  11   8 694.866 320.483   3
   0 -11   8 551.658 227.222   2
   0  11  -8 1019.83 340.128   7
   0 -11  -8 523.644 218.488   4
   0  11   9 32.0513 155.808   3
   0  11  -9-8.61946 122.181   7
   0 -11   9-9.90495 127.835   2
   0 -11  -9 55.6984 118.654   4
   0  11  10 208.760 195.838   3
   0 -11  10-181.457 206.514   2
   0  11 -10-74.8689 109.989   7
   0 -11 -10-3.45487 117.240   4
   0 -11 -11 146.682 96.5437   4
   0  12   0 371.205 159.556   3
   0  12   0 516.911 209.446   6
   0 -12   0 482.108 194.945   5
   0  12  -1 602.651 222.835   6
   0 -12  -1 554.677 231.700   5
   0 -12   1 585.275 234.121   5
   0  12   1 495.594 174.339   3
   0  12   2 257.133 178.810   3
   0 -12   2 204.982 189.341   5
   0  12  -2 191.692 124.930   6
   0  12   3 481.578 189.543   3
   0  12  -3 850.668 270.356   6
   0  12  -3 782.062 227.990   7
   0 -12   3 558.119 225.736   5
   0  12  -4 144.475 95.0054   7
   0 -12   4 5.92823 123.980   5
   0  12   4 30.2776 65.8711   3
   0  12  -5 22.5234 65.3873   7
   0 -12   5 158.318 115.004   5
   0  12   5 186.839 178.752   3
   0 -12   6 765.138 251.615   2
   0  12   6 880.342 296.042   3
   0 -12   6 936.084 312.164   5
   0  12  -6 1174.44 323.999   7
   0  12   7 164.221 141.928   3
   0 -12   7 146.929 129.461   5
   0 -12   7 106.668 99.7311   2
   0 -12  -7-73.8626 113.913   4
   0  12  -7 160.194 149.562   7
   0 -12   8 348.843 248.286   5
   0  12   8 149.325 110.276   3
   0 -12   8 37.6494 101.195   2
   0 -12  -8 11.0633 75.5350   4
   0  12  -8 13.5399 134.417   7
   0 -12   9 250.775 180.068   2
   0  12   9 51.8947 149.429   3
   0 -12  -9-53.3242 91.8112   4
   0  12  -9-131.370 158.946   7
   0 -12  10 422.071 232.323   2
   0 -12 -10 133.239 111.950   4
   0  13   0-60.8506 95.6928   6
   0 -13   0-54.3439 79.4978   5
   0  13   0-31.3438 74.3220   7
   0  13  -1 174.581 159.552   6
   0  13   1 218.961 126.287   3
   0  13   1-104.040 152.758   6
   0  13  -1 120.485 99.8391   7
   0 -13  -1 156.760 123.124   5
   0 -13   1 176.757 164.577   5
   0 -13   2 100.026 118.943   5
   0  13   2-111.152 120.775   3
   0  13  -2 178.529 115.840   6
   0  13  -2 89.8736 97.3207   7
   0  13  -3 466.616 219.709   6
   0 -13   3 135.054 121.957   5
   0  13  -3 374.484 217.782   7
   0  13   3 168.323 118.565   3
   0 -13   4-28.5230 142.277   5
   0  13  -4 536.496 209.071   7
   0  13   4 602.293 249.428   3
   0 -13   5 39.0542 108.943   5
   0  13  -5 162.199 175.783   7
   0  13   5 119.008 100.711   3
   0  13  -6 485.370 242.250   7
   0  13   6 400.848 284.057   3
   0 -13   6 398.207 221.965   5
   0  13  -7 234.205 189.864   7
   0  13   7 75.9704 201.289   3
   0 -13   7-194.838 257.823   5
   0 -13  -8 42.4835 83.3097   4
   0  13   8 203.649 242.036   3
   0  13  -8 137.419 149.352   7
   0 -13   8 87.9959 135.358   5
   0 -13  -9-171.274 171.498   4
   0  14   0 59.5808 141.625   6
   0 -14   0 132.261 112.283   5
   0  14   1 179.439 151.992   6
   0 -14   1 211.719 159.529   5
   0  14  -1 164.226 99.8411   7
   0  14  -1 223.883 148.354   6
   0  14  -2 338.876 188.476   7
   0  14   2-21.3046 90.3999   3
   0  14  -2 217.997 155.549   6
   0  14   2 155.619 80.7172   6
   0 -14   2 327.980 182.333   5
   0  14  -3 514.703 218.161   7
   0  14   3 477.911 205.809   3
   0 -14   3 591.766 252.779   5
   0  14  -3 817.461 301.183   6
   0  14   4 102.108 86.4932   3
   0  14  -4-14.9150 100.515   7
   0  14   5 497.952 203.028   3
   0  14  -5 566.963 220.074   7
   0 -14   5 712.383 297.496   5
   0  14   6 238.267 208.631   3
   0  14  -6 250.916 166.933   7
   0 -14   6 122.192 90.8548   5
   0  14   7 69.0007 172.978   3
   0 -14   7-12.3916 119.019   5
   0  15   0 65.6053 87.7809   6
   0 -15   0 324.581 192.556   5
   0 -15   1 119.011 130.162   5
   0  15   1 21.3289 107.978   6
   0  15  -1 53.7622 95.9150   6
   0  15   2 116.958 92.2521   6
   0  15  -2-97.4662 110.805   6
   0 -15   2 149.917 92.3040   5
   0  15  -2 31.2464 104.254   7
   0 -15   3 99.8150 188.111   5
   0  15  -3 158.911 129.303   7
   0  15   3 216.753 151.992   3
   0 -15   4 122.255 143.136   5
   0  15   4 545.135 259.344   3
   0  15  -4 713.214 292.600   7
   0 -15   5 124.237 193.773   5
   0  15   5 111.700 184.659   3
   0  15  -5 227.001 171.723   7
   0  15  -6 289.819 216.707   7
   0  15   6 99.0451 137.323   3
   0 -15   6 264.059 261.129   5
   0 -16   0 81.4635 163.004   5
   0  16   0 44.6295 163.117   6
   0 -16   1 56.9615 106.071   5
   0  16  -1 78.8244 75.6135   6
   0  16   1-40.0190 105.416   6
   0  16   2 48.9693 114.536   6
   0 -16   2 442.878 251.011   5
   0  16  -2 181.218 169.449   6
   0  16   3 190.753 141.147   6
   0  16  -3 261.825 183.187   7
   0 -16   3 565.181 248.659   5
   0  16  -4-66.5392 163.218   7
   0  16   4-109.274 118.911   3
   0  16   5-106.250 187.663   3
   0  16  -5-0.51967 80.6502   7
   0  17   0 84.7269 132.757   6
   0  17   1 303.394 228.006   6
   0  17  -1 45.9463 135.828   6
   0  17  -2 145.127 225.593   6
  -1   0  13-127.230 138.588   2
  -1   0  12 428.296 198.205   2
  -1   0  11 93.0431 91.4786   2
   1   0 -10 4052.03 464.737   7
  -1   0  10 3770.51 524.402   2
  -1   0   9 22694.1 1245.60   2
   1   0  -9 22997.5 1117.03   7
  -1   0   8 93.6751 149.348   2
   1   0  -8 224.291 128.032   7
  -1   0   7 25518.7 1165.34   2
   1   0  -7 24757.4 1024.55   7
  -1   0   6 24697.7 1070.45   2
   1   0  -6 26885.9 990.804   7
  -1   0   5 1567.07 253.044   2
   1   0  -5 1595.97 209.109   7
   1   0  -4 73673.5 1688.00   7
  -1   0   4 76659.4 1857.13   2
   1   0  -3 75289.4 1620.28   7
  -1   0   3 86442.0 1827.12   2
  -1   0   2 14141.2 475.928   3
  -1   0   2 14827.4 401.290   1
  -1   0   2 17011.5 558.532   2
   1   0  -2 16082.5 507.570   7
  -1   0   1 142072. 2419.83   3
   1   0  -1 147045. 2465.72   7
  -1   0   1 139440. 2390.25   1
  -1   0  -1 517.259 78.2847   3
   1   0   1 495.623 68.6392   2
   1   0   2 33024.8 867.605   2
   1   0   3 21976.3 747.230   2
   1   0   4 46412.5 1296.15   2
   1   0   5 6468.44 484.687   2
   1   0   6 257.742 116.437   2
   1   0   7 15820.5 867.844   2
  -1   0  -7 16294.7 787.560   7
   1   0   8 13526.7 866.592   2
  -1   0  -8 15775.6 824.262   7
   1   0   9 6487.10 633.213   2
  -1   0  -9 7886.66 602.716   7
   1   0  10 706.711 245.579   2
   1   0  11 73.0175 92.8989   2
   1   0  12 902.200 351.641   2
   1   0  13 21.8595 118.747   2
   1   0  14 241.894 175.847   2
  -1   1  14-69.1714 117.524   2
  -1   1  13 241.176 169.693   2
  -1  -1  13 136.790 201.849   2
  -1  -1  12 307.695 193.501   2
  -1   1  12 203.878 172.132   2
   1   1 -11 321.593 156.325   7
  -1   1  11 483.982 233.818   2
  -1   1  11 221.408 71.7214   3
  -1  -1  11 367.346 186.094   2
   1   1 -10 690.593 217.629   7
  -1   1  10 576.800 183.894   2
  -1  -1  10 510.910 202.950   2
   1  -1  -9 12105.3 749.467   7
  -1   1   9 11972.1 865.525   2
  -1  -1   9 10050.4 820.426   2
   1   1  -9 12174.4 828.233   7
   1  -1  -8 8909.58 600.898   7
  -1  -1   8 8622.16 698.681   2
   1   1  -8 8217.04 635.728   7
  -1   1   8 8030.40 687.790   2
   1  -1  -7 1710.23 238.009   7
  -1  -1   7 1601.99 307.063   2
  -1   1   7 1568.23 293.033   2
   1   1  -7 1854.07 288.555   7
   1   1  -6 5607.84 449.485   7
  -1   1   6 5451.73 470.049   2
  -1  -1   6 5755.79 497.778   2
   1  -1  -6 5379.32 395.788   7
  -1   1   5 6103.65 454.213   2
   1  -1  -5 6035.68 381.092   7
  -1  -1   5 6013.86 465.290   2
   1   1  -5 5967.51 423.540   7
  -1   1   4 2673.89 274.305   2
   1   1  -4 2051.42 230.534   7
   1  -1  -4 2047.99 201.176   7
  -1  -1   4 2205.22 258.218   2
   1  -1  -3 14107.4 469.671   7
  -1   1   3 14115.5 546.832   3
   1   1  -3 13045.9 524.643   7
  -1  -1   3 14137.8 603.634   2
  -1   1   3 14465.2 585.137   2
  -1  -1   2 162408. 2210.12   2
  -1   1   2 161784. 2138.27   3
  -1  -1   2 146775. 1755.14   3
   1  -1  -2 141946. 1916.20   7
  -1  -1   2 155030. 1980.96   1
   1   1  -2 142116. 2043.22   7
  -1  -1   1 14057.4 425.314   1
   1  -1  -1 12946.5 400.254   7
   1   1  -1 13332.5 437.039   7
  -1   1   1 13994.9 447.459   3
  -1  -1   1 13189.9 335.697   3
  -1  -1   0 174555. 2811.95   4
   1   1   0 156633. 2800.98   6
   1   1   0 168640. 2806.42   7
  -1  -1   0 179935. 2872.92   1
  -1  -1   0 171152. 2731.01   5
  -1   1   0 176640. 2924.82   3
  -1  -1   0 158923. 2771.45   3
  -1  -1  -1 151674. 2444.23   1
   1  -1   1 143663. 2494.65   2
  -1   1  -1 135575. 2453.18   3
   1   1   1 142498. 2326.82   7
   1   1   1 134959. 2362.02   2
  -1  -1  -1 132052. 2444.58   4
   1   1   2 53403.1 1193.09   2
  -1  -1  -2 55253.8 1126.45   1
  -1   1  -2 55266.3 1225.52   3
   1  -1   3 10254.2 510.253   2
  -1  -1  -3 10585.2 372.067   1
   1   1   3 9670.71 462.188   2
   1   1   4 22962.4 841.136   2
  -1  -1  -4 24882.9 656.875   1
   1  -1   4 22557.6 882.362   2
  -1  -1  -5 7413.96 327.718   1
   1  -1   5 8457.16 550.925   2
   1   1   5 8849.12 521.226   2
   1  -1   6 1857.93 293.213   2
   1   1   6 2121.56 270.129   2
  -1  -1  -6 1993.24 164.618   1
   1   1   7 641.435 168.411   2
  -1  -1  -7 869.133 103.174   1
  -1  -1  -7 1033.08 163.233   7
   1  -1   7 808.557 226.927   2
  -1   1  -8 17078.0 909.504   7
   1   1   8 14769.7 914.939   2
  -1  -1  -8 16646.3 783.970   7
   1  -1   8 14868.1 937.598   2
  -1   1  -9 9296.51 694.897   7
   1   1   9 8414.29 705.486   2
   1  -1   9 8938.96 760.959   2
   1   1  10 291.658 169.322   2
   1  -1  10 112.946 122.505   2
  -1   1 -10 266.460 168.269   7
   1  -1  11 179.232 140.842   2
   1   1  11 92.6957 152.641   2
   1  -1  12-89.1393 133.968   2
   1   1  12 13.6520 65.0927   2
   1  -1  13 222.538 185.210   2
   1   1  13 29.5160 105.415   2
   1   1  14-46.6149 126.384   2
  -1   2  14-97.7358 171.987   2
  -1  -2  13 130.646 162.845   2
  -1   2  13-42.8323 121.951   2
  -1  -2  12-9.51529 72.8962   2
  -1   2  12 366.328 197.761   3
  -1   2  12 79.4697 151.529   2
  -1  -2  11 246.414 148.500   2
  -1   2  11-37.6618 124.293   3
   1   2 -11 182.179 179.899   7
  -1   2  11 284.681 192.460   2
  -1   2  10 612.612 227.218   2
   1   2 -10 318.554 144.735   7
  -1  -2  10 382.547 186.787   2
  -1  -2   9 2489.35 391.156   2
   1   2  -9 2426.78 381.548   7
  -1   2   9 2183.07 374.444   2
   1   2  -8 62.9555 95.8944   7
  -1   2   8 94.7398 69.5429   2
   1  -2  -8 91.5616 84.0324   7
  -1  -2   8 165.998 94.7438   2
  -1   2   7 1012.95 231.107   2
  -1  -2   7 989.642 225.619   2
   1  -2  -7 1032.73 170.357   7
   1   2  -7 799.515 185.347   7
  -1   2   6 12965.8 796.754   2
   1   2  -6 15698.7 805.011   7
   1  -2  -6 17402.9 689.271   7
  -1  -2   6 14746.5 853.913   2
   1  -2  -5 2513.00 227.871   7
  -1  -2   5 2527.91 306.982   2
  -1   2   5 2686.02 311.343   2
   1   2  -5 2543.01 293.173   7
   1   2  -4 37240.8 1062.31   7
  -1   2   4 37956.6 1074.23   2
   1  -2  -4 35992.2 814.858   7
  -1  -2   4 37454.0 1093.45   2
   1   2  -3 72657.7 1611.11   7
   1  -2  -3 77960.5 1407.00   7
  -1   2   3 72625.1 1640.09   3
  -1   2   3 77902.6 1583.09   2
  -1  -2   3 74159.6 1676.55   2
  -1  -2   2 7005.79 378.370   2
  -1   2   2 7457.98 388.599   3
  -1  -2   2 5795.19 344.773   1
   1  -2  -2 5926.08 271.138   7
   1  -2  -2 5997.62 272.426   4
   1   2  -2 6786.05 358.719   7
   1  -2  -1 3812.05 173.028   4
  -1  -2   1 3064.85 280.508   1
   1   2  -1 4032.04 237.181   7
  -1   2   1 4010.81 255.662   3
  -1  -2   1 4482.56 243.033   2
  -1  -2   0 28216.1 732.429   4
  -1   2   0 27311.4 770.549   3
   1  -2   0 28820.0 695.779   2
  -1  -2   0 31204.3 784.717   1
   1  -2   0 29483.9 708.688   5
   1   2   0 29173.1 747.317   6
   1   2   0 26968.2 668.808   7
  -1  -2   0 27882.8 693.600   5
  -1   2  -1 75022.1 1543.35   3
   1   2   1 75149.7 1324.08   7
  -1  -2  -1 77317.6 1493.87   1
  -1  -2  -1 75894.7 1550.69   4
   1   2   1 72353.2 1300.97   2
   1  -2   1 77233.9 1550.71   2
   1   2   2 79363.4 1577.27   2
  -1  -2  -2 82862.8 1786.83   4
  -1  -2  -2 82823.2 1643.92   1
  -1  -2  -3 2391.55 172.432   1
   1  -2   3 2640.75 259.452   2
   1   2   3 1829.10 186.511   2
  -1  -2  -4 20071.8 583.424   1
   1   2   4 18843.3 717.643   2
   1  -2   4 21381.8 873.289   2
  -1  -2  -5 7772.32 321.607   1
   1   2   5 7725.04 461.988   2
  -1  -2  -5 7396.89 348.313   7
   1  -2   5 7103.13 530.200   2
  -1  -2  -6 1033.62 145.170   7
   1  -2   6 1036.34 232.058   2
  -1  -2  -6 822.920 95.0355   1
   1   2   6 1070.38 197.144   2
   1  -2   7 2093.63 330.426   2
   1   2   7 1591.08 296.448   2
  -1  -2  -7 2281.14 234.968   7
   1   2   8 102.013 117.938   2
  -1   2  -8 6.27469 53.1606   7
  -1  -2  -8 70.7535 65.7081   7
   1  -2   8 106.577 132.171   2
   1   2   9 2581.45 378.587   2
   1  -2   9 2370.87 398.022   2
  -1   2  -9 2731.79 395.655   7
  -1   2 -10 937.625 244.476   7
   1  -2  10 1068.80 289.342   2
   1   2  10 1051.11 273.701   2
  -1   2 -11 146.653 129.100   7
   1  -2  11-146.554 138.833   2
   1   2  11-49.8729 60.0491   2
   1   2  12 198.091 149.661   2
   1  -2  12 669.883 266.336   2
   1  -2  13 222.672 169.496   2
   1   2  13 158.897 101.994   2
   1  -3 -14 70.9004 156.638   4
  -1   3  13 206.403 158.579   3
  -1  -3  13 337.657 217.782   2
  -1   3  13 210.556 200.085   2
  -1   3  12-121.873 149.372   3
  -1   3  12 86.0635 132.677   2
   1   3 -12 173.267 143.200   7
  -1  -3  12 90.5739 100.188   2
   1   3 -11 1236.41 311.446   7
  -1  -3  11 1282.52 342.437   2
  -1   3  11 1054.42 332.413   3
  -1   3  11 1224.78 318.129   2
  -1   3  10 507.441 203.358   2
  -1  -3  10 324.476 173.153   2
  -1   3  10 232.034 152.598   3
   1   3 -10 413.315 160.462   7
   1   3  -9 108.842 112.309   7
  -1  -3   9 184.400 118.489   2
  -1   3   9 131.091 105.503   2
  -1   3   8 222.933 102.285   2
   1  -3  -8 213.827 95.3446   7
   1   3  -8 486.130 183.237   7
  -1  -3   8 301.611 96.8192   2
   1   3  -7 2163.84 336.961   7
   1  -3  -7 2232.40 237.868   7
  -1  -3   7 1905.99 333.855   2
  -1   3   7 1937.76 302.671   2
  -1  -3   6 851.857 209.075   2
  -1   3   6 781.073 174.174   2
   1  -3  -6 680.941 126.429   7
   1   3  -6 917.545 212.882   7
   1   3  -5 17847.2 858.238   7
   1  -3  -5 19185.6 646.664   7
  -1   3   5 17464.7 797.653   2
  -1  -3   5 17140.3 864.421   2
  -1   3   4 13418.8 678.978   3
  -1  -3   4 12719.7 656.808   2
  -1   3   4 12339.4 624.550   2
   1  -3  -4 12532.3 455.438   7
   1  -3  -4 12773.4 558.497   4
   1   3  -4 13159.6 667.217   7
  -1   3   3 15337.2 704.550   3
   1   3  -3 14461.7 657.331   7
  -1  -3   3 15130.4 643.140   2
   1  -3  -3 13777.1 548.628   4
  -1   3   3 14496.0 574.419   2
   1  -3  -3 15213.9 494.348   7
  -1   3   2 43121.6 1199.35   3
  -1  -3   2 46039.2 1209.38   1
   1  -3  -2 38999.2 970.107   4
   1   3  -2 39788.3 1119.96   7
  -1  -3   2 42326.5 1093.94   2
   1   3  -1 486.160 89.6337   7
   1  -3  -1 515.259 92.3901   5
  -1  -3   1 585.506 112.174   5
  -1  -3   1 476.155 88.1264   2
  -1  -3   1 587.734 107.299   1
   1  -3  -1 595.436 89.2252   4
   1   3  -1 542.127 103.028   6
  -1   3   1 465.779 106.415   3
   1  -3   0 26901.8 761.213   5
   1  -3   0 24190.8 659.748   2
  -1   3   0 26170.6 772.197   3
   1   3   0 25194.0 764.321   6
   1   3   0 24352.9 663.467   7
  -1  -3   0 23876.3 585.701   2
  -1  -3   0 25833.1 746.821   5
   1  -3   1 23540.2 724.910   2
   1   3   1 25006.4 578.468   7
  -1  -3  -1 22968.5 753.890   4
  -1   3  -1 23773.9 757.094   3
   1  -3   2 45112.1 1111.89   2
  -1  -3  -2 43841.6 1099.54   4
  -1   3  -2 42460.2 985.569   3
  -1  -3  -2 46052.5 1029.93   1
  -1   3  -2 41936.2 790.187   6
  -1  -3  -3 33480.0 1086.68   4
  -1  -3  -3 33752.5 917.902   1
  -1   3  -3 34796.2 961.833   3
   1   3   3 36750.4 899.965   2
  -1  -3  -4 19991.5 825.133   4
  -1  -3  -4 17396.1 392.227   7
   1  -3   4 20367.6 878.167   2
   1   3   4 19638.2 670.106   2
   1   3   5 11849.7 574.013   2
   1  -3   5 11979.9 714.359   2
  -1  -3  -5 11763.7 348.831   7
  -1  -3  -6 7319.46 307.365   7
   1  -3   6 6749.95 568.739   2
   1  -3   7 1472.90 280.757   2
   1   3   7 1153.15 204.449   2
  -1  -3  -7 1379.83 154.441   7
   1  -3   8 1084.30 246.652   2
   1   3   8 1054.50 220.362   2
   1   3   9 568.662 181.696   2
   1  -3   9 687.726 211.359   2
  -1   3  -9 510.206 202.596   7
   1   3  10 341.264 168.273   2
   1  -3  10 271.304 144.638   2
  -1   3 -10 276.045 119.370   7
   1   3  11 1224.25 293.235   2
   1  -3  11 571.715 251.561   2
  -1   3 -11 1094.03 281.010   7
   1  -3  12 274.073 184.000   2
   1   3  12 369.433 203.941   2
   1  -3  13 622.914 295.403   2
  -1  -3 -13 771.813 327.685   4
   1  -4 -14-300.384 190.241   4
  -1  -4  13 173.116 148.491   2
  -1   4  13 67.3945 138.632   3
   1   4 -13-47.5637 74.8064   7
  -1  -4  12 331.171 210.374   2
  -1   4  12 432.868 255.402   3
   1  -4 -12 477.633 212.271   4
   1   4 -12 209.731 172.070   7
  -1   4  12 261.696 178.852   2
  -1  -4  11 663.851 263.819   2
   1  -4 -11 501.530 232.182   4
   1   4 -11 443.608 204.620   7
  -1   4  11 237.372 146.286   2
  -1   4  11 72.2183 136.910   3
  -1   4  10 920.577 256.163   2
  -1   4  10 461.471 190.905   3
   1  -4 -10 495.410 201.015   4
   1   4 -10 467.658 201.961   7
  -1  -4  10 636.002 220.986   2
  -1   4   9 2987.36 444.250   3
   1   4  -9 2893.59 454.241   7
  -1   4   9 2721.20 403.859   2
  -1  -4   9 2637.54 441.759   2
  -1   4   8 2069.53 326.827   2
   1   4  -8 1991.05 334.077   7
  -1  -4   8 2030.91 368.484   2
   1  -4  -7 3866.25 417.544   4
  -1   4   7 3922.01 418.509   2
   1   4  -7 4667.99 503.171   7
  -1  -4   7 3197.54 429.915   2
   1  -4  -7 4234.70 308.760   7
   1  -4  -6 352.067 88.0858   7
   1  -4  -6 262.537 98.7944   4
  -1   4   6 232.198 112.975   2
  -1  -4   6 544.020 172.770   2
   1   4  -6 237.346 86.0546   7
   1  -4  -5 4723.57 392.884   4
   1  -4  -5 4698.97 282.558   7
  -1   4   5 5351.92 475.274   3
   1   4  -5 5283.54 475.181   7
  -1   4   5 4745.06 414.287   2
  -1  -4   5 5343.38 466.400   2
  -1  -4   4 466.438 132.389   2
   1   4  -4 537.377 153.883   7
  -1   4   4 493.157 125.837   2
  -1  -4   4 94.3304 98.7470   1
   1  -4  -4 467.855 116.833   4
  -1   4   4 423.546 111.151   3
   1  -4  -4 493.439 85.7798   7
   1   4  -3 23734.7 918.926   7
  -1   4   3 26106.8 1007.43   3
   1  -4  -3 23207.9 787.243   4
  -1  -4   3 27394.2 1033.57   1
  -1   4   3 21747.2 737.948   2
  -1  -4   3 23721.7 877.271   2
   1  -4  -2 1105.73 140.027   4
   1   4  -2 1007.69 151.714   7
  -1  -4   2 975.653 220.316   1
  -1   4   2 1153.89 189.441   3
  -1  -4   2 1175.28 159.555   2
  -1  -4   1 20415.1 748.025   5
   1  -4  -1 21882.1 756.248   5
   1   4  -1 21408.3 728.811   7
   1   4  -1 20838.5 753.276   6
  -1   4   1 21560.4 779.989   3
  -1  -4   1 20494.5 623.580   2
   1  -4   0 18700.4 565.209   2
  -1  -4   0 15483.1 415.331   2
   1   4   0 14653.0 627.004   6
   1  -4   0 15881.2 645.645   5
  -1  -4   0 17983.6 733.774   1
  -1   4   0 15539.0 616.554   3
  -1  -4   0 15887.7 632.490   5
   1   4   0 14656.6 534.640   7
  -1  -4  -1 18284.7 698.252   5
  -1   4  -1 18645.3 702.547   3
  -1  -4  -1 18499.8 719.455   4
   1  -4   1 21158.8 679.361   2
   1   4   1 18377.3 529.842   7
  -1  -4  -1 21908.3 791.367   1
  -1  -4  -2 1669.77 214.360   4
   1  -4   2 2466.97 243.332   2
  -1   4  -2 2225.53 223.196   3
   1   4   2 2026.34 109.805   7
  -1   4  -2 2047.21 171.885   6
  -1  -4  -2 2284.10 231.466   1
   1   4   3 16723.9 507.000   2
  -1   4  -3 16477.1 601.489   3
   1  -4   3 13835.5 740.106   2
  -1  -4  -3 14937.3 701.667   4
  -1  -4  -3 12966.1 577.322   1
  -1   4  -4 12298.6 531.377   3
  -1  -4  -4 10716.9 628.184   4
   1  -4   4 12821.0 707.974   2
   1   4   4 10301.1 439.257   2
  -1  -4  -5 4769.40 441.525   4
   1   4   5 3743.58 342.815   2
   1  -4   5 5074.41 482.848   2
   1  -4   6 2824.01 379.764   2
   1   4   6 3080.81 316.673   2
  -1  -4  -6 3153.10 385.912   4
   1   4   7 5358.35 456.556   2
   1  -4   7 5087.47 567.866   2
  -1  -4  -7 5042.52 525.261   4
  -1  -4  -8 171.556 141.070   4
   1  -4   8 41.2086 104.473   2
   1   4   8 166.835 96.3027   2
  -1  -4  -9 210.824 126.693   4
   1  -4   9 47.7016 88.5642   2
  -1   4  -9 315.908 172.942   7
   1   4   9 117.847 103.083   2
   1   4  10 697.207 199.792   2
   1  -4  10 850.106 275.322   2
  -1  -4 -10 658.402 243.864   4
  -1   4 -10 970.954 263.755   7
  -1  -4 -11 324.362 133.778   4
   1  -4  11 463.274 215.124   2
   1   4  11 260.849 206.338   2
  -1   4 -11 372.999 162.616   7
   1  -4  12-252.525 208.684   2
  -1   4 -12 34.5634 87.6263   7
  -1  -4 -12 14.7219 91.4021   4
   1  -4  13 535.952 258.309   2
  -1  -4 -13 283.235 225.309   4
   1   5 -13 243.833 171.163   7
  -1   5  13 182.213 193.898   3
   1  -5 -13 60.6375 144.701   4
  -1   5  12 21.1530 103.541   3
  -1  -5  12 86.7326 99.5560   2
   1  -5 -12 179.602 163.044   4
   1  -5 -11 36.4259 91.5872   4
  -1  -5  11-129.693 150.801   2
  -1   5  11-82.3231 97.3344   2
   1   5 -11-116.912 108.520   7
  -1   5  11-33.7087 124.523   3
   1   5 -10-7.77766 84.6389   7
  -1  -5  10 162.541 111.698   2
   1  -5 -10 75.8995 92.5073   4
  -1   5  10-39.2201 88.4800   3
  -1   5  10 85.4076 97.5078   2
   1  -5  -9 90.0000 99.1581   4
  -1   5   9-163.965 117.110   3
   1   5  -9 127.936 144.382   7
  -1   5   9-22.9371 50.3887   2
  -1  -5   9-51.9267 64.9820   2
  -1  -5   8 2303.76 392.754   2
  -1   5   8 2548.80 421.880   3
   1  -5  -8 2082.42 326.739   4
  -1   5   8 2472.84 357.318   2
   1   5  -8 2787.69 443.085   7
  -1   5   7 393.277 143.861   2
   1   5  -7 365.133 137.666   7
  -1   5   7 345.316 165.199   3
  -1  -5   7 279.471 124.743   2
   1  -5  -7 409.292 131.614   4
  -1   5   6 614.749 155.317   2
   1  -5  -6 705.099 107.700   7
  -1  -5   6 822.585 203.279   2
   1  -5  -6 597.634 171.886   4
   1   5  -6 878.755 241.339   7
  -1   5   6 741.688 217.110   3
  -1   5   5 1082.45 242.957   3
  -1   5   5 952.053 186.783   2
   1  -5  -5 996.687 185.395   4
   1   5  -5 1081.48 226.624   7
  -1  -5   5 916.384 194.963   2
   1   5  -4 205.878 106.800   7
   1  -5  -4 147.571 70.2955   4
  -1   5   4 157.217 66.0904   3
  -1  -5   4 106.100 47.8750   2
  -1  -5   4 52.7556 134.076   1
  -1   5   4 105.670 75.7834   2
  -1   5   3 986.288 161.568   2
   1  -5  -3 1148.39 165.790   4
  -1  -5   3 1380.12 188.476   2
  -1   5   3 1203.05 208.330   3
   1   5  -3 1311.71 209.118   7
  -1  -5   3 730.597 258.913   1
  -1  -5   2 1616.32 185.265   2
   1   5  -2 1309.47 101.792   3
   1  -5  -2 1680.52 194.253   4
  -1   5   2 1881.00 253.593   3
   1   5  -2 1767.70 233.192   7
  -1  -5   1 12382.8 609.475   5
   1   5  -1 11304.8 585.323   6
   1  -5  -1 11457.2 583.662   5
   1   5  -1 10782.5 542.026   7
  -1  -5   1 11921.9 458.629   2
  -1   5   1 10337.4 563.193   3
   1   5  -1 11744.4 434.540   3
  -1  -5   0 110555. 2392.81   5
  -1  -5   0 122109. 2590.77   1
   1  -5   0 114682. 2461.43   5
   1  -5   0 122086. 2149.91   2
   1   5   0 105001. 2374.91   6
   1   5   0 109588. 2176.63   7
  -1   5   0 103342. 2284.36   3
  -1  -5   0 93399.2 1857.79   2
  -1   5  -1 26633.1 937.758   3
  -1  -5  -1 25502.6 944.016   4
  -1  -5  -1 27728.7 1010.58   1
   1   5   1 26526.0 731.912   7
  -1  -5  -1 28765.0 982.642   5
   1  -5   1 26654.4 840.484   2
   1  -5   1 27983.6 987.493   5
  -1  -5  -2 26155.3 980.268   4
  -1   5  -2 26498.4 884.884   3
   1   5   2 27141.6 620.457   7
  -1   5  -2 25359.3 789.642   6
  -1  -5  -2 24797.0 942.834   1
  -1  -5  -3 884.774 164.469   1
   1  -5   3 2133.76 265.833   2
   1   5   3 743.530 80.3173   2
  -1  -5  -3 1838.81 253.079   4
  -1   5  -3 1918.24 198.478   3
  -1  -5  -4 1244.69 214.050   4
   1  -5   4 1036.68 224.871   2
   1   5   4 1254.36 141.761   2
  -1   5  -4 1508.51 192.195   3
   1  -5   5 626.425 190.522   2
   1   5   5 696.539 126.346   2
  -1  -5  -5 724.743 186.696   4
  -1  -5  -6 719.362 192.780   4
   1   5   6 519.849 161.979   2
   1  -5   6 397.978 146.745   2
   1   5   7 4451.62 414.932   2
   1  -5   7 5272.26 557.132   2
  -1  -5  -7 5155.80 541.927   4
   1  -5   8 2642.46 429.326   2
  -1  -5  -8 2101.93 366.547   4
   1   5   8 2078.72 299.403   2
  -1   5  -9 1589.86 355.433   7
   1  -5   9 1323.27 344.787   2
  -1  -5  -9 1334.10 307.211   4
   1   5   9 972.582 217.045   2
   1  -5  10 42.5727 168.812   2
  -1   5 -10 131.413 135.577   7
  -1  -5 -10 140.456 144.662   4
  -1  -5 -11 259.733 129.569   4
   1  -5  11 377.593 194.972   2
  -1   5 -11 118.336 88.9129   7
  -1  -5 -12 10.2690 76.7223   4
   1  -5  12 48.1928 107.595   2
  -1   5 -12 36.0088 76.8282   7
  -1   5 -13-157.311 167.029   7
  -1  -5 -13-68.8311 113.835   4
  -1   6  13 412.764 225.585   3
   1   6 -13 190.226 168.356   7
   1  -6 -13-171.926 130.670   4
   1  -6 -12 162.306 128.353   4
  -1  -6  12 236.139 221.290   2
   1   6 -12 18.3909 135.640   7
  -1   6  12 54.8492 154.194   3
   1   6 -11 56.5104 106.892   7
  -1  -6  11 246.187 206.761   2
  -1   6  11 242.738 157.263   3
   1  -6 -11-98.1808 67.2598   4
  -1   6  10-103.021 83.2297   3
   1   6 -10 196.392 205.560   7
   1  -6 -10 226.779 171.026   4
  -1  -6  10 197.537 74.0101   2
  -1   6   9 1627.89 298.176   2
   1  -6  -9 1597.56 336.368   4
  -1  -6   9 1675.36 356.805   2
  -1   6   9 2022.05 427.571   3
   1   6  -9 2072.36 397.226   7
  -1   6   8 7206.81 749.951   3
   1  -6  -8 6446.25 614.087   4
   1   6  -8 7334.07 721.400   7
  -1  -6   8 6328.84 656.256   2
  -1   6   8 5650.29 534.634   2
  -1   6   7 3438.87 368.754   2
   1   6  -7 3060.42 454.799   7
  -1  -6   7 2791.39 419.563   2
   1  -6  -7 3167.24 404.839   4
  -1   6   7 3420.98 492.047   3
  -1  -6   6 2132.46 328.023   2
  -1   6   6 2590.74 406.138   3
  -1   6   6 2255.15 278.547   2
   1   6  -6 2527.38 383.103   7
   1  -6  -6 2355.25 315.552   4
   1   6  -5 4296.96 468.886   7
  -1   6   5 3918.79 483.078   3
  -1  -6   5 3753.18 402.212   2
  -1   6   5 3350.64 319.573   2
   1  -6  -5 3837.60 385.582   4
  -1  -6   4 12960.8 704.624   2
   1   6  -4 12375.3 767.790   7
  -1   6   4 12321.9 795.322   3
   1  -6  -4 11870.2 642.896   4
   1  -6  -3 18665.2 793.395   4
  -1   6   3 18561.4 940.412   3
  -1  -6   3 18080.3 799.424   2
  -1  -6   3 18398.9 1067.06   1
   1   6  -3 18289.9 893.289   7
  -1  -6   2 2411.27 402.065   1
   1   6  -2 2520.09 291.230   6
  -1  -6   2 2191.55 224.789   2
   1   6  -2 2589.40 297.678   7
  -1   6   2 2588.21 318.249   3
  -1  -6   2 2174.40 284.479   5
   1   6  -2 2199.28 179.984   3
  -1   6   1 139049. 3093.59   3
   1   6  -1 132931. 2989.18   7
   1   6  -1 136842. 3110.75   6
   1  -6  -1 139024. 3134.43   5
   1   6  -1 139727. 2746.04   3
  -1  -6   1 131488. 3129.49   5
  -1  -6   0 3588.18 392.359   1
   1  -6   0 2643.16 219.790   2
   1  -6   0 3151.93 339.910   5
  -1  -6   0 3416.16 334.825   5
   1   6   0 2832.78 308.994   6
  -1   6   0 3095.51 300.321   3
   1   6   0 2878.29 256.523   7
   1  -6   1 37725.0 1053.39   2
   1  -6   1 32965.3 1200.34   5
  -1  -6  -1 35510.4 1215.49   5
   1   6   1 33177.0 921.144   7
  -1  -6  -1 33878.2 1313.42   1
  -1   6  -1 30619.2 1133.80   3
   1   6   2 8067.30 328.466   7
  -1   6  -2 8355.45 464.717   6
   1  -6   2 8269.54 523.218   2
  -1   6  -2 7548.31 474.344   3
  -1  -6  -2 7963.82 542.652   4
  -1  -6  -3 2677.02 322.952   4
   1  -6   3 2651.81 304.400   2
  -1   6  -3 2339.07 258.276   3
  -1   6  -3 2590.02 257.825   6
   1  -6   4 6889.68 529.641   2
  -1  -6  -4 6293.44 511.210   4
  -1   6  -4 6508.30 392.817   3
   1   6   4 1088.59 133.038   2
   1  -6   5 1655.77 355.212   2
   1   6   5 1251.34 175.878   2
  -1  -6  -6-90.8515 48.4322   1
   1   6   6 380.921 130.346   2
   1  -6   6 1984.05 338.084   2
  -1  -6  -6 1877.94 320.775   4
  -1  -6  -7 395.634 144.039   4
   1   6   7 184.405 88.3662   2
   1  -6   7 436.235 196.761   2
   1  -6   8 296.395 136.596   2
  -1  -6  -8 538.777 217.838   4
   1  -6   9 96.9505 122.105   2
  -1  -6  -9 237.513 127.830   4
  -1   6  -9 82.8213 92.8658   7
   1  -6  10 51.0565 113.235   2
  -1   6 -10 67.7187 153.436   7
  -1  -6 -10 80.9955 154.181   4
  -1  -6 -11 17.7359 171.598   4
  -1   6 -11-7.76913 83.0920   7
   1  -6  11 42.8282 115.024   2
  -1   6 -12-24.2311 112.291   7
  -1  -6 -12 11.2370 89.6245   4
   1  -6  12 160.098 129.983   2
  -1  -6 -13-52.5502 124.988   4
  -1   6 -13 20.5621 122.923   7
   1  -7 -12-40.1292 84.3268   4
  -1  -7  12 17.5476 87.1589   2
  -1   7  12 33.4897 135.282   3
   1   7 -12 298.969 265.121   7
  -1   7  11 158.469 148.500   3
  -1  -7  11 209.687 167.445   2
   1   7 -11 97.4585 88.2827   7
   1  -7 -11 195.392 141.287   4
   1   7 -10 99.0420 123.580   7
   1  -7 -10 5.85502 86.3084   4
  -1   7  10 191.557 164.701   3
  -1  -7  10 36.8767 121.576   2
   1   7  -9 1127.19 332.342   7
  -1  -7   9 895.782 283.131   2
  -1   7   9 854.906 306.510   3
   1  -7  -9 881.610 234.809   4
   1   7  -8 1105.20 306.467   7
  -1  -7   8 766.748 227.190   2
   1  -7  -8 698.852 226.004   4
  -1   7   8 708.229 258.810   3
   1   7  -7 1745.42 341.978   7
  -1  -7   7 1547.75 323.978   2
  -1   7   7 1687.84 239.648   2
  -1   7   7 2331.77 436.339   3
   1  -7  -7 1581.42 282.525   4
   1   7  -6 1120.29 265.128   7
  -1  -7   6 916.576 231.297   2
   1  -7  -6 872.049 198.374   4
  -1   7   6 1290.05 192.898   2
  -1   7   6 1304.98 304.925   3
   1   7  -5 729.465 203.082   7
  -1  -7   5 856.011 200.045   2
  -1   7   5 540.301 120.994   2
  -1   7   5 575.259 211.538   3
   1  -7  -5 515.923 149.620   4
  -1   7   4 696.715 201.981   3
   1  -7  -4 503.816 122.279   4
  -1   7   4 374.230 98.2807   2
   1   7  -4 424.640 152.971   7
  -1  -7   4 613.126 165.590   2
  -1  -7   3 696.340 149.192   2
   1  -7  -3 697.697 159.308   4
   1   7  -3 716.273 95.0198   3
  -1  -7   3 923.521 227.770   5
  -1  -7   3 435.689 232.864   1
  -1   7   3 658.671 176.059   3
   1   7  -3 734.507 167.978   7
  -1  -7   2 723.631 189.718   5
   1   7  -2 591.842 153.994   7
  -1  -7   2 412.164 113.678   2
  -1  -7   2 405.159 163.990   1
   1   7  -2 589.948 107.090   3
  -1   7   2 588.935 142.449   3
   1   7  -2 567.545 161.317   6
   1   7  -1 2814.74 325.238   6
  -1  -7   1 1474.13 172.945   2
   1   7  -1 2835.74 305.451   7
   1  -7  -1 2650.32 342.081   5
  -1   7   1 2685.06 317.319   3
  -1  -7   1 3061.50 405.735   1
  -1  -7   1 2985.70 344.973   5
   1   7  -1 2645.06 246.688   3
   1  -7   0 1488.32 196.776   2
  -1  -7   0 1392.15 121.253   2
  -1   7   0 2487.59 298.151   3
  -1  -7   0 2039.11 292.972   5
   1   7   0 2279.70 244.099   3
   1   7   0 2396.54 324.042   6
  -1  -7   0 2244.03 387.757   1
   1   7   0 2308.12 248.597   7
   1  -7   0 2772.54 338.837   5
   1   7   1 2805.48 248.659   7
  -1   7  -1 3157.49 344.115   3
   1  -7   1 2463.61 252.303   2
  -1  -7  -1 2806.24 337.572   5
   1  -7   1 3346.84 376.131   5
  -1  -7  -2 2174.70 297.370   4
  -1   7  -2 2089.89 250.009   6
   1  -7   2 1942.83 304.837   5
   1   7   2 2014.70 180.527   7
  -1   7  -2 2101.45 268.882   3
   1  -7   2 1981.97 255.636   2
   1   7   3 3814.02 186.784   7
  -1   7  -3 3895.57 355.193   3
  -1   7  -3 3782.29 333.193   6
   1  -7   3 4187.67 396.960   2
  -1  -7  -3 4145.50 431.321   4
  -1   7  -4 3347.14 290.786   3
  -1  -7  -4 3026.17 381.493   4
   1  -7   4 3180.57 378.600   2
   1  -7   5 2710.00 359.287   2
  -1   7  -5 2734.35 266.028   3
  -1  -7  -5 2394.43 353.751   4
  -1  -7  -6 1023.03 236.715   4
   1  -7   6 899.499 268.904   2
  -1  -7  -7 2384.62 391.004   4
   1  -7   7 2584.17 427.047   2
  -1  -7  -8 3143.32 476.818   4
   1  -7   8 2692.52 481.003   2
   1  -7   9 447.706 236.594   2
  -1   7  -9 369.306 199.812   7
  -1  -7  -9 329.938 173.877   4
  -1  -7 -10 155.139 135.690   4
   1  -7  10 500.637 262.509   2
  -1   7 -10 166.500 90.1127   7
   1  -7  11 3.39881 98.7201   2
  -1   7 -11 122.692 132.019   7
  -1  -7 -11-7.15032 115.205   4
  -1  -7 -12 453.175 222.656   4
  -1   7 -12 173.995 172.368   7
   1  -7  12 427.719 251.058   2
  -1   8  12 933.070 390.199   3
  -1  -8  12 372.272 238.963   2
   1   8 -12 250.377 200.769   7
   1  -8 -11-10.6611 92.3560   4
   1   8 -11 161.854 146.466   7
  -1  -8  11-33.7443 102.451   2
  -1   8  11-140.390 113.106   3
   1  -8 -10-136.650 148.054   4
  -1  -8  10 173.758 173.119   2
   1   8 -10 93.5283 109.940   7
  -1   8  10-22.4369 136.936   3
  -1   8   9-67.5912 89.0156   3
   1  -8  -9 85.0949 137.557   4
  -1  -8   9 111.338 109.009   2
   1   8  -9 30.4282 106.144   7
  -1  -8   8 763.524 237.519   2
   1   8  -8 939.748 298.928   7
  -1   8   8 1038.51 308.414   3
   1  -8  -8 783.711 214.546   4
  -1   8   7 44.0012 86.4495   3
   1   8  -7 262.162 151.944   7
  -1  -8   7 333.995 147.891   2
   1  -8  -7 34.8846 57.9306   4
   1   8  -6 9482.76 813.532   7
  -1  -8   6 9541.57 724.547   2
  -1   8   6 10836.9 923.648   3
   1  -8  -6 8496.27 672.787   4
  -1  -8   5 1719.20 282.988   2
  -1   8   5 1751.48 348.316   3
   1  -8  -5 1754.24 275.322   4
   1   8  -5 2091.68 360.534   7
   1  -8  -4 14723.4 810.313   4
  -1   8   4 12093.9 583.814   2
  -1  -8   4 13413.0 770.351   2
   1   8  -4 16316.1 967.667   7
  -1   8   4 16924.1 1019.68   3
  -1  -8   3 1770.17 298.983   5
   1   8  -3 1572.86 262.701   7
  -1   8   3 1730.96 309.845   3
  -1   8   3 1407.73 155.361   2
  -1  -8   3 994.771 209.904   2
   1   8  -2 3307.31 378.772   7
   1   8  -2 2190.40 242.923   3
  -1  -8   2 3293.26 503.345   1
   1   8  -2 3507.92 389.333   6
  -1  -8   2 3731.48 436.895   5
  -1   8   2 3377.94 388.800   3
  -1  -8   1 3201.73 388.271   5
  -1   8   1 3211.68 375.767   3
   1   8  -1 3387.71 355.420   7
  -1  -8   1 4073.85 522.799   1
   1   8  -1 3956.49 418.662   6
   1   8  -1 3578.23 305.519   3
   1  -8  -1 3488.63 387.654   5
   1   8   0 202.884 108.276   3
   1   8   0 201.094 92.3339   7
  -1  -8   0 238.016 167.185   1
   1  -8   0 43.3268 58.0284   2
   1   8   0 249.566 123.157   6
  -1  -8   0 138.252 41.0357   2
  -1  -8   0 300.226 149.808   5
  -1   8   0 126.767 89.5514   3
   1  -8   0 222.213 132.695   5
   1  -8   1 4531.32 376.001   2
  -1   8  -1 5235.32 479.560   3
   1   8   1 5028.53 443.957   3
  -1  -8  -1 4060.58 496.905   1
  -1  -8  -1 5389.30 509.201   5
   1  -8   1 5827.99 556.198   5
   1   8   1 5282.40 375.788   7
   1  -8   2 15295.1 739.869   2
   1  -8   2 16687.7 950.689   5
   1   8   2 16193.1 586.414   7
  -1   8  -2 14236.5 747.604   3
  -1   8  -2 17020.7 802.890   6
  -1  -8  -3 3922.56 442.554   4
  -1   8  -3 4867.28 401.039   3
   1  -8   3 3716.40 407.360   2
   1  -8   3 4404.12 495.544   5
  -1   8  -3 4403.36 382.275   6
   1  -8   4 17562.4 902.521   2
  -1  -8  -4 16549.8 937.475   4
  -1   8  -4 15473.1 695.613   3
  -1   8  -5 13455.8 635.026   3
  -1  -8  -5 14004.0 890.457   4
   1  -8   5 14075.8 866.184   2
   1  -8   6 374.575 170.263   2
  -1  -8  -6 305.510 118.735   4
   1  -8   7 381.986 169.876   2
  -1  -8  -7 328.931 117.163   4
  -1  -8  -8 758.725 252.748   4
   1  -8   8 703.032 270.737   2
  -1  -8  -9 985.079 283.343   4
   1  -8   9 1106.52 313.196   2
  -1   8  -9 1261.60 356.315   7
  -1   8 -10 312.577 226.145   7
  -1  -8 -10-51.7993 125.457   4
   1  -8  10 244.119 132.922   2
  -1  -8 -11 51.6960 126.399   4
  -1   8 -11-108.806 158.212   7
   1  -8  11 15.4842 147.951   2
  -1   8 -12 1603.69 448.806   7
  -1  -8 -12 1185.80 394.619   4
  -1  -9  11-148.134 80.6968   2
  -1   9  11 451.343 300.072   3
   1  -9 -11-101.399 145.916   4
   1   9 -11 282.283 212.115   7
  -1  -9  10 191.721 194.885   2
  -1   9  10 139.286 117.558   3
   1   9 -10 177.558 162.626   7
   1  -9 -10 189.126 129.480   4
   1  -9  -9-82.4850 94.2677   4
  -1  -9   9-46.0755 76.9318   2
   1   9  -9-39.0922 105.676   7
  -1   9   9-25.6246 115.153   3
   1  -9  -8 40.0759 63.5584   4
  -1   9   8 15.1107 152.527   3
   1   9  -8 142.178 159.253   7
  -1  -9   8 299.437 170.455   2
  -1   9   7 794.429 259.499   3
   1  -9  -7 602.987 199.485   4
   1   9  -7 1059.15 300.885   7
  -1  -9   7 630.199 195.599   2
   1   9  -6 1825.83 371.142   7
  -1  -9   6 1230.20 273.242   2
  -1   9   6 1893.16 385.077   3
   1  -9  -6 1455.90 288.403   4
  -1  -9   5 9793.63 756.464   2
   1  -9  -5 9827.97 719.095   4
   1   9  -5 11787.4 893.713   7
  -1   9   5 11904.9 943.816   3
  -1  -9   4 4114.23 513.249   5
   1   9  -4 4485.77 510.264   7
  -1  -9   4 3043.59 401.797   2
   1  -9  -4 4533.21 469.636   4
  -1   9   4 4413.99 526.595   3
  -1   9   3 12065.5 832.421   3
   1   9  -3 12197.8 806.777   7
  -1  -9   3 11375.4 824.626   5
   1   9  -2 309.491 124.505   7
  -1  -9   2 227.685 77.7632   5
   1   9  -2 297.973 106.525   3
  -1  -9   2 211.505 94.3662   2
  -1   9   2 282.027 130.362   3
   1   9  -2 111.545 64.9438   6
  -1  -9   1 254.283 92.0066   2
  -1  -9   1 431.306 200.398   1
  -1  -9   1 440.649 168.729   5
   1   9  -1 369.424 138.856   7
   1  -9  -1 290.270 91.7153   5
   1   9  -1 351.576 102.096   3
  -1   9   1 345.710 136.563   3
   1   9  -1 497.573 182.092   6
   1   9   0 796.154 196.070   6
  -1   9   0 449.725 133.848   3
  -1  -9   0 474.686 162.653   5
   1  -9   0 595.721 173.986   5
   1   9   0 802.896 167.185   3
   1   9   0 819.464 182.436   7
  -1  -9   0 831.091 244.246   1
   1  -9   1 3602.96 444.458   5
   1  -9   1 2933.22 309.349   2
   1   9   1 3210.12 309.117   7
   1   9   1 3425.84 380.778   3
  -1   9  -1 3726.60 406.494   3
  -1  -9  -1 2935.40 393.574   5
   1  -9   2 6351.89 593.431   5
   1   9   2 5077.71 513.154   3
  -1   9  -2 4762.38 450.825   3
   1   9   2 5497.27 355.901   7
  -1   9  -2 5586.27 483.761   6
   1  -9   2 5325.35 435.675   2
  -1   9  -3 9119.73 601.123   3
   1  -9   3 9709.64 763.648   5
   1  -9   3 9840.24 638.817   2
  -1  -9  -3 10003.8 745.453   4
  -1   9  -3 9966.64 636.374   6
   1  -9   4 566.366 173.196   2
  -1   9  -4 562.387 129.918   3
   1  -9   4 903.797 276.719   5
  -1  -9  -4 326.414 136.028   4
  -1  -9  -5 13255.8 916.122   4
   1  -9   5 12482.1 856.224   2
   1  -9   6 171.992 135.621   2
  -1  -9  -6-58.7224 126.961   4
   1  -9   7 1291.26 317.024   2
  -1  -9  -7 981.123 274.455   4
  -1  -9  -8 1200.15 320.182   4
   1  -9   8 958.000 281.845   2
   1  -9   9-6.86266 103.298   2
  -1  -9  -9 28.7379 68.9802   4
   1  -9  10 111.023 137.857   2
  -1  -9 -10 139.231 119.018   4
  -1   9 -10 116.816 117.220   7
  -1   9 -11 131.408 113.000   7
  -1  -9 -11 61.7261 119.920   4
   1   9  11 336.637 172.027   3
   1  -9  11 322.122 255.732   2
  -1  -9 -12-156.452 165.604   4
  -1 -10  11 302.304 227.991   2
  -1  10  10 68.6421 241.395   3
  -1 -10  10 183.735 194.821   2
   1  10 -10-134.920 197.268   7
   1 -10 -10 192.181 172.500   4
   1 -10  -9 249.184 168.582   4
  -1  10   9 174.003 160.229   3
  -1 -10   9 207.303 170.016   2
   1  10  -9 16.7035 73.0309   7
   1 -10  -8 344.706 171.927   4
   1  10  -8 244.414 163.427   7
  -1  10   8 297.921 188.445   3
  -1 -10   8 267.666 147.479   2
   1  10  -7 14.4677 77.9196   7
  -1 -10   7 102.934 59.2998   2
   1 -10  -7 141.923 133.945   4
  -1  10   7 127.809 123.678   3
  -1  10   6 2051.58 424.978   3
   1 -10  -6 1770.01 334.796   4
  -1 -10   6 1455.62 306.626   2
   1  10  -6 2347.09 436.249   7
  -1  10   5 1826.54 378.446   3
  -1 -10   5 1703.09 313.205   2
   1 -10  -5 1492.13 303.465   4
   1  10  -5 1761.39 362.069   7
  -1 -10   5 1616.89 348.324   5
   1  10  -4 4761.92 553.822   7
  -1  10   4 4443.38 565.636   3
  -1 -10   4 4567.33 571.208   5
  -1  10   3 497.680 213.085   3
   1  10  -3 983.815 249.079   7
  -1 -10   3 771.408 228.388   5
  -1 -10   3 549.335 143.935   2
  -1  10   2 1744.31 327.087   3
   1  10  -2 2136.73 356.253   6
   1  10  -2 2285.72 337.202   7
  -1 -10   2 2687.52 407.361   5
  -1 -10   1 5974.56 613.130   5
  -1  10   1 6447.97 583.395   3
   1  10  -1 6905.20 632.070   6
   1  10  -1 6211.28 541.763   7
   1  10  -1 6262.97 458.302   3
   1 -10  -1 7593.13 679.891   5
   1 -10   0 1523.07 303.123   5
   1  10   0 1371.62 226.044   7
   1  10   0 1406.27 296.050   6
   1  10   0 1414.48 226.999   3
  -1  10   0 1431.27 275.976   3
  -1 -10   0 1256.92 275.341   5
   1 -10   1 496.760 151.850   5
   1  10   1 483.117 125.595   7
  -1 -10  -1 563.375 172.868   5
  -1  10  -1 316.956 160.373   3
   1  10   1 433.750 151.956   6
   1 -10   1 407.899 123.564   2
  -1  10  -1 414.837 129.077   6
   1  10   1 477.463 164.945   3
   1  10   2 9371.45 729.078   3
  -1  10  -2 7969.07 620.632   3
   1 -10   2 9437.95 600.507   2
  -1  10  -2 8826.00 665.473   6
   1 -10   2 8426.91 769.343   5
  -1  10  -3 2573.47 337.922   3
   1 -10   3 2422.62 414.063   5
   1  10   3 2686.54 419.111   3
   1 -10   3 2208.09 327.862   2
  -1  10  -3 2723.25 350.383   6
   1 -10   4 1856.58 366.932   5
   1  10   4 1925.48 379.714   3
  -1 -10  -4 2281.15 385.978   4
   1 -10   4 2388.97 356.157   2
   1  10   5 1305.93 284.837   3
   1 -10   5 1433.77 361.265   5
  -1 -10  -5 1380.16 314.208   4
   1 -10   5 1429.42 290.534   2
  -1 -10  -6 357.078 166.992   4
   1 -10   6 383.309 154.982   2
   1 -10   7 140.141 134.777   2
  -1 -10  -7 37.3160 101.983   4
  -1  10  -8 1008.03 329.121   7
   1 -10   8 1086.94 320.260   2
  -1 -10  -8 657.510 238.355   4
   1 -10   9 431.626 226.383   2
  -1  10  -9 157.604 86.2178   7
   1  10   9-96.0662 238.707   3
  -1 -10  -9 184.954 120.974   4
   1  10  10 425.082 219.764   3
   1 -10  10 538.463 236.675   2
  -1  10 -10 231.028 147.449   7
  -1 -10 -10 203.424 169.172   4
  -1 -10 -11 364.894 263.108   4
   1 -10  11 146.176 184.128   2
  -1  11  10 71.9970 205.411   3
   1  11 -10 41.2839 105.632   7
  -1 -11  10 225.448 180.262   2
   1 -11  -9-23.8152 121.832   4
   1  11  -9 353.653 241.335   7
  -1  11   9 212.244 219.809   3
  -1 -11   9 75.6022 150.747   2
   1 -11  -8 75.0722 112.100   4
  -1 -11   8 141.586 146.403   2
  -1  11   8 111.563 168.739   3
   1  11  -8-144.602 177.038   7
   1 -11  -7 24.5589 87.6190   4
  -1 -11   7 46.5904 115.139   5
   1  11  -7 93.8121 137.881   7
  -1 -11   7 111.674 126.429   2
  -1  11   7 74.5644 137.231   3
  -1  11   6 244.866 200.129   3
   1  11  -6 110.923 144.883   7
  -1 -11   6-26.6050 62.4502   2
  -1 -11   6-120.342 169.756   5
   1 -11  -6 72.8753 81.7942   4
  -1  11   5 828.949 256.768   3
  -1 -11   5 1053.96 278.181   5
   1  11  -5 884.350 278.620   7
  -1 -11   5 772.311 232.700   2
  -1 -11   4 160.350 86.9113   5
   1  11  -4 82.1812 78.4224   7
   1  11  -3 938.639 234.953   7
  -1  11   3 961.412 237.568   3
  -1 -11   3 866.612 289.931   5
  -1  11   2 1086.61 286.725   3
   1  11  -2 1095.80 253.195   6
  -1 -11   2 1148.72 280.314   5
   1  11  -2 1042.98 253.644   7
   1 -11  -1 488.817 193.679   5
  -1 -11   1 771.543 232.750   5
  -1  11   1 556.896 189.263   3
   1  11  -1 464.365 169.461   6
   1  11  -1 551.634 164.676   7
   1  11   0 456.526 197.077   6
   1  11   0 567.185 175.617   7
   1  11   0 431.930 119.479   3
   1 -11   0 320.479 131.180   5
  -1 -11   0 636.259 214.822   5
  -1  11   0 637.043 217.424   3
   1 -11   1 1054.72 284.211   5
  -1  11  -1 996.177 228.427   6
   1  11   1 1186.05 261.799   3
  -1  11  -1 1234.47 243.216   3
   1  11   1 782.388 197.358   6
  -1 -11  -1 762.985 233.879   5
   1  11   1 861.179 193.139   7
   1  11   2 161.417 123.513   3
  -1  11  -2 105.153 113.179   6
  -1  11  -2 194.718 103.916   3
   1 -11   2 22.6112 113.705   5
   1 -11   3 75.5134 99.7818   5
   1 -11   3 63.1484 72.9074   2
  -1  11  -3 18.4600 65.3990   6
   1  11   3 23.7006 111.346   3
   1 -11   4 90.4576 88.8539   2
   1  11   4 218.867 131.236   3
   1 -11   4 92.9392 137.635   5
  -1 -11  -5 188.076 173.664   4
   1 -11   5 118.051 112.450   2
   1  11   5-39.3462 87.2302   3
   1 -11   5 117.256 141.077   5
   1 -11   6 776.489 240.502   2
   1 -11   6 657.936 316.290   5
  -1 -11  -6 470.869 223.743   4
   1  11   6 524.533 185.185   3
   1 -11   7-199.863 155.629   2
  -1 -11  -7 184.385 124.358   4
   1  11   7-94.5045 144.976   3
  -1 -11  -8 586.582 236.143   4
   1 -11   8 366.712 170.917   2
   1  11   8 89.8729 102.861   3
  -1  11  -8 852.423 304.975   7
   1 -11   9 260.300 153.114   2
  -1 -11  -9 272.144 151.156   4
  -1  11  -9 369.642 194.822   7
   1  11   9 101.205 146.335   3
   1 -11  10 316.072 214.148   2
  -1 -11 -10-212.002 194.826   4
   1  11  10 15.5449 183.631   3
  -1  11 -10-3.18539 127.870   7
  -1 -12  10 202.786 162.720   2
  -1 -12   9-114.618 75.5142   2
  -1  12   9 60.0202 114.554   3
  -1 -12   9 286.027 211.034   5
   1  12  -9 94.0477 159.779   7
  -1 -12   8-48.8247 104.323   2
  -1  12   8-81.6254 181.551   3
   1  12  -8 52.4862 109.994   7
   1 -12  -8 107.517 117.601   4
  -1 -12   8 90.6277 162.765   5
  -1 -12   7 129.062 169.422   5
  -1  12   7-27.3588 182.258   3
   1 -12  -7 118.753 145.906   4
   1  12  -7 258.281 257.010   7
   1  12  -6 49.1716 91.0355   7
  -1  12   6 118.470 177.297   3
  -1 -12   6 21.9610 96.1834   5
  -1  12   5 454.142 202.033   3
   1  12  -5 99.2998 90.2622   7
  -1 -12   5 429.684 233.876   5
   1  12  -4 65.7579 74.3465   7
  -1  12   4 45.0769 136.237   3
  -1 -12   3 767.171 274.462   5
   1  12  -3 657.877 215.020   7
  -1  12   3 1323.31 329.208   3
  -1 -12   2 340.079 190.129   5
  -1  12   2 416.105 221.323   3
   1  12  -2 309.386 157.877   6
   1  12  -2 82.5523 59.8366   7
  -1 -12   1 2222.32 417.062   5
   1  12  -1 2220.81 347.550   7
  -1  12   1 2251.21 382.364   3
   1 -12  -1 1853.73 377.176   5
   1  12  -1 2266.55 406.047   6
  -1 -12   0 1260.37 297.321   5
   1 -12   0 1170.37 311.025   5
  -1  12   0 1215.92 275.058   3
   1  12   0 1006.93 287.695   6
   1  12   0 1403.98 268.662   7
  -1  12  -1 698.206 207.969   6
   1 -12   1 897.057 271.924   5
  -1  12  -1 549.455 192.035   3
  -1 -12  -1 601.011 234.311   5
   1  12   1 640.614 210.125   3
   1  12   1 455.514 197.775   6
  -1  12  -2 80.6314 104.411   6
   1 -12   2 37.3843 142.916   5
   1  12   2-63.9113 77.9319   3
  -1  12  -3 620.341 209.457   6
   1  12   3 739.126 251.926   3
   1 -12   3 414.051 178.559   5
   1 -12   4 341.184 207.037   5
   1  12   4 258.378 182.775   3
   1  12   5 103.310 77.6098   3
   1 -12   5 240.712 161.427   2
   1 -12   5 210.005 200.504   5
   1 -12   6 102.285 147.076   5
  -1 -12  -6 132.035 149.059   4
   1 -12   6 353.422 196.522   2
   1  12   6 118.232 107.964   3
   1 -12   7 280.152 171.546   5
   1  12   7-31.9552 89.0812   3
  -1 -12  -7 178.712 159.873   4
   1 -12   7 169.860 134.234   2
  -1  12  -7 213.170 192.198   7
   1  12   8 603.436 306.904   3
   1 -12   8 127.506 151.464   2
  -1 -12  -8 368.627 199.751   4
  -1  12  -8 180.881 140.554   7
   1  12   9 63.9997 134.123   3
   1 -12   9-65.2394 81.4341   2
  -1 -12  -9-11.6087 139.300   4
  -1  12  -9 140.275 173.708   7
   1 -12  10 109.633 150.169   2
  -1 -12 -10 41.5522 100.724   4
  -1 -13   8 45.4827 128.873   5
  -1  13   8 21.4589 168.233   3
   1  13  -8 402.840 268.792   7
   1  13  -7-128.607 101.012   7
  -1  13   7-14.5001 130.972   3
  -1 -13   7 57.9889 131.777   5
  -1  13   6 365.718 181.787   3
   1  13  -6 522.824 266.001   7
  -1 -13   6 597.607 241.468   5
  -1 -13   5 74.0304 103.295   5
  -1  13   5 30.7663 132.160   3
   1  13  -5-65.3093 103.479   7
  -1  13   4 440.819 229.885   3
   1  13  -4 13.0289 105.800   7
  -1 -13   4 270.246 135.441   5
  -1 -13   3 281.010 163.706   5
   1  13  -3 117.236 119.516   7
  -1  13   3 159.558 128.816   3
  -1 -13   2 221.062 142.541   5
   1  13  -2 342.847 133.296   7
   1  13  -2 315.627 178.758   6
  -1  13   2 514.731 198.302   3
   1 -13  -1 76.6639 107.627   5
   1  13  -1 343.010 195.071   6
  -1 -13   1 234.788 146.342   5
  -1  13   1 298.235 122.215   3
   1  13  -1 125.862 76.3948   7
   1 -13   0 132.911 89.0601   5
  -1 -13   0 399.747 220.337   5
  -1  13   0 228.491 162.578   3
   1  13   0 307.158 182.612   6
  -1  13   0 168.977 84.7601   6
  -1  13  -1 359.578 155.294   6
   1  13   1 587.307 246.717   6
   1 -13   1 913.937 284.685   5
   1  13   2-10.9546 62.1113   3
   1 -13   2 29.9790 86.2885   5
  -1  13  -2 142.003 60.1471   6
   1  13   2 10.9146 125.302   6
   1 -13   3 320.780 174.744   5
   1  13   3 316.646 206.357   3
  -1  13  -3 316.258 161.457   6
   1 -13   4 266.177 207.348   5
   1  13   4 351.141 217.316   3
   1  13   5 130.326 101.240   3
   1 -13   5 356.728 222.242   5
   1  13   6 31.0794 116.070   3
   1 -13   6 100.982 145.287   5
   1 -13   7-125.245 84.3145   5
  -1  13  -7-160.621 138.686   7
  -1 -13  -7 175.867 140.966   4
   1  13   7-20.2802 137.539   3
  -1 -13  -8 116.375 150.767   4
  -1  13  -8-101.295 212.586   7
   1  13   8 176.839 215.781   3
   1 -13   8-272.665 193.646   5
   1 -13   9 203.118 177.170   2
  -1 -13  -9 327.296 230.501   4
   1  14  -7-25.2778 93.7113   7
  -1  14   7-76.6764 154.152   3
  -1 -14   7 79.5258 111.525   5
  -1 -14   6 602.644 318.507   5
  -1  14   6 115.425 170.911   3
   1  14  -6 410.663 206.054   7
   1  14  -5 58.3016 71.6927   7
  -1  14   5-217.235 216.807   3
  -1 -14   5 198.183 166.629   5
  -1 -14   4 715.158 274.223   5
   1  14  -4 774.234 253.952   7
  -1  14   4 705.074 261.886   3
  -1 -14   3 253.326 188.264   5
  -1  14   3-177.375 155.003   3
   1  14  -3 92.9275 123.307   7
  -1  14   2 496.157 191.153   3
  -1 -14   2 118.068 146.210   5
   1  14  -2 114.632 138.074   6
   1  14  -2 2.75695 110.876   7
   1 -14  -1 171.347 177.597   5
  -1  14   1 282.397 158.102   3
   1  14  -1 124.590 123.555   6
  -1 -14   1 94.6663 95.5141   5
  -1  14   1-106.919 138.377   6
  -1  14   0 13.8763 65.9388   6
   1 -14   0 84.1750 104.807   5
   1  14   0-106.379 79.3861   6
  -1 -14   0 60.3324 135.359   5
   1 -14   1 436.167 186.609   5
  -1  14  -1 216.774 159.186   6
   1  14   1 198.657 113.559   6
   1 -14   2 193.357 187.210   5
  -1  14  -2 258.587 174.889   6
   1  14   2 544.303 235.500   6
   1  14   3 344.316 199.516   3
   1  14   3-6.07295 109.273   6
  -1  14  -3 148.826 168.757   6
   1 -14   3 41.5975 172.776   5
   1 -14   4 428.126 242.396   5
   1  14   4 296.139 258.250   3
   1  14   5 281.068 154.823   3
   1 -14   5 26.8314 94.5495   5
  -1  14  -5-19.7819 170.920   7
   1 -14   6 2.88500 168.216   5
  -1  14  -6 279.817 200.042   7
   1  14   6 331.293 265.081   3
   1 -14   7 212.399 202.800   5
  -1  14  -7 116.157 200.465   7
   1  14   7-293.377 217.060   3
  -1  15   6 297.120 264.426   3
   1  15  -6 38.3840 164.258   7
  -1 -15   6-41.8111 136.363   5
  -1  15   5-6.60917 88.7543   3
   1  15  -5 289.353 245.082   7
  -1 -15   5 60.5875 138.474   5
  -1  15   4 103.545 149.576   3
  -1 -15   4 84.2820 159.944   5
   1  15  -4 149.423 162.933   7
  -1  15   3-164.079 149.787   3
  -1 -15   3 411.774 241.962   5
   1  15  -3 126.533 86.9420   7
  -1 -15   2 146.476 114.620   5
  -1  15   2 147.126 92.9699   3
   1  15  -2 23.5153 147.394   6
  -1  15   1 130.972 72.1939   6
   1  15  -1-45.8889 116.799   6
  -1 -15   0 38.4652 101.535   5
   1 -15   0 253.242 238.833   5
   1  15   0 86.2002 100.493   6
  -1  15   0 160.289 127.943   6
   1 -15   1-300.309 187.863   5
  -1  15  -1-136.510 63.1119   6
   1  15   1-79.6081 95.0541   6
  -1  15  -2 50.6391 67.9050   6
   1  15   2-64.9769 148.594   6
   1 -15   2 169.399 149.247   5
   1 -15   3-252.590 172.615   5
  -1  15  -3 142.884 147.021   7
   1  15   3 74.9278 136.576   6
   1  15   4 770.280 282.799   3
   1 -15   4 343.052 219.509   5
   1  15   4 522.847 241.736   6
  -1  15  -4 737.561 285.266   7
  -1  15  -5-56.0241 103.205   7
   1 -15   5-146.998 206.424   5
  -1  15  -6 32.9584 147.995   7
   1  15   6-45.7385 102.188   3
   1  15   7-31.7223 142.821   3
   1  16  -5 427.530 265.848   7
  -1  16   5 119.231 159.341   3
  -1  16   4 567.580 266.686   3
  -1 -16   4 115.233 120.808   5
   1  16  -4 448.352 226.633   7
  -1 -16   3-71.7330 178.810   5
  -1  16   3-72.5135 131.504   3
  -1  16   2-216.962 186.827   6
  -1 -16   2 216.543 197.189   5
   1  16  -1 130.499 112.742   6
  -1 -16   1 327.587 212.590   5
  -1  16   1 340.950 171.022   6
   1 -16   0 145.862 169.949   5
   1  16   0 432.138 246.310   6
  -1  16   0 87.3358 120.312   6
  -1  16  -1 97.7235 67.6579   6
   1 -16   1 12.4052 167.435   5
   1  16   1 6.06351 83.1282   6
   1 -16   2 150.843 96.4307   5
   1  16   2 128.787 164.170   6
  -1  16  -3 51.0420 136.578   7
   1  16   3 39.4898 79.7324   6
   1 -16   3 75.4312 95.0795   5
  -1  16  -4 149.763 143.595   7
  -1  16  -5 114.101 183.762   7
   1  16   5-45.5850 172.951   3
  -1  17   1 15.9820 96.3664   6
   1  17  -1-192.249 136.193   6
  -1  17   0 561.007 250.930   6
   1  17   0 468.997 309.957   6
  -1  17  -1-50.5760 134.673   6
  -1  17  -4 100.133 167.797   7
  -2   0  13 34.9878 98.6827   2
  -2   0  12-55.8643 114.750   2
  -2   0  11 995.383 305.522   2
  -2   0  10 7132.87 754.973   2
   2   0 -10 7970.76 702.257   7
  -2   0  10 8623.45 761.682   3
  -2   0   9 12508.7 881.112   3
   2   0  -9 13330.5 871.686   7
  -2   0   9 12543.8 961.270   2
  -2   0   8 8580.20 747.711   2
   2   0  -8 9470.54 694.774   7
  -2   0   8 9935.43 706.402   3
   2   0  -7 109.026 87.8117   7
  -2   0   7 139.480 103.682   3
  -2   0   7 408.698 165.651   2
  -2   0   6 3175.88 404.630   2
   2   0  -6 3150.78 355.972   7
  -2   0   6 3955.69 379.644   3
  -2   0   5 50882.0 1218.85   3
  -2   0   5 49547.1 1464.37   2
   2   0  -4 9794.84 530.831   7
  -2   0   4 10517.4 509.392   3
  -2   0   4 8920.60 384.364   1
  -2   0   4 10300.3 614.775   2
  -2   0   3 7444.99 385.430   3
  -2   0   3 7419.05 457.664   2
   2   0  -3 6851.22 408.603   7
  -2   0   2 595878. 10051.2   1
   2   0  -2 612998. 10166.0   7
  -2   0   1 99156.2 1965.15   1
  -2   0   1 96238.9 1965.37   3
   2   0  -1 99435.4 1983.61   7
  -2   0   0 548552. 8454.70   4
  -2   0   0 520292. 8719.10   3
   2   0   0 543740. 8720.74   7
  -2   0   0 545133. 8762.29   1
  -2   0  -1 20885.0 680.610   1
   2   0   1 18363.5 633.121   2
  -2   0  -1 19716.1 663.507   3
  -2   0  -2 395.892 57.8415   3
   2   0   2 518.266 61.7945   6
   2   0   2 577.200 115.014   2
   2   0   3 17355.0 708.102   2
   2   0   4 13616.0 674.046   2
   2   0   5 91.8228 66.6681   2
   2   0   6 246.449 141.845   2
   2   0   7 21834.1 1059.67   2
  -2   0  -7 12888.4 723.524   1
   2   0   8 5583.07 580.346   2
  -2   0  -9 238.773 119.388   7
   2   0   9 249.399 161.129   2
   2   0  10 112.648 127.819   2
   2   0  11 283.285 127.484   2
   2   0  12 465.033 221.861   2
   2   0  13-98.8098 73.0623   2
  -2  -1  13 252.150 164.803   2
  -2   1  13 107.990 171.863   2
  -2  -1  12 246.377 175.807   2
  -2   1  12 199.842 122.872   2
  -2  -1  11 253.309 167.564   2
  -2   1  11 98.3156 154.320   2
   2   1 -11 7.89445 65.5500   7
  -2   1  11 68.3737 67.1693   3
   2  -1 -10 643.585 188.663   7
   2   1 -10 782.286 236.078   7
  -2  -1  10 1043.09 309.474   2
  -2   1  10 925.931 271.468   2
  -2   1  10 1066.34 264.595   3
  -2  -1   9 2270.01 417.787   2
  -2  -1   9 3004.31 396.321   3
  -2   1   9 2423.67 406.966   2
   2   1  -9 2136.86 350.085   7
   2  -1  -9 2634.69 357.449   7
  -2   1   9 2368.71 389.179   3
   2  -1  -8 3480.26 391.281   7
  -2  -1   8 4352.50 423.523   3
  -2   1   8 4497.09 479.293   3
  -2   1   8 3842.22 463.780   2
  -2  -1   8 3218.05 459.392   2
   2   1  -8 4002.82 449.386   7
   2   1  -7 2733.10 354.375   7
  -2  -1   7 2051.59 400.802   2
  -2   1   7 2777.50 369.072   3
  -2   1   7 2838.80 394.122   2
  -2  -1   7 2382.89 298.169   3
   2  -1  -7 2223.56 294.221   7
  -2  -1   6 11595.2 578.274   3
  -2   1   6 10860.7 690.616   3
  -2  -1   6 9382.56 667.990   2
   2   1  -6 10174.3 634.634   7
   2  -1  -6 10635.0 590.947   7
  -2   1   6 10026.2 694.191   2
  -2  -1   5 16257.3 652.768   3
  -2  -1   5 19482.9 949.488   2
  -2   1   5 19949.4 821.254   3
   2   1  -5 18788.6 820.431   7
  -2   1   5 19042.2 905.430   2
   2  -1  -5 19752.7 763.581   7
  -2  -1   4 5901.58 368.926   1
  -2  -1   4 8551.17 405.309   3
   2  -1  -4 7426.72 451.790   7
  -2   1   4 7106.79 313.481   1
  -2   1   4 5893.04 449.871   3
  -2  -1   4 8316.45 558.343   2
   2   1  -4 7405.31 479.322   7
  -2   1   4 8162.92 524.678   2
   2   1  -3 3517.79 303.819   7
  -2   1   3 3141.33 211.427   1
  -2  -1   3 3706.93 256.221   1
  -2  -1   3 3567.48 239.880   3
  -2   1   3 3954.69 306.200   3
   2  -1  -3 3638.40 288.396   7
  -2  -1   3 3898.42 332.294   2
   2  -1  -2 6278.05 354.507   7
  -2   1   2 6319.93 375.527   3
  -2   1   2 7064.61 337.675   1
  -2  -1   2 5914.96 313.082   3
   2   1  -2 6485.06 386.288   7
  -2  -1   2 6146.04 349.293   1
  -2  -1   1 939041. 14907.3   1
  -2  -1   1 918357. 14772.1   3
   2  -1  -1 950602. 14923.7   7
   2   1  -1 966515. 14937.6   7
  -2  -1   1 937110. 14543.2   5
   2   1   0 212066. 3746.14   7
  -2   1   0 215334. 3895.85   3
  -2  -1   0 220420. 3834.12   1
  -2  -1   0 212041. 3711.24   3
  -2  -1   0 218933. 3647.33   4
   2  -1   0 220206. 3814.22   7
  -2  -1  -1 69973.4 1499.67   4
  -2   1  -1 69452.2 1583.61   3
   2   1   1 69820.7 1413.96   6
  -2  -1  -1 72182.6 1578.69   1
  -2  -1  -1 72329.2 1565.91   3
   2   1   1 74108.8 1500.10   7
   2  -1   1 71717.6 1591.54   2
   2   1   2 11111.2 495.176   2
   2  -1   2 12882.3 573.715   2
  -2   1  -2 13212.6 574.289   3
  -2  -1  -2 12977.1 535.275   1
   2   1   2 12740.8 439.414   6
   2  -1   3 18733.5 758.433   2
   2   1   3 17047.7 661.890   2
  -2  -1  -4 17499.7 711.027   1
   2   1   4 17554.7 749.254   2
   2  -1   5 4658.87 431.589   2
  -2  -1  -5 3981.80 321.295   1
   2   1   5 3562.59 360.707   2
   2  -1   6 2864.02 368.526   2
  -2  -1  -6 2814.24 271.386   1
   2   1   6 3494.73 371.529   2
   2   1   7 12066.1 784.895   2
   2  -1   7 11156.2 783.051   2
  -2  -1  -7 13817.8 600.249   1
   2  -1   8 7192.55 657.826   2
   2   1   8 7508.96 644.714   2
   2  -1   9 205.082 128.515   2
   2   1   9 320.004 131.015   2
   2  -1  10 676.356 234.802   2
  -2   1 -10 885.607 232.508   7
   2   1  10 568.795 220.409   2
   2   1  11 439.633 183.581   2
   2  -1  11 223.878 192.409   2
   2   1  12-108.610 129.425   2
   2  -1  12 4.75642 74.9329   2
   2  -1  13 230.073 145.146   2
   2   1  13 154.814 93.5758   2
   2   1  14 102.004 140.413   2
  -2   2  13 228.816 144.659   2
  -2  -2  13 4.75426 129.418   2
  -2   2  12 257.807 176.289   2
  -2  -2  12 49.3758 145.096   2
   2   2 -12 74.5829 118.356   7
   2   2 -11 602.023 249.825   7
  -2   2  11 611.854 226.089   2
  -2  -2  11 594.736 220.152   2
  -2   2  11 828.614 269.096   3
  -2   2  10 347.308 160.816   2
  -2  -2  10 692.183 243.377   2
   2   2 -10 838.443 255.157   7
  -2   2  10 857.830 277.331   3
  -2  -2   9 1132.92 310.186   2
  -2   2   9 1465.35 334.036   2
   2   2  -9 1416.54 317.157   7
   2  -2  -9 1389.28 259.515   7
  -2   2   9 1539.87 347.611   3
  -2   2   8 2487.77 391.119   2
  -2  -2   8 2374.71 404.983   2
  -2  -2   8 2599.88 297.092   3
  -2   2   8 2596.42 399.365   3
   2   2  -8 2792.83 397.110   7
   2  -2  -8 2652.19 329.794   7
  -2   2   7 4534.17 514.155   3
   2  -2  -7 4968.92 427.334   7
   2   2  -7 4637.31 479.852   7
  -2   2   7 3796.84 453.272   2
  -2  -2   7 4981.19 384.017   3
  -2  -2   7 5209.98 536.093   2
  -2   2   6 807.821 206.643   3
  -2   2   6 881.221 214.659   2
   2   2  -6 884.523 212.815   7
  -2  -2   6 1072.24 164.172   3
   2  -2  -6 726.419 155.441   7
  -2  -2   6 789.408 224.615   2
  -2   2   5 10592.7 662.179   2
  -2  -2   5 11030.9 685.461   2
  -2  -2   5 9438.50 422.659   3
  -2   2   5 11043.8 642.035   3
   2  -2  -5 10363.3 544.363   7
   2   2  -5 9959.51 626.684   7
   2   2  -4 1910.17 250.502   7
  -2  -2   4 2252.70 293.900   2
   2  -2  -4 2028.81 216.135   7
  -2  -2   4 2226.54 172.883   3
  -2   2   4 1504.36 155.362   1
  -2   2   4 1934.27 252.680   3
  -2   2   4 2160.67 258.288   2
  -2   2   3 4063.73 338.849   3
  -2  -2   3 3787.01 341.105   1
   2  -2  -3 4177.54 299.572   7
  -2  -2   3 4416.29 372.111   2
   2   2  -3 4128.42 345.664   7
  -2  -2   2 16437.4 461.278   3
  -2  -2   2 15110.7 603.348   1
  -2   2   2 14449.4 633.084   3
  -2  -2   2 15672.9 637.646   2
   2   2  -2 13917.4 616.181   7
   2  -2  -2 14445.9 389.994   4
   2  -2  -2 13337.1 558.813   7
   2   2  -1 57930.8 1382.43   7
  -2  -2   1 61391.6 1411.66   1
  -2  -2   1 56882.4 1189.37   3
  -2  -2   1 58739.8 1199.24   5
   2  -2  -1 59405.9 1372.68   7
  -2   2   1 56408.7 1494.44   3
  -2  -2   0 2740.35 176.078   5
  -2   2   0 3073.04 279.223   3
   2   2   0 3162.30 232.554   7
  -2  -2   0 2993.09 224.326   4
  -2  -2   0 3075.28 250.140   1
   2  -2   0 3071.38 194.112   5
   2   2   1 22791.2 651.246   7
  -2  -2  -1 22131.6 728.013   4
  -2  -2  -1 21997.6 736.628   1
   2  -2   1 23269.6 775.610   2
   2   2   1 21415.9 685.659   6
  -2   2  -1 20641.9 760.997   3
   2  -2   2 13533.9 603.718   2
  -2  -2  -2 13972.2 596.637   4
  -2   2  -2 12547.5 566.218   3
  -2  -2  -3 11562.6 593.173   4
  -2  -2  -3 12838.7 547.413   1
  -2   2  -3 12278.9 597.131   3
   2  -2   3 13514.9 660.274   2
   2   2   3 12590.3 541.127   2
   2   2   4 58478.1 1489.49   2
   2  -2   4 57983.9 1658.97   2
  -2  -2  -4 54131.6 1378.70   1
   2  -2   5 1678.77 274.773   2
   2   2   5 1179.18 220.749   2
  -2  -2  -5 1635.61 191.351   1
   2  -2   6 847.494 207.269   2
   2   2   6 1328.03 222.882   2
  -2  -2  -6 819.807 145.968   1
   2  -2   7 12114.1 847.861   2
   2   2   7 10459.8 710.392   2
  -2  -2  -7 11523.3 564.522   1
   2  -2   8 138.877 142.171   2
   2   2   8 102.504 67.0835   2
   2   2   9 2018.90 362.695   2
   2  -2   9 2314.18 428.400   2
   2  -2  10-23.8903 87.2224   2
   2   2  10-19.4283 85.2142   2
  -2   2 -10 120.945 135.907   7
   2  -2  11 908.263 282.212   2
   2   2  11 957.243 304.203   2
   2  -2  12 737.548 270.371   2
   2   2  12 396.219 183.238   2
   2  -2  13 358.166 205.458   2
   2   2  13 306.000 178.604   2
  -2  -3  13 120.946 82.6561   2
  -2   3  13 140.415 132.665   2
  -2   3  12-116.121 158.839   2
  -2  -3  12-40.3362 170.270   2
  -2   3  12 272.276 202.107   3
   2   3 -12-114.703 138.381   7
   2   3 -11 611.501 209.695   7
  -2   3  11 450.685 206.289   2
  -2  -3  11 552.695 227.572   2
  -2   3  11 794.784 271.893   3
   2   3 -10-18.7471 117.570   7
  -2   3  10-95.5571 95.5129   2
  -2  -3  10 50.9492 120.237   2
  -2   3  10-63.6498 117.559   3
  -2   3   9 2128.92 374.848   2
  -2   3   9 3159.12 461.591   3
  -2  -3   9 2033.09 400.422   2
   2   3  -9 2175.89 380.820   7
   2  -3  -8 400.918 132.205   7
  -2  -3   8 697.805 229.927   2
   2   3  -8 584.750 135.188   7
  -2   3   8 849.892 210.272   2
  -2   3   8 516.427 207.253   3
   2   3  -7 6487.83 585.746   7
  -2  -3   7 5283.65 375.397   3
  -2   3   7 7759.95 666.578   3
  -2   3   7 6932.04 606.699   2
   2  -3  -7 6198.48 461.661   7
  -2  -3   7 6157.95 598.722   2
  -2   3   6 10096.2 718.663   2
   2   3  -6 10959.8 723.927   7
  -2  -3   6 10288.9 435.177   3
  -2   3   6 11593.0 771.716   3
   2  -3  -6 10726.6 565.965   7
  -2  -3   6 9608.66 713.296   2
  -2   3   5 3197.63 208.570   1
   2   3  -5 4259.55 420.593   7
  -2  -3   5 4147.16 234.600   3
  -2   3   5 4251.03 438.721   3
   2  -3  -5 4088.59 321.513   7
  -2   3   5 4879.12 434.796   2
  -2  -3   5 4018.23 419.816   2
   2  -3  -4 16540.2 600.940   4
   2  -3  -4 16944.6 650.450   7
  -2  -3   4 15798.5 848.422   2
  -2   3   4 16283.4 813.223   3
   2   3  -4 17048.9 805.517   7
  -2   3   4 17628.2 770.400   2
   2   3  -3 25382.2 970.498   7
  -2  -3   3 27492.2 556.406   3
  -2   3   3 26519.9 994.170   3
   2  -3  -3 25226.2 829.635   7
   2  -3  -3 24597.7 718.646   4
  -2  -3   3 27418.7 972.034   1
  -2  -3   3 25917.8 1028.33   2
   2   3  -2 4102.34 333.879   7
  -2  -3   2 4848.30 383.762   1
   2  -3  -2 4392.92 309.787   7
   2  -3  -2 4173.48 212.678   4
  -2  -3   2 4600.56 341.193   2
  -2   3   2 4096.52 349.359   3
  -2  -3   1 17218.4 703.847   1
  -2   3   1 16568.8 707.436   3
   2   3  -1 16045.8 638.237   7
  -2  -3   1 17384.0 590.189   5
   2  -3  -1 16275.7 574.659   5
   2   3   0 39414.9 1105.09   6
   2  -3   0 41859.0 1042.51   5
  -2  -3   0 39032.4 1086.35   4
  -2  -3   0 38009.4 990.299   5
  -2   3   0 41681.1 1208.65   3
  -2  -3   0 42293.7 1152.82   1
   2   3   0 39681.4 1029.26   7
   2   3   1 6094.53 374.515   6
   2  -3   1 7407.56 424.362   2
  -2   3  -1 6327.95 429.226   3
  -2  -3  -1 6667.52 387.642   1
   2   3   1 6247.13 315.225   7
  -2  -3  -1 6402.16 395.012   4
  -2   3  -2 3559.25 301.493   3
  -2  -3  -2 3331.80 301.947   4
   2   3   2 3922.71 237.189   2
   2   3   2 3142.76 202.112   7
  -2   3  -2 3339.89 150.691   6
   2  -3   2 3627.27 313.685   2
  -2  -3  -2 3594.94 283.609   1
   2   3   3 1248.82 150.201   2
  -2  -3  -3 1425.29 170.084   1
  -2   3  -3 1404.62 202.441   3
  -2  -3  -3 1103.45 186.230   4
   2  -3   3 1375.60 214.799   2
  -2   3  -4 40057.9 1248.07   3
   2  -3   4 43088.4 1395.01   2
  -2  -3  -4 41030.7 1120.66   1
  -2  -3  -4 38615.6 1308.59   4
  -2  -3  -5 10355.6 680.988   4
  -2  -3  -5 12438.3 548.712   1
   2  -3   5 12069.6 768.612   2
   2   3   5 10185.5 562.661   2
   2  -3   6 4621.42 493.219   2
  -2  -3  -6 3924.28 313.181   1
   2   3   6 3196.75 359.741   2
   2   3   7 7915.13 587.270   2
   2  -3   7 6377.03 635.340   2
   2  -3   8 813.774 238.330   2
   2   3   8 1056.10 243.726   2
   2  -3   9 2027.12 399.552   2
   2   3   9 2049.64 347.460   2
   2  -3  10 152.183 123.808   2
   2   3  10 262.914 169.868   2
  -2   3 -10 96.5979 128.027   7
   2   3  11 375.631 172.602   2
   2  -3  11 333.964 221.009   2
  -2   3 -11 402.561 223.131   7
   2   3  12 158.050 88.2687   2
   2  -3  12 47.3240 118.376   2
  -2  -3 -13-36.9988 150.315   4
   2  -3  13 602.031 286.161   2
  -2   4  13 127.777 144.136   2
  -2   4  13 106.564 105.606   3
  -2  -4  13 183.067 207.241   2
   2   4 -13 346.503 262.448   7
   2  -4 -12 348.784 214.608   4
  -2   4  12 84.9727 141.408   2
  -2  -4  12 328.031 200.541   2
   2   4 -12 189.452 177.073   7
  -2   4  12 499.497 255.403   3
  -2  -4  11 848.000 288.261   2
   2  -4 -11 610.850 231.406   4
  -2   4  11 477.642 252.715   2
   2   4 -11 384.634 228.180   7
  -2   4  11 460.084 236.893   3
   2  -4 -10 351.041 162.869   4
  -2  -4  10 544.962 217.625   2
   2   4 -10 243.305 158.877   7
  -2   4  10 289.579 136.617   2
  -2   4  10 291.429 187.081   3
   2   4  -9 376.184 181.804   7
   2  -4  -9 544.829 182.809   4
  -2  -4   9 351.485 167.061   2
  -2   4   9 234.407 167.812   2
  -2   4   9 544.051 232.757   3
  -2  -4   8 167.767 71.0363   2
  -2   4   8 200.747 143.598   2
   2   4  -8 556.613 237.635   7
   2  -4  -8 439.317 150.337   4
  -2   4   8 392.340 159.619   3
  -2   4   7 486.020 171.591   3
   2  -4  -7 524.094 155.413   4
  -2  -4   7 552.303 166.470   2
  -2   4   7 537.958 195.561   2
   2   4  -7 523.232 177.532   7
   2  -4  -7 475.347 127.474   7
   2  -4  -6 727.712 153.702   4
   2  -4  -6 880.456 151.879   7
  -2  -4   6 975.337 247.999   2
  -2   4   6 1067.29 235.464   2
   2   4  -6 768.267 215.038   7
  -2   4   6 920.796 214.169   3
   2  -4  -5 13422.9 641.100   4
   2   4  -5 13630.8 799.151   7
  -2  -4   5 13679.5 781.290   2
  -2   4   5 13257.6 746.353   2
  -2   4   5 13984.5 830.350   3
   2  -4  -5 12922.9 594.675   7
   2   4  -4 3355.19 365.380   7
   2  -4  -4 3502.45 287.062   7
  -2   4   4 3528.38 382.738   3
   2  -4  -4 3080.83 267.526   4
  -2  -4   4 3436.46 353.731   2
  -2   4   4 3296.95 336.644   2
  -2  -4   3 1965.45 262.308   1
  -2  -4   3 1864.53 247.908   2
   2  -4  -3 1594.01 168.183   4
  -2   4   3 1752.90 250.719   3
   2   4  -3 1828.65 247.846   7
  -2  -4   2 2240.26 303.355   1
   2  -4  -2 2386.05 185.632   4
  -2   4   2 2351.67 281.515   3
   2   4  -2 2482.77 271.721   7
  -2  -4   2 2392.87 260.551   2
  -2  -4   2 2593.48 259.615   5
  -2  -4   1 1990.40 225.799   2
   2  -4  -1 2676.07 247.553   5
  -2  -4   1 3151.26 316.947   1
  -2   4   1 2726.16 287.486   3
   2   4  -1 2539.19 253.730   7
  -2  -4   1 2583.55 234.609   5
  -2  -4   0 18303.5 681.016   5
   2  -4   0 19608.0 744.284   5
   2   4   0 18240.4 665.889   7
   2   4   0 18034.2 746.367   6
  -2   4   0 18570.2 802.452   3
   2   4   1 37747.9 1158.78   6
  -2  -4  -1 37260.3 1171.62   4
  -2  -4  -1 41465.7 1217.26   1
   2   4   1 37599.8 966.148   7
  -2   4  -1 37799.5 1216.86   3
   2  -4   1 40029.3 1165.38   2
   2  -4   2 22621.0 857.955   2
  -2  -4  -2 21038.1 811.513   1
   2   4   2 21159.1 596.353   7
  -2   4  -2 22789.5 868.987   3
  -2  -4  -3 29498.7 977.360   1
  -2  -4  -3 29975.0 1096.48   4
  -2   4  -3 28541.4 971.845   3
   2  -4   4 9553.27 646.056   2
  -2  -4  -4 9525.55 636.379   4
   2   4   4 10903.1 483.962   2
  -2   4  -4 9762.14 575.977   3
  -2  -4  -5 867.495 147.211   1
   2   4   5 671.723 174.516   2
   2  -4   5 1156.72 238.172   2
  -2  -4  -5 1109.75 226.350   4
   2   4   6 2398.70 283.205   2
  -2  -4  -6 2107.85 339.950   4
   2  -4   6 2470.98 363.916   2
  -2  -4  -7-121.277 146.405   4
   2  -4   7 83.2838 108.617   2
   2   4   7 3.69469 59.9444   2
   2  -4   8 41.3341 122.730   2
  -2  -4  -8 106.492 82.5011   4
   2   4   8-5.44416 91.2149   2
   2  -4   9 2572.31 478.197   2
  -2  -4  -9 2850.07 454.614   4
   2   4   9 2588.24 396.563   2
  -2  -4 -10 877.488 250.528   4
   2  -4  10 844.910 253.316   2
   2   4  10 463.236 186.724   2
   2  -4  11 103.288 113.287   2
  -2   4 -11-85.2282 144.659   7
  -2  -4 -11 48.1169 122.461   4
  -2  -4 -12 129.349 85.9049   4
   2  -4  12-127.397 167.437   2
  -2   4 -12 47.2352 157.441   7
  -2  -4 -13-103.635 128.432   4
   2  -4  13 278.569 123.234   2
   2   5 -13 5.86012 84.9617   7
  -2   5  13 185.957 96.7360   3
   2   5 -12 30.4778 113.238   7
  -2  -5  12-205.480 177.068   2
  -2   5  12-61.0094 108.939   3
  -2  -5  11 53.3662 109.804   2
   2  -5 -11-71.7112 74.2977   4
  -2   5  11 10.4103 61.9994   2
   2   5 -11 60.4248 154.534   7
  -2   5  11-146.722 167.354   3
   2  -5 -10 1157.68 272.920   4
  -2  -5  10 1168.22 330.733   2
  -2   5  10 1288.06 369.282   3
  -2   5  10 1160.54 318.980   2
   2   5 -10 1589.37 402.271   7
   2   5  -9 2200.84 425.182   7
   2  -5  -9 1660.55 317.347   4
  -2  -5   9 2025.33 413.265   2
  -2   5   9 2553.48 481.480   3
  -2   5   9 2197.72 364.988   2
   2  -5  -8 1869.09 308.896   4
   2   5  -8 2156.72 386.292   7
  -2  -5   8 2102.49 396.736   2
  -2   5   8 2222.06 440.196   3
  -2   5   8 1721.21 338.650   2
   2   5  -7 1973.68 357.496   7
  -2   5   7 1599.95 306.687   2
  -2  -5   7 1984.30 342.115   2
   2  -5  -7 1738.73 267.227   4
  -2   5   7 1905.49 364.272   3
  -2   5   6 3415.70 449.565   3
   2  -5  -6 3244.20 291.789   7
  -2  -5   6 3655.11 435.555   2
   2   5  -6 3438.87 448.374   7
   2  -5  -6 3145.34 342.329   4
  -2   5   6 3767.24 415.949   2
   2  -5  -5 3121.26 307.253   4
   2  -5  -5 3325.43 287.891   7
  -2   5   5 3506.42 420.405   3
   2   5  -5 3373.29 413.627   7
  -2   5   5 3438.63 362.699   2
  -2  -5   5 3183.07 380.565   2
   2  -5  -4 2308.58 244.697   4
  -2   5   4 2756.94 359.504   3
   2   5  -4 2605.89 335.235   7
  -2  -5   4 2773.08 311.704   2
   2  -5  -3 6442.98 382.467   4
  -2   5   3 6897.49 551.465   3
   2   5  -3 6714.48 511.873   7
  -2  -5   3 5976.31 550.805   1
  -2  -5   3 7006.07 482.563   2
  -2  -5   2 15046.8 829.955   1
  -2   5   2 13925.6 741.084   3
  -2  -5   2 14544.1 637.167   2
   2   5  -2 14502.0 708.179   7
  -2  -5   2 13381.9 651.670   5
  -2  -5   1 36129.4 1147.25   5
   2   5  -1 34365.2 1092.35   7
   2  -5  -1 34897.9 1116.16   5
   2   5  -1 36408.6 1191.83   6
  -2   5   1 35291.9 1219.53   3
  -2  -5   0 21602.0 826.739   5
  -2  -5   0 25584.1 1017.17   1
   2   5   0 20495.8 874.709   6
  -2   5   0 19151.4 940.572   3
   2  -5   0 23340.6 894.347   5
  -2  -5   0 19746.9 635.533   2
   2   5   0 22444.4 780.902   7
   2  -5   1 46.0112 42.5774   2
  -2  -5  -1 310.933 120.715   4
   2   5   1 206.347 66.6739   7
   2   5   1 233.946 98.9249   6
  -2   5  -1 186.082 68.9983   3
  -2  -5  -1 310.703 125.826   1
   2  -5   1 195.727 98.3984   5
   2  -5   2 147.680 69.4777   2
  -2  -5  -2 129.600 72.5453   4
  -2  -5  -2 178.380 85.6931   1
  -2   5  -2 186.551 99.8331   3
   2   5   2 107.430 55.7675   7
   2  -5   3 7278.57 523.892   2
   2   5   3 6197.31 252.943   7
  -2  -5  -3 6129.50 461.074   1
  -2  -5  -3 6738.11 517.961   4
  -2   5  -3 6412.71 454.333   3
  -2   5  -3 6030.40 298.318   6
   2  -5   4 2811.71 355.899   2
   2   5   4 3486.53 248.556   2
  -2  -5  -4 2717.78 335.710   4
  -2   5  -4 2820.05 305.785   3
  -2   5  -5 1560.56 230.264   3
  -2  -5  -5 1376.24 250.932   4
   2  -5   5 1501.40 267.606   2
   2   5   5 1463.71 189.961   2
  -2  -5  -6 451.764 179.430   4
   2   5   6 287.734 109.691   2
  -2  -5  -6 33.1474 53.8108   1
   2  -5   6 440.760 173.429   2
  -2  -5  -7 2279.52 369.665   4
   2  -5   7 2226.99 385.538   2
   2   5   7 1806.11 264.459   2
  -2  -5  -8 3956.98 523.466   4
   2  -5   8 3793.85 515.954   2
   2   5   8 3115.61 395.980   2
  -2  -5  -9 150.787 138.920   4
   2  -5   9-66.4550 149.300   2
  -2  -5 -10 344.037 196.652   4
   2  -5  10 232.777 66.3929   2
  -2  -5 -11-68.2580 115.425   4
   2  -5  11 138.339 188.461   2
  -2   5 -11 115.267 132.436   7
   2  -5  12 105.168 101.017   2
  -2  -5 -12 320.159 197.950   4
  -2   5 -12-109.516 147.164   7
  -2   6  13-288.138 249.937   3
  -2   6  12 168.592 169.146   3
  -2  -6  12 16.6688 77.8980   2
   2   6 -12 255.178 227.730   7
  -2  -6  11 85.6538 94.2009   2
   2   6 -11-179.519 207.168   7
  -2   6  11 192.843 190.474   3
   2   6 -10 685.505 235.409   7
   2  -6 -10 1174.07 296.364   4
  -2   6  10 734.577 224.467   2
  -2  -6  10 682.960 249.503   2
  -2   6  10 634.770 273.956   3
   2   6  -9 758.853 246.079   7
   2  -6  -9 472.436 168.128   4
  -2   6   9 487.709 185.741   2
  -2   6   9 923.900 289.694   3
  -2  -6   9 679.232 239.611   2
   2  -6  -8 457.118 133.419   4
  -2   6   8 570.666 188.963   2
   2   6  -8 552.519 191.370   7
  -2   6   8 657.697 240.003   3
  -2  -6   8 493.467 200.921   2
   2  -6  -7 513.441 156.177   4
  -2   6   7 707.415 202.601   2
  -2  -6   7 643.204 207.528   2
   2   6  -7 499.989 178.242   7
  -2   6   7 735.823 269.339   3
  -2  -6   6 376.900 158.215   2
   2   6  -6 340.806 149.146   7
  -2   6   6 588.440 184.378   2
   2  -6  -6 410.307 133.321   4
  -2  -6   6 404.899 216.485   1
  -2   6   6 331.059 153.541   3
  -2  -6   5 2296.52 339.392   2
   2  -6  -5 2175.25 266.466   4
  -2   6   5 2225.64 373.851   3
   2   6  -5 2138.24 356.374   7
  -2   6   5 2341.40 309.747   2
  -2  -6   4 291.083 94.1489   2
   2   6  -4 366.930 148.455   7
   2  -6  -4 358.286 109.455   4
  -2   6   4 379.351 156.488   3
  -2   6   3 1640.62 283.007   3
   2   6  -3 1561.16 251.131   7
  -2  -6   3 1772.61 298.211   1
  -2  -6   3 1469.88 219.783   2
  -2  -6   3 1637.35 279.194   5
   2  -6  -3 1374.44 189.229   4
  -2  -6   2 335.981 87.5728   2
  -2  -6   2 268.083 124.728   5
  -2  -6   2 347.244 125.000   1
   2   6  -2 403.031 136.136   7
  -2   6   2 263.961 112.183   3
   2   6  -2 287.600 57.5696   3
  -2  -6   1 432.375 114.506   5
  -2  -6   1 425.722 97.7358   2
   2  -6  -1 537.806 137.946   5
  -2   6   1 640.555 188.247   3
  -2  -6   1 612.705 180.121   1
   2   6  -1 350.238 122.263   6
   2   6  -1 489.824 130.610   7
  -2  -6   0 201.764 78.0845   5
   2  -6   0 285.390 78.9042   5
   2   6   0 270.071 115.010   6
  -2  -6   0 115.822 55.6742   2
  -2  -6   0 293.384 83.8852   1
  -2   6   0 344.319 139.474   3
   2   6   0 348.692 105.953   7
   2  -6   1 2690.03 324.080   5
  -2   6  -1 2597.16 316.171   3
   2   6   1 2700.48 235.909   7
  -2  -6  -1 3033.43 356.129   1
  -2  -6  -1 2411.10 306.715   4
   2   6   1 2719.55 329.839   6
   2  -6   1 3200.74 313.992   2
   2   6   2 1016.77 132.147   7
  -2  -6  -2 1012.38 218.742   1
  -2   6  -2 1039.46 200.743   3
   2  -6   2 1229.17 214.981   2
  -2  -6  -2 785.014 179.571   4
  -2  -6  -3 2771.56 348.269   4
  -2   6  -3 2610.66 220.706   6
   2   6   3 2585.49 163.164   7
   2  -6   3 2675.05 334.894   2
  -2   6  -3 2638.28 310.745   3
   2   6   4 83.6729 35.9961   2
  -2  -6  -4 28.0793 45.8560   1
  -2  -6  -4 335.197 150.790   4
  -2   6  -4 208.845 98.2292   3
   2  -6   4 435.553 169.477   2
   2  -6   5 3622.40 445.465   2
  -2  -6  -5 3275.60 420.977   4
  -2   6  -5 3624.47 354.166   3
   2   6   5 2231.37 212.885   2
   2   6   6 2328.88 256.721   2
  -2  -6  -6 2841.45 402.807   4
   2  -6   6 3071.38 430.507   2
  -2  -6  -7 354.303 149.711   4
   2  -6   7 303.377 137.625   2
   2  -6   8 3682.45 529.879   2
  -2  -6  -8 3425.51 488.382   4
  -2  -6  -9 546.946 246.542   4
   2  -6   9 226.488 152.505   2
   2  -6  10 137.096 96.3264   2
  -2  -6 -10 278.304 184.379   4
  -2   6 -11 165.330 179.072   7
  -2  -6 -11 172.527 140.049   4
   2  -6  11 318.314 199.132   2
   2  -6  12 579.944 260.244   2
  -2  -6 -12 171.341 171.327   4
  -2   6 -12 147.321 169.167   7
  -2   6 -13 63.6411 129.155   7
  -2   7  12-22.0716 110.597   3
  -2  -7  12 31.6484 66.9772   2
  -2  -7  11-33.1336 103.421   2
   2   7 -11 488.859 241.178   7
  -2   7  11 361.684 201.729   3
   2   7 -10 539.011 230.624   7
  -2  -7  10 793.202 273.215   2
  -2   7  10 623.123 290.234   3
   2  -7  -9 308.448 154.438   4
  -2  -7   9 327.115 144.321   2
   2   7  -9 248.780 140.007   7
  -2   7   9 340.739 197.902   3
  -2   7   8 1896.99 319.011   2
   2   7  -8 1937.22 391.262   7
   2  -7  -8 1908.04 320.809   4
  -2  -7   8 2059.44 375.598   2
  -2   7   8 2140.22 446.390   3
  -2  -7   7 5193.75 575.717   2
   2   7  -7 5607.09 652.907   7
  -2   7   7 5659.68 653.162   3
   2  -7  -7 4912.99 480.669   4
  -2   7   7 4911.27 488.076   2
  -2   7   6 4121.12 535.368   3
   2  -7  -6 3007.41 347.729   4
   2   7  -6 3795.95 492.725   7
  -2  -7   6 3662.63 456.103   2
  -2   7   6 3748.58 414.931   2
   2  -7  -5 1573.98 234.141   4
  -2   7   5 1709.33 336.662   3
  -2  -7   5 1551.02 284.576   2
   2   7  -5 1693.41 306.010   7
  -2   7   5 1688.46 262.885   2
   2  -7  -4 2074.85 261.279   4
  -2  -7   4 2655.77 324.038   2
  -2   7   4 2216.27 333.806   3
   2   7  -4 2518.97 360.579   7
  -2  -7   3 3870.90 371.276   2
  -2  -7   3 2987.92 371.479   5
  -2   7   3 3555.17 440.917   3
   2   7  -3 3534.95 404.439   7
  -2  -7   2 1492.48 200.892   2
  -2  -7   2 1324.11 254.567   5
  -2  -7   2 1580.80 302.531   1
   2   7  -2 1023.62 118.028   3
  -2   7   2 1377.61 262.820   3
   2   7  -2 1362.80 237.362   7
   2  -7  -1 6454.09 518.439   5
  -2   7   1 6346.91 532.423   3
  -2  -7   1 6387.17 508.846   5
   2   7  -1 6805.99 550.574   6
   2   7  -1 5965.52 460.493   7
  -2  -7   1 6455.69 370.387   2
  -2  -7   1 7068.84 621.092   1
   2  -7   0-35.7855 74.0081   5
  -2  -7   0-24.8337 46.0066   5
  -2   7   0-117.089 94.0017   3
  -2  -7   0 13.2688 26.5170   2
  -2  -7   0-13.5503 106.608   1
   2   7   0-78.9322 34.8902   7
   2   7   0 2.66951 53.4648   6
   2  -7   1 5386.29 475.234   5
   2  -7   1 5156.26 420.711   2
  -2   7  -1 5003.77 451.810   3
   2   7   1 4523.25 335.599   7
  -2  -7  -1 4878.27 507.660   1
   2   7   1 4667.30 452.959   6
  -2  -7  -1 4903.20 436.392   5
   2  -7   2 2241.75 282.215   2
  -2  -7  -2 1325.09 287.118   1
  -2  -7  -2 1892.87 309.740   4
  -2   7  -2 2116.32 282.473   3
   2   7   2 2045.00 189.042   7
  -2   7  -2 1931.77 220.838   6
   2  -7   2 1949.04 317.524   5
  -2   7  -3 295.098 78.0894   6
   2  -7   3 242.003 122.395   2
  -2  -7  -3 207.651 140.344   4
  -2  -7  -3 192.394 124.162   1
  -2   7  -3 28.6766 107.157   3
   2   7   3 410.313 69.0996   7
   2  -7   4 901.209 210.651   2
  -2  -7  -4 848.644 238.599   4
  -2  -7  -4 345.900 161.624   1
  -2   7  -4 1027.59 188.732   3
  -2  -7  -5 1100.00 261.725   4
   2  -7   5 778.618 224.481   2
  -2   7  -5 818.613 172.114   3
  -2  -7  -6 2507.40 401.533   4
   2  -7   6 3082.76 419.266   2
   2  -7   7 2603.68 427.083   2
  -2  -7  -7 2872.62 451.677   4
   2  -7   8 993.209 279.455   2
  -2  -7  -8 755.684 224.443   4
   2  -7   9-45.2941 124.550   2
  -2  -7  -9 132.145 120.088   4
  -2  -7 -10 275.062 178.914   4
   2  -7  10 308.361 200.863   2
   2  -7  11 116.148 95.1888   2
  -2  -7 -11-46.5619 104.225   4
  -2   7 -11-34.2152 115.457   7
  -2   7 -12-125.029 180.644   7
  -2  -7 -12 2.58436 137.327   4
   2  -7  12 97.3865 96.2524   2
  -2   8  11 229.983 204.821   3
  -2  -8  11 34.4189 70.2250   2
   2   8 -11 148.065 173.069   7
  -2  -8  10 16.5016 78.7099   2
  -2   8  10-149.634 87.8052   3
   2  -8  -9 90.7027 60.4549   4
  -2  -8   9 319.221 169.750   2
   2   8  -9 533.383 254.100   7
  -2   8   9 310.475 207.090   3
   2  -8  -8 197.674 101.157   4
  -2   8   8 45.9500 175.960   3
  -2  -8   8 343.534 110.612   2
   2   8  -8 298.764 170.966   7
  -2   8   7 1266.74 343.215   3
   2   8  -7 1503.36 343.312   7
   2  -8  -7 1297.71 265.567   4
  -2  -8   7 1086.33 297.088   2
  -2   8   6 1241.08 235.996   2
  -2  -8   6 1056.78 247.814   2
   2  -8  -6 1085.41 225.694   4
  -2   8   6 1091.25 316.490   3
   2   8  -6 1118.52 266.867   7
   2  -8  -5 7579.26 562.780   4
  -2  -8   5 8051.43 636.136   2
  -2   8   5 7499.86 716.498   3
   2   8  -5 8218.63 711.282   7
  -2   8   5 6943.27 522.103   2
  -2  -8   4 11561.0 796.240   5
  -2   8   4 10313.6 586.452   2
  -2   8   4 11163.0 849.894   3
   2   8  -4 11627.4 816.624   7
  -2  -8   4 12009.0 710.953   2
   2  -8  -4 11355.2 671.537   4
  -2   8   3 648.756 228.688   3
  -2  -8   3 448.554 150.642   5
  -2  -8   3 665.155 156.622   2
  -2  -8   3 237.276 161.395   1
   2   8  -3 622.360 204.411   7
  -2  -8   2 2023.31 341.056   5
   2   8  -2 1616.33 160.783   3
  -2   8   2 1763.25 312.381   3
  -2  -8   2 1854.36 229.859   2
   2   8  -2 1967.35 283.953   7
  -2  -8   1 4925.35 335.821   2
   2  -8  -1 5036.87 493.672   5
  -2   8   1 4900.95 489.841   3
   2   8  -1 4403.35 348.151   3
  -2  -8   1 5055.10 487.072   5
  -2  -8   1 5833.80 625.385   1
   2   8  -1 5362.02 517.572   6
   2   8  -1 4910.41 439.995   7
  -2  -8   0 97.5213 110.632   1
  -2   8   0 136.435 131.491   3
   2  -8   0 43.4835 75.3806   5
   2   8   0 12.7104 36.9227   7
  -2  -8   0 28.8517 30.6140   2
  -2  -8   0 26.9611 54.2404   5
   2   8   0 40.2766 88.1516   6
   2  -8   1 21809.5 1100.47   5
  -2   8  -1 21173.5 1031.41   3
   2   8   1 21180.3 1079.08   6
  -2  -8  -1 19789.3 1006.12   5
   2   8   1 21086.8 816.907   7
  -2  -8  -1 17666.3 1012.05   1
   2  -8   2 2018.37 339.310   5
   2  -8   2 2180.00 292.581   2
  -2  -8  -2 1993.47 344.600   4
   2   8   2 1972.26 201.925   7
  -2   8  -2 2030.46 254.274   6
  -2   8  -2 2059.49 317.607   3
   2  -8   3 3494.06 455.228   5
   2  -8   3 3276.03 382.929   2
  -2  -8  -3 3262.50 410.865   4
  -2   8  -3 3220.09 390.637   3
  -2   8  -3 3471.78 315.479   6
  -2   8  -4 7488.28 559.053   3
   2  -8   4 8655.87 661.251   2
  -2  -8  -4 8147.89 686.129   4
  -2   8  -5 7062.64 535.753   3
   2  -8   5 7314.48 665.187   2
  -2  -8  -5 6838.99 651.211   4
  -2   8  -6-280.708 153.389   3
  -2  -8  -6 119.792 82.0464   4
   2  -8   6-191.337 105.566   2
  -2  -8  -7 620.477 246.700   4
   2  -8   7 851.442 245.596   2
   2  -8   8 1790.68 399.569   2
  -2  -8  -8 1905.11 378.168   4
  -2  -8  -9 151.716 81.6756   4
   2  -8   9-14.9084 82.5450   2
   2  -8  10-235.768 198.653   2
  -2  -8 -10-161.958 171.874   4
  -2   8 -11 741.038 353.954   7
  -2  -8 -11 91.3543 81.8768   4
   2  -8  11 489.041 245.246   2
  -2  -8 -12 560.964 282.362   4
  -2   8 -12 204.926 177.336   7
  -2   9  11 32.9956 152.114   3
   2   9 -11-21.9964 102.084   7
  -2  -9  11 71.2807 127.990   2
   2   9 -10 258.353 185.047   7
  -2  -9  10 5.14870 130.044   2
  -2   9  10 286.166 265.746   3
  -2   9   9 432.235 252.097   3
   2   9  -9 115.657 79.9758   7
  -2  -9   9 313.768 171.547   2
   2   9  -8 138.717 95.3973   7
  -2   9   8 109.707 140.338   3
  -2  -9   8 328.207 188.599   2
   2  -9  -8-26.2844 57.9148   4
   2  -9  -7 818.073 231.418   4
  -2   9   7 662.508 250.162   3
   2   9  -7 1019.67 307.563   7
  -2  -9   7 720.594 206.852   2
  -2  -9   6 1316.70 275.953   2
  -2   9   6 980.084 307.067   3
   2   9  -6 673.418 224.971   7
   2  -9  -6 883.152 211.457   4
  -2  -9   5 1819.41 356.414   5
   2  -9  -5 1492.96 260.707   4
  -2   9   5 1495.57 324.908   3
  -2  -9   5 1169.70 268.556   2
   2   9  -5 1552.77 310.111   7
  -2  -9   4 2216.79 352.594   5
  -2  -9   4 1368.59 273.536   2
  -2   9   4 2109.40 366.536   3
   2   9  -4 2023.81 356.166   7
  -2  -9   3 1481.23 286.491   5
  -2   9   3 1241.56 263.245   3
  -2  -9   3 1132.86 210.487   2
  -2  -9   3 458.955 268.594   1
   2   9  -3 1204.26 260.016   7
  -2  -9   2 443.484 175.262   5
  -2  -9   2 231.019 188.672   1
   2   9  -2 247.815 106.079   7
  -2  -9   2 129.826 61.3218   2
   2   9  -2 577.635 231.291   6
  -2   9   2 128.869 97.5549   3
  -2  -9   1 2930.72 392.549   5
   2   9  -1 2379.72 256.304   3
   2   9  -1 2504.61 336.424   7
  -2   9   1 2413.52 357.950   3
   2   9  -1 2917.09 406.741   6
  -2  -9   1 2252.76 394.439   1
   2  -9  -1 2520.56 365.574   5
   2  -9   0 3000.40 404.557   5
  -2   9   0 3471.28 411.805   3
   2   9   0 2373.73 308.714   3
   2   9   0 3002.66 394.592   6
   2   9   0 3026.38 341.585   7
  -2  -9   0 2469.72 363.170   5
   2  -9   1 3371.41 435.685   5
   2   9   1 3309.47 441.687   6
   2  -9   1 3570.65 366.841   2
  -2   9  -1 3312.73 404.742   3
  -2  -9  -1 2845.65 432.718   1
   2   9   1 3130.64 312.166   7
  -2  -9  -1 3482.01 424.229   5
   2   9   2 1795.52 321.336   6
   2  -9   2 2120.74 307.422   2
  -2  -9  -2 805.579 227.175   1
  -2   9  -2 1780.17 324.432   3
   2   9   2 1763.15 212.450   7
  -2   9  -2 1536.31 240.160   6
   2  -9   2 1789.89 336.540   5
   2  -9   3 23625.5 1075.85   2
   2  -9   3 22794.3 1214.91   5
  -2  -9  -3 21867.7 1169.11   4
  -2   9  -3 23756.8 943.502   6
  -2   9  -3 22864.3 1062.13   3
  -2  -9  -4 3003.75 427.998   4
  -2   9  -4 3049.59 352.718   3
   2  -9   4 2839.78 384.713   2
   2  -9   5 8248.58 706.124   2
  -2   9  -5 8393.37 585.658   3
  -2  -9  -5 7366.58 710.939   4
  -2  -9  -6 1880.43 367.283   4
   2  -9   6 1649.08 345.308   2
   2  -9   7 537.934 197.544   2
  -2  -9  -7 618.438 229.507   4
  -2  -9  -8 262.377 104.112   4
   2  -9   8 436.962 209.313   2
   2  -9   9 546.327 228.783   2
  -2  -9  -9 214.214 126.741   4
   2  -9  10 1827.23 441.819   2
  -2  -9 -10 1253.77 359.087   4
  -2   9 -10 1736.43 481.673   7
   2  -9  11 591.774 282.513   2
  -2  -9 -11 356.656 221.415   4
  -2   9 -11 109.660 102.543   7
  -2 -10  11-149.884 201.553   2
   2  10 -10-95.4298 161.217   7
  -2  10  10-116.940 156.770   3
  -2 -10  10 136.849 116.555   2
  -2  10   9-39.1588 99.3351   3
   2  10  -9 127.035 141.158   7
  -2 -10   9 383.837 210.915   2
   2  10  -8 162.584 150.538   7
  -2 -10   8 46.1167 88.7199   2
  -2  10   8-246.663 250.341   3
   2 -10  -7 346.241 143.148   4
  -2  10   7 376.461 187.213   3
  -2 -10   7 330.672 179.834   2
   2  10  -7 491.802 252.798   7
  -2 -10   6 207.603 197.720   5
  -2  10   6 289.295 178.172   3
   2 -10  -6 207.632 123.202   4
  -2 -10   6 168.935 114.633   2
   2  10  -6 2.92545 131.371   7
  -2 -10   5 103.429 161.064   5
  -2 -10   5 65.8920 62.3475   2
  -2  10   5 346.389 208.963   3
   2  10  -5 362.035 168.657   7
  -2 -10   4 2800.69 447.315   5
  -2 -10   4 2588.78 335.467   2
   2  10  -4 2961.88 454.529   7
  -2  10   4 2699.99 430.740   3
  -2 -10   3 2244.37 399.677   5
  -2 -10   3 1885.79 250.082   2
  -2  10   3 1566.14 311.456   3
   2  10  -3 1790.47 318.598   7
  -2  10   2 852.660 238.549   3
  -2 -10   2 342.055 202.602   1
  -2 -10   2 400.060 185.098   5
   2  10  -2 352.935 123.235   7
   2  10  -2 594.112 226.732   6
  -2 -10   1 873.313 278.693   1
   2  10  -1 948.412 208.833   7
   2 -10  -1 907.197 262.046   5
  -2 -10   1 853.966 234.018   5
   2  10  -1 872.495 259.954   6
  -2  10   1 1023.20 284.927   3
  -2 -10   0 407.254 185.306   5
   2 -10   0 492.329 157.699   5
   2  10   0 592.538 229.969   6
  -2 -10   0 378.384 183.326   1
   2  10   0 618.183 181.750   7
   2  10   0 608.427 160.552   3
  -2  10   0 462.608 191.006   3
   2 -10   1 1817.29 350.705   5
   2  10   1 1379.06 272.009   3
   2  10   1 1445.39 218.988   7
  -2 -10  -1 1501.99 310.706   5
  -2  10  -1 2000.98 339.486   3
  -2 -10  -1 1009.78 300.115   1
   2  10   1 1941.56 359.054   6
   2 -10   1 1482.40 243.607   2
   2 -10   2 2464.29 406.304   5
  -2  10  -2 1850.63 292.544   6
   2 -10   2 2427.88 343.860   2
  -2  10  -2 2177.61 360.478   3
   2  10   2 2216.02 398.667   6
  -2  10  -3 350.829 126.328   6
   2 -10   3 377.775 157.586   2
   2 -10   3 173.303 90.9517   5
  -2  10  -3 511.417 163.733   3
  -2 -10  -3 115.024 159.965   1
   2 -10   4 353.924 156.433   2
  -2  10  -4 419.626 156.246   3
  -2 -10  -4-85.5142 103.086   1
   2 -10   4 382.033 188.503   5
  -2 -10  -4 318.180 163.008   4
   2 -10   5 977.694 251.091   2
  -2 -10  -5 1262.74 301.351   4
  -2 -10  -6 119.675 133.361   4
   2 -10   6 77.2828 100.323   2
  -2 -10  -7 46.8800 93.9065   4
   2 -10   7 237.989 154.688   2
   2 -10   8 270.224 159.946   2
  -2 -10  -8 18.6379 111.987   4
  -2 -10  -9-2.79591 92.5745   4
   2 -10   9 119.006 87.3194   2
  -2 -10 -10 196.310 153.230   4
   2 -10  10 395.913 239.793   2
  -2  10 -10-53.3523 177.390   7
  -2 -10 -11 325.432 221.271   4
  -2 -11  10-209.590 181.391   2
   2  11 -10-71.4833 160.049   7
  -2 -11   9 47.5161 123.834   2
  -2  11   9 463.778 294.559   3
   2  11  -9 233.483 225.042   7
  -2 -11   8 350.669 234.783   5
  -2  11   8 134.410 144.604   3
  -2 -11   8 267.654 181.174   2
   2  11  -8 185.863 154.640   7
   2  11  -7 30.4911 115.439   7
  -2 -11   7 179.693 119.398   2
  -2  11   7 117.506 173.388   3
  -2 -11   7-16.8539 85.4287   5
  -2  11   6 268.128 175.528   3
  -2 -11   6 273.567 140.979   2
  -2 -11   6 347.986 211.021   5
   2  11  -6 258.068 123.944   7
  -2  11   5 366.393 150.815   3
   2  11  -5 555.406 201.241   7
  -2 -11   5 458.456 213.158   5
  -2 -11   4 906.976 262.302   5
  -2  11   4 807.958 265.523   3
   2  11  -4 1107.62 266.394   7
  -2 -11   3 78.1714 96.6306   5
  -2  11   3 206.620 156.081   3
   2  11  -3 84.6461 91.1350   7
  -2 -11   2-54.0445 194.941   1
  -2  11   2 101.876 122.367   3
   2  11  -2 169.220 122.276   6
  -2 -11   2 354.696 197.950   5
   2  11  -2 127.652 114.683   7
  -2 -11   1 4518.80 556.446   5
  -2 -11   1 2856.32 520.023   1
   2  11  -1 4885.33 592.093   6
   2  11  -1 4809.85 499.271   7
  -2  11   1 4610.45 554.413   3
   2 -11  -1 5160.79 593.588   5
  -2 -11   0 847.732 233.642   5
   2 -11   0 873.323 251.639   5
  -2 -11   0 22.7678 143.745   1
  -2  11   0 966.815 238.192   3
   2  11   0 899.973 202.010   7
   2  11   0 720.115 185.548   3
   2  11   0 1091.38 284.255   6
  -2 -11  -1 327.767 237.803   1
   2 -11   1 1372.42 323.271   5
   2  11   1 1201.06 285.482   6
  -2  11  -1 1393.44 295.669   3
   2  11   1 1106.22 251.774   3
   2  11   2 51.5444 51.7687   3
   2 -11   2 116.291 110.615   5
  -2 -11  -2-44.3200 104.792   1
  -2  11  -2 37.0948 54.4699   6
  -2  11  -2 228.102 143.920   3
   2 -11   2-56.9395 43.1012   2
   2  11   2-17.1458 100.917   6
  -2  11  -3 1859.24 330.645   3
   2 -11   3 1193.40 253.933   2
  -2  11  -3 1717.17 268.960   6
   2  11   3 1155.88 292.765   3
   2 -11   3 1954.77 417.084   5
  -2 -11  -4 99.7748 144.012   1
   2 -11   4-114.657 100.427   2
   2 -11   4 240.706 176.940   5
  -2 -11  -5 39.5139 115.915   1
   2 -11   5 520.264 211.050   5
  -2 -11  -5 485.142 214.690   4
   2 -11   5 533.302 185.858   2
  -2 -11  -6 319.527 211.659   4
   2 -11   6 312.015 167.918   2
   2 -11   6 686.105 303.161   5
  -2 -11  -7 348.159 163.961   4
   2 -11   7 85.5092 125.217   2
  -2 -11  -8-2.09847 81.2522   4
   2 -11   8 346.763 190.839   2
  -2 -11  -9 257.341 135.290   4
   2 -11   9 185.886 129.276   2
   2 -11  10 245.010 159.169   2
  -2 -11 -10 473.835 242.452   4
  -2 -12  10-217.842 122.924   2
  -2  12   9 74.1814 154.803   3
   2  12  -9 4.16025 125.961   7
  -2 -12   9 258.955 214.854   5
  -2  12   8-72.5109 156.495   3
  -2 -12   8 49.5390 90.5148   5
   2  12  -8 295.493 217.357   7
  -2 -12   7 471.331 171.835   5
  -2  12   7 373.789 251.862   3
   2  12  -7 70.7449 118.751   7
  -2 -12   6 478.652 242.619   5
  -2  12   6 191.312 162.941   3
   2  12  -6 332.090 183.624   7
  -2  12   5 58.1559 115.060   3
   2  12  -5 147.434 101.436   7
  -2  12   4 236.847 162.780   3
  -2 -12   4 265.774 192.064   5
   2  12  -4 73.7416 101.068   7
  -2 -12   3 424.102 212.765   5
  -2  12   3 371.858 177.889   3
   2  12  -3 406.831 164.678   7
  -2 -12   2 109.794 92.2217   5
   2  12  -2-58.4538 107.986   7
  -2  12   2 60.4303 104.243   3
   2  12  -2 211.272 202.748   6
   2  12  -1 122.789 111.826   6
   2 -12  -1 349.938 190.009   5
  -2 -12   1 70.4678 90.8913   5
  -2  12   1-1.26556 89.1128   3
   2  12  -1 72.8606 75.3955   7
  -2 -12   0 405.093 155.126   5
   2 -12   0 477.176 223.392   5
  -2  12   0 572.853 255.797   3
  -2 -12   0 463.272 217.194   1
   2  12   0 387.566 118.294   7
   2  12   0 653.618 265.901   6
   2  12   1 322.142 139.524   6
   2 -12   1 357.893 200.594   5
  -2  12  -1 565.303 214.918   3
  -2 -12  -1 140.423 195.277   1
   2  12   1 368.430 146.428   3
  -2  12  -1 436.118 172.328   6
   2 -12   2 88.5625 177.888   5
  -2  12  -2 413.797 226.773   3
  -2  12  -2 37.0410 109.604   6
   2  12   2 132.374 149.285   3
  -2 -12  -2 57.2383 142.935   1
   2  12   2 228.696 150.417   6
   2 -12   3 840.811 281.143   5
   2  12   3 791.469 250.338   6
   2  12   3 628.805 214.277   3
  -2 -12  -3 65.3244 210.923   1
   2 -12   4 362.604 225.736   5
   2  12   4 398.197 193.652   3
   2 -12   4 620.038 214.942   2
   2 -12   5 522.440 196.782   5
   2 -12   5 464.378 175.480   2
   2  12   5 208.633 131.742   3
   2 -12   6-138.792 164.799   5
  -2 -12  -6 174.924 158.692   4
   2  12   6 17.6595 103.380   3
   2 -12   6 68.3901 62.4366   2
   2 -12   7 438.979 202.282   5
  -2 -12  -7 564.245 237.740   4
   2 -12   7 635.342 236.873   2
   2  12   7 402.596 239.031   3
   2 -12   8 300.622 204.345   2
  -2 -12  -8-17.4693 136.613   4
   2  12   8-153.496 166.116   3
  -2 -12  -9 0.88015 107.526   4
   2 -12   9-52.6216 90.2299   2
  -2  12  -9 181.126 135.174   7
   2  12   9-5.89988 139.184   3
  -2  13   8 204.673 253.155   3
  -2 -13   8 40.1701 106.291   5
   2  13  -8 75.2057 143.828   7
  -2 -13   7-68.8896 106.451   5
  -2  13   7-236.560 167.152   3
   2  13  -7-117.336 143.674   7
  -2  13   6 483.403 242.983   3
  -2 -13   6 386.326 231.502   5
   2  13  -6 551.760 268.249   7
  -2 -13   5 264.342 215.902   5
  -2  13   5-138.850 168.984   3
   2  13  -5 253.118 167.770   7
  -2 -13   4 110.973 96.1372   5
   2  13  -4 180.823 178.193   7
  -2  13   3 74.6569 115.872   3
   2  13  -3-6.94895 137.119   7
  -2 -13   3 83.5070 154.482   5
  -2 -13   2 133.678 101.907   5
  -2  13   2 54.7609 171.249   3
   2  13  -2 79.7373 105.062   7
  -2 -13   1 59.4725 130.167   5
   2 -13  -1 81.0992 75.4186   5
  -2  13   1-113.470 200.957   3
   2  13  -1-137.524 124.479   7
   2  13  -1 54.5877 136.594   6
  -2 -13   0 253.012 127.672   5
   2 -13   0 111.283 107.132   5
  -2  13   0 376.548 211.910   3
   2  13   0 126.800 99.2795   6
   2 -13   1 545.263 225.030   5
   2  13   1 293.746 180.505   6
  -2  13  -1 407.807 222.778   3
  -2  13  -1 308.236 164.381   6
   2 -13   2 694.486 265.689   5
   2  13   2 466.864 188.253   3
  -2  13  -2 500.010 193.038   6
   2  13   2 427.436 206.827   6
   2 -13   3 144.592 131.084   5
   2  13   3 9.84089 75.8362   3
   2  13   3 71.1503 89.3236   6
   2 -13   4 366.715 231.016   5
   2  13   4 124.246 108.750   6
   2  13   4 147.730 165.892   3
   2 -13   5 144.163 118.886   5
   2  13   5 205.142 180.512   3
   2 -13   6-21.5856 104.078   5
   2  13   6 355.787 213.402   3
  -2 -13  -7 262.183 176.932   4
   2 -13   7 37.6549 118.404   5
   2 -13   7-42.3873 81.2700   2
   2  13   7 167.791 183.830   3
   2  13   8 225.647 259.460   3
   2 -13   8 335.387 208.691   2
  -2 -13  -8 95.2039 216.617   4
   2 -13   8-53.2300 150.005   5
   2 -13   9-92.9109 93.6290   2
  -2 -14   7 93.7272 187.642   5
  -2  14   7-152.148 223.820   3
   2  14  -7 285.913 204.767   7
  -2  14   6 197.818 126.324   3
  -2 -14   6 129.838 218.544   5
   2  14  -6 92.0997 158.394   7
  -2 -14   5 190.293 159.248   5
  -2  14   5 228.733 136.307   3
   2  14  -5 239.372 164.972   7
  -2 -14   4 553.377 250.929   5
  -2  14   4 327.117 162.998   3
   2  14  -4 189.792 146.994   7
  -2 -14   3-30.9383 101.683   5
  -2  14   3-86.9125 124.996   3
  -2 -14   2 78.6561 79.3491   5
  -2  14   2 161.110 176.358   3
   2  14  -2 53.4242 68.1271   7
  -2 -14   1-66.2741 89.5272   5
  -2  14   1-83.9522 160.918   3
   2  14  -1 64.8168 102.401   6
   2 -14  -1-92.1261 151.826   5
   2  14   0 109.583 116.877   6
  -2  14   0-106.426 134.143   6
   2 -14   0-127.120 108.018   5
  -2  14   0-84.8013 102.277   3
  -2 -14   0-140.439 137.160   5
   2 -14   1-48.2554 128.144   5
  -2  14  -1 101.063 94.8590   6
   2  14   1 30.5380 73.8325   6
   2 -14   2 263.624 199.708   5
   2  14   2-21.1226 64.0434   6
   2 -14   3 401.582 258.889   5
   2  14   3 395.740 214.040   6
   2 -14   4 515.430 238.979   5
   2  14   4 748.194 258.984   6
   2  14   4 425.996 237.597   3
   2 -14   5 205.300 148.214   5
   2  14   5 594.618 287.812   3
   2  14   5 504.647 197.635   6
   2 -14   6-96.4325 105.325   5
   2  14   6-6.84143 95.2179   3
   2 -14   7 66.7848 131.701   5
   2  14   7 120.215 146.202   3
  -2 -15   6 121.686 226.929   5
  -2  15   6-374.876 324.267   3
   2  15  -6 297.492 171.048   7
  -2 -15   5 19.8320 99.7851   5
  -2  15   5 71.5259 122.376   3
   2  15  -5-103.107 136.919   7
  -2  15   4 133.324 122.445   3
   2  15  -4 114.485 89.2517   7
  -2 -15   3-43.6468 106.844   5
  -2  15   3 270.466 177.255   3
   2  15  -3 71.2089 133.196   7
  -2 -15   2 165.735 155.912   5
  -2  15   2 509.312 254.944   3
  -2 -15   1 24.2392 87.2430   5
   2  15  -1 87.5732 88.8134   6
  -2  15   1-43.1443 104.621   3
   2 -15   0 117.635 172.453   5
   2  15   0 169.271 141.206   6
  -2  15   0 220.119 182.366   6
   2 -15   1 68.9141 130.071   5
   2  15   1 211.139 176.994   6
  -2  15  -1 67.0347 85.3212   6
   2 -15   2 422.337 242.384   5
   2  15   2 181.062 186.788   6
   2 -15   3 2.97264 141.241   5
   2  15   3 99.6656 101.211   6
   2 -15   4-170.725 173.460   5
   2  15   4 83.4148 67.5584   6
   2 -15   5 99.1108 166.804   5
   2  15   5 205.368 158.629   3
   2  15   5-51.5056 190.344   6
   2  15   6 301.042 215.596   3
  -2  16   5 312.525 299.269   3
   2  16  -5 147.192 149.198   7
  -2 -16   4 194.832 134.482   5
  -2  16   4 477.496 303.160   3
   2  16  -4 294.254 207.019   7
  -2 -16   3 48.6038 105.643   5
  -2  16   3-141.486 190.234   3
  -2 -16   2-18.8763 76.7298   5
  -2 -16   1 155.428 117.493   5
   2  16  -1 332.376 259.829   6
  -2  16   1-72.4259 136.427   6
   2 -16   0 104.942 88.8610   5
   2  16   0 176.474 168.195   6
  -2  16   0 63.1767 164.414   6
   2 -16   1 918.332 360.664   5
   2  16   1 322.715 189.487   6
   2 -16   2 206.825 219.619   5
   2  16   2 4.39945 126.550   6
   2 -16   3 87.0704 124.491   5
   2  16   3 130.807 203.952   6
  -2  17   1 26.8657 113.071   6
  -3   0  13-73.6695 141.997   2
  -3   0  12 212.141 172.972   2
  -3   0  11 446.708 244.158   2
   3   0 -11 643.437 229.163   7
  -3   0  10 2482.91 457.435   2
   3   0 -10 2627.71 409.499   7
  -3   0   9 4354.74 557.487   2
  -3   0   9 3937.30 454.102   3
   3   0  -9 3965.79 489.918   7
  -3   0   8 528.691 158.914   3
  -3   0   8 307.510 87.5681   2
   3   0  -8 573.346 181.442   7
  -3   0   7 287.033 129.816   2
   3   0  -7 213.255 120.995   7
  -3   0   7 138.278 89.6481   3
  -3   0   6 2203.59 275.905   3
   3   0  -6 2578.40 326.805   7
  -3   0   6 2915.83 395.970   2
  -3   0   5 1417.12 205.414   1
  -3   0   5 2348.65 264.279   3
   3   0  -5 2067.85 293.033   7
  -3   0   5 2337.19 346.407   2
  -3   0   4 41.2469 57.1365   1
  -3   0   4-29.1041 58.1798   2
   3   0  -4 79.6731 75.0952   7
  -3   0   4 54.4810 77.2903   3
  -3   0   3 3870.67 336.172   3
   3   0  -3 4043.63 351.830   7
  -3   0   2 3364.76 321.532   1
  -3   0   2 3970.28 325.519   3
   3   0  -2 3467.62 321.468   7
  -3   0   1 9952.45 527.831   3
   3   0  -1 10197.8 527.037   7
  -3   0   1 9600.13 541.804   1
   3   0   0 87758.3 1973.15   7
  -3   0   0 88325.8 2034.05   1
  -3   0   0 90239.7 1666.55   4
  -3   0   0 86710.8 1973.57   3
  -3   0  -1 13264.8 633.575   1
  -3   0  -1 13241.7 500.796   4
  -3   0  -1 12597.3 605.689   3
   3   0   2 332.090 95.4209   2
  -3   0  -2 439.778 137.934   1
  -3   0  -2 321.368 104.437   3
   3   0   3 2357.46 294.182   2
   3   0   3 2716.11 168.898   6
   3   0   4 4866.71 240.108   6
  -3   0  -4 3939.35 403.405   1
   3   0   4 3959.35 404.493   2
   3   0   5 6229.91 523.567   2
  -3   0  -5 6231.92 448.020   1
   3   0   6 322.935 147.709   2
  -3   0  -6 29.7891 66.6372   1
  -3   0  -7 23549.5 960.450   1
   3   0   7 23307.4 1175.77   2
   3   0   8 12169.2 876.899   2
   3   0   9-28.3622 83.5671   2
   3   0  10 884.453 266.474   2
   3   0  11-14.2871 113.503   2
   3   0  12 6.15357 131.388   2
   3   0  13 329.242 205.388   2
  -3   1  13 248.836 215.436   2
  -3  -1  13 166.457 175.605   2
  -3   1  12 10.0964 85.7265   2
  -3  -1  12 14.1104 163.408   2
  -3   1  11 1817.26 421.484   2
  -3  -1  11 1513.76 410.021   2
   3   1 -11 1569.66 351.522   7
  -3  -1  10 4022.47 629.207   2
  -3   1  10 4094.91 511.667   3
   3   1 -10 4084.27 550.100   7
   3  -1 -10 5025.57 551.460   7
  -3   1  10 4342.93 598.360   2
  -3  -1   9 642.928 228.591   2
  -3   1   9 503.829 181.819   3
  -3   1   9 842.843 250.343   2
   3  -1  -9 549.880 178.406   7
   3   1  -9 667.386 226.569   7
  -3  -1   8 3615.52 383.329   3
  -3  -1   8 3419.76 492.299   2
  -3   1   8 3686.48 438.758   3
   3   1  -8 3712.45 473.689   7
   3  -1  -8 3380.94 425.227   7
  -3   1   8 3504.39 483.849   2
  -3  -1   7 1367.32 207.915   3
  -3   1   7 1447.68 311.045   2
  -3  -1   7 1549.55 309.294   2
   3  -1  -7 1315.73 269.683   7
   3   1  -7 1486.73 276.060   7
  -3   1   7 1619.18 286.655   3
   3   1  -6 2557.52 343.641   7
  -3  -1   6 100.456 61.7130   1
  -3   1   6 2819.79 335.511   3
  -3  -1   6 2584.67 286.793   3
  -3   1   6 728.427 116.521   1
   3  -1  -6 2401.61 311.384   7
  -3   1   6 2555.37 384.655   2
  -3  -1   6 2777.85 396.926   2
  -3   1   5 57.0403 45.1543   1
  -3  -1   5 210.403 109.048   3
  -3   1   5 87.1387 63.3753   2
   3   1  -5-130.226 81.1151   7
  -3  -1   5 83.9033 64.3631   2
  -3  -1   5 92.6448 85.6677   1
  -3   1   5-41.2769 63.7182   3
   3  -1  -5 7.49024 46.8877   7
  -3  -1   4 2636.09 263.584   3
  -3  -1   4 1570.61 226.126   1
  -3   1   4 2331.99 268.108   3
   3   1  -4 1948.97 270.122   7
   3  -1  -4 2528.61 285.265   7
  -3  -1   4 2214.67 298.286   2
  -3   1   4 1064.07 220.262   1
  -3  -1   3 184.512 72.3348   1
   3   1  -3 172.806 81.8712   7
  -3  -1   3 127.438 66.4741   3
  -3   1   3 115.832 80.1323   1
  -3   1   3 220.343 104.149   3
   3  -1  -3 150.873 98.2716   7
   3  -1  -2 6617.70 436.185   7
  -3   1   2 7490.19 475.511   3
  -3  -1   2 6333.87 436.099   1
   3   1  -2 6254.83 441.189   7
  -3  -1   2 7624.27 423.013   3
  -3   1   2 5943.28 417.954   1
  -3   1   1 22930.6 884.591   3
  -3  -1   1 22361.2 832.575   1
  -3   1   1 22621.6 823.876   1
   3   1  -1 21356.1 810.948   7
   3  -1  -1 21033.7 811.376   7
  -3  -1   1 20698.2 749.520   3
  -3   1   0 3837.63 187.149   4
  -3  -1   0 4091.05 329.281   1
  -3  -1   0 3517.51 282.518   3
  -3   1   0 3493.70 325.654   3
   3  -1   0 3679.43 320.716   7
  -3  -1   0 3631.34 243.252   4
   3   1   0 3450.62 291.916   7
   3   1   1 7188.72 419.843   7
  -3  -1  -1 7406.64 461.368   1
  -3  -1  -1 7201.90 444.798   3
  -3  -1  -1 7121.46 390.022   4
  -3   1  -1 7252.25 458.614   3
   3  -1   2 3473.81 331.124   2
   3   1   2 3240.19 293.619   2
  -3  -1  -2 3458.18 291.235   4
  -3   1  -2 3345.53 319.491   3
  -3  -1  -2 3146.67 328.389   1
   3   1   2 3735.52 249.786   6
  -3  -1  -3 3488.09 355.272   1
  -3   1  -3 4103.05 394.483   3
   3  -1   3 4240.04 388.206   2
   3   1   3 3965.11 252.158   6
   3   1   3 3749.98 348.439   2
   3   1   4 13033.2 699.048   2
  -3  -1  -4 12618.6 652.793   1
   3  -1   4 11782.3 714.490   2
   3  -1   5 3044.03 386.382   2
   3   1   5 3258.46 344.260   2
  -3  -1  -5 2656.23 311.099   1
   3  -1   6 2833.49 376.132   2
  -3  -1  -6 2596.67 300.725   1
   3   1   6 3077.19 360.314   2
   3  -1   7 9743.27 751.587   2
  -3  -1  -7 10446.5 615.310   1
   3   1   8 3777.19 475.337   2
   3  -1   8 3677.40 482.606   2
   3   1   9 2143.68 377.870   2
   3  -1   9 1742.39 367.917   2
   3   1  10 107.332 86.6736   2
   3  -1  10 114.432 144.589   2
   3   1  11 828.262 300.162   2
   3  -1  11 1030.87 308.601   2
   3  -1  12 1061.08 332.329   2
   3   1  12 871.848 356.141   2
   3   1  13 154.165 184.914   2
   3  -1  13 693.125 283.815   2
  -3   2  13 57.6671 111.548   2
  -3  -2  13 343.124 253.672   2
  -3   2  12 98.8943 160.661   2
   3   2 -12 93.1016 103.197   7
  -3  -2  12-11.6888 122.937   2
  -3   2  11 149.710 148.165   3
  -3   2  11 227.706 152.925   2
  -3  -2  11 403.406 228.353   2
   3   2 -11 372.503 182.304   7
  -3   2  10 800.000 298.195   2
  -3  -2  10 980.792 305.401   2
  -3   2  10 697.172 228.148   3
   3   2 -10 884.435 256.823   7
   3  -2  -9 1848.22 312.048   7
   3   2  -9 1839.37 367.273   7
  -3   2   9 1920.87 368.126   2
  -3  -2   9 1726.25 366.689   2
  -3   2   9 1903.13 354.638   3
   3   2  -8 2150.03 362.849   7
  -3   2   8 1922.89 366.238   2
  -3  -2   8 2126.88 379.778   2
  -3   2   8 2078.04 362.759   3
   3  -2  -8 1930.45 306.858   7
  -3  -2   7 442.976 189.732   2
  -3  -2   7-106.565 79.5485   1
   3   2  -7 506.237 164.597   7
   3  -2  -7 587.839 183.389   7
  -3  -2   7 508.877 121.685   3
  -3   2   7 593.413 207.116   2
  -3   2   7 487.057 162.154   3
  -3   2   6 4672.37 284.962   1
  -3  -2   6 6425.04 416.859   3
  -3   2   6 7111.22 567.071   3
   3   2  -6 6135.98 550.930   7
   3  -2  -6 6083.74 489.872   7
  -3   2   6 6360.31 606.989   2
  -3  -2   6 6685.96 643.704   2
  -3  -2   5 13135.7 828.674   2
  -3   2   5 10470.4 493.754   1
  -3  -2   5 13188.9 572.411   3
  -3   2   5 10583.9 659.846   3
   3   2  -5 11383.5 720.409   7
   3  -2  -5 11334.6 655.292   7
  -3   2   5 12445.3 762.253   2
  -3   2   4 2328.43 269.927   1
   3  -2  -4 2980.94 313.161   7
  -3  -2   4 2220.58 282.581   1
  -3  -2   4 2882.48 244.911   3
  -3   2   4 3143.99 338.019   3
  -3  -2   4 3181.92 377.242   2
   3   2  -4 2829.19 334.319   7
   3  -2  -3 2279.59 260.762   7
  -3   2   3 2230.94 275.327   3
  -3  -2   3 2366.56 260.639   1
  -3  -2   3 2631.79 230.894   3
   3   2  -3 2136.09 275.044   7
  -3  -2   3 2467.54 298.442   2
  -3  -2   2 49849.0 1187.65   3
   3  -2  -2 49046.3 1369.10   7
  -3   2   2 47182.3 1476.41   3
  -3  -2   2 45352.8 1354.86   1
   3   2  -2 48009.1 1401.80   7
  -3  -2   1 6248.45 349.545   3
  -3  -2   1 6463.22 430.410   1
  -3   2   1 6481.91 470.993   3
   3   2  -1 6051.01 421.313   7
  -3  -2   1 6049.16 260.008   5
   3  -2  -1 6269.40 422.987   7
  -3  -2   0 64428.2 1536.59   4
  -3  -2   0 69589.3 1606.56   3
  -3   2   0 64576.8 1780.49   3
   3   2   0 69006.5 1632.35   7
   3  -2   0 70900.6 1361.56   5
  -3  -2   0 67706.3 1717.82   1
   3   2   1 5999.54 374.316   7
  -3  -2  -1 5579.20 372.640   4
  -3  -2  -1 5262.49 410.367   1
   3  -2   1 5582.83 410.742   2
  -3   2  -1 5232.95 409.959   3
  -3  -2  -2 3049.42 294.616   4
   3  -2   2 3018.51 304.790   2
  -3   2  -2 2841.44 306.761   3
   3   2   2 3007.39 259.366   7
   3   2   2 2854.81 242.893   6
  -3  -2  -2 2550.41 297.026   1
  -3  -2  -3 1477.62 224.692   4
  -3  -2  -3 1464.24 222.828   1
   3  -2   3 1542.51 247.099   2
  -3   2  -3 1372.59 227.124   3
   3   2   3 1896.99 215.605   2
   3   2   3 1431.68 174.393   6
   3  -2   4 10403.0 657.647   2
   3   2   4 10066.8 578.443   2
  -3  -2  -4 9535.26 619.195   4
  -3   2  -4 10487.2 652.418   3
  -3  -2  -4 11059.7 609.083   1
   3  -2   5 556.386 155.711   2
   3   2   5 444.378 135.347   2
  -3  -2  -5 531.472 141.593   1
   3  -2   6 500.940 171.678   2
  -3  -2  -6 371.296 127.569   1
   3   2   6 555.500 171.569   2
   3  -2   7 589.314 218.899   2
   3   2   7 362.962 124.841   2
  -3  -2  -7 553.920 133.968   1
   3  -2   8 702.922 244.068   2
   3   2   8 559.896 202.614   2
   3  -2   9 66.6166 96.7121   2
   3   2   9 121.085 77.0049   2
   3  -2  10 31.8942 111.136   2
   3   2  10 55.4515 125.724   2
   3   2  11 196.380 174.510   2
   3  -2  11 588.576 239.178   2
   3  -2  12 325.696 218.040   2
   3   2  12 58.3235 128.716   2
   3  -2  13-126.937 204.608   2
  -3   3  13-0.97778 95.6781   2
  -3   3  12 28.8787 188.014   2
  -3  -3  12 179.529 195.456   2
   3   3 -12-15.4759 142.143   7
   3   3 -11 238.398 242.734   7
  -3   3  11 188.890 81.9466   2
  -3  -3  11 344.933 194.640   2
  -3   3  11-65.0803 155.274   3
  -3   3  10 988.058 274.894   3
  -3   3  10 784.140 233.179   2
  -3  -3  10 698.296 252.992   2
   3   3 -10 679.324 247.266   7
  -3   3   9 403.830 199.358   2
  -3  -3   9 410.131 207.483   2
   3   3  -9 183.465 143.845   7
  -3   3   9 314.454 172.624   3
  -3   3   8 166.014 74.5903   2
  -3  -3   8 70.6150 94.4530   2
   3  -3  -8 78.7871 78.6786   7
  -3   3   8 340.082 151.615   3
   3   3  -8 121.304 91.7711   7
  -3  -3   7 1848.15 341.594   2
  -3   3   7 1777.41 355.050   2
   3  -3  -7 1731.92 271.527   7
  -3   3   7 1748.87 311.486   3
   3   3  -7 1826.56 335.380   7
   3  -3  -6 14.4504 50.8454   7
  -3  -3   6 51.4823 115.231   2
  -3   3   6-34.6841 82.9051   3
  -3  -3   6 80.7906 49.0956   3
  -3   3   6 0.06097 61.9905   2
  -3  -3   6-3.34277 76.6781   1
   3   3  -6 77.9109 83.8035   7
  -3   3   6 33.7191 37.1222   1
  -3  -3   5 5467.14 316.754   3
  -3   3   5 6374.60 383.109   1
  -3   3   5 6373.75 532.935   3
  -3   3   5 6562.51 550.660   2
   3  -3  -5 5672.28 447.900   7
   3   3  -5 6349.19 560.083   7
  -3  -3   5 5736.41 605.860   2
  -3  -3   4 5038.30 289.334   3
   3  -3  -4 5210.39 291.899   4
  -3  -3   4 6260.98 523.591   2
   3  -3  -4 5215.21 410.155   7
   3   3  -4 5052.35 454.723   7
  -3  -3   4 3863.56 423.635   1
  -3   3   4 5036.89 473.014   3
   3  -3  -3 8180.99 300.740   4
  -3  -3   3 8918.85 559.833   1
  -3  -3   3 7723.71 346.675   3
  -3   3   3 8141.21 571.018   3
   3  -3  -3 7672.72 487.019   7
   3   3  -3 8292.33 568.023   7
  -3  -3   3 9228.08 580.477   2
  -3  -3   2 1136.44 140.943   5
  -3  -3   2 1255.14 201.505   1
  -3   3   2 1203.35 232.887   3
  -3  -3   2 1223.80 140.920   3
   3   3  -2 1153.04 194.298   7
   3  -3  -2 1296.00 195.257   7
  -3  -3   1 11499.0 615.132   1
   3   3  -1 11231.5 590.832   7
   3  -3  -1 11688.5 459.330   5
  -3  -3   1 11853.5 465.231   5
  -3   3   1 11092.3 669.731   3
   3  -3   0 20574.5 672.294   5
  -3  -3   0 20273.6 774.690   4
  -3  -3   0 20477.3 841.395   1
  -3   3   0 19318.2 894.691   3
   3   3   0 19331.2 762.333   7
   3  -3   1 3213.66 319.957   2
  -3  -3  -1 3133.07 293.130   4
  -3  -3  -1 3043.93 317.088   1
  -3   3  -1 2976.47 339.493   3
   3   3   1 2654.37 244.046   7
   3   3   1 2979.65 284.275   6
   3  -3   2 52232.4 1524.58   2
  -3  -3  -2 50257.6 1450.81   4
  -3  -3  -2 47439.8 1447.79   1
  -3   3  -2 48691.7 1474.94   3
   3   3   2 49324.7 1247.55   7
   3   3   2 46001.3 1309.82   6
   3  -3   3 22754.3 994.626   2
  -3  -3  -3 22818.3 960.235   4
  -3  -3  -3 20234.1 873.324   1
  -3   3  -3 20367.3 888.547   3
   3   3   3 18233.1 731.523   2
   3   3   3 21153.9 815.085   6
   3   3   4 11541.0 592.985   2
   3  -3   4 9992.82 664.700   2
  -3  -3  -4 10348.7 678.614   4
  -3  -3  -4 9064.20 581.139   1
  -3   3  -4 9976.86 636.753   3
   3  -3   5 8728.14 674.445   2
   3   3   5 8477.92 535.272   2
  -3  -3  -5 8595.56 649.516   4
  -3  -3  -5 9182.85 553.705   1
   3  -3   6 1265.60 279.141   2
  -3  -3  -6 1135.09 214.845   1
   3   3   6 812.644 205.073   2
  -3  -3  -6 1331.02 269.897   4
  -3  -3  -7 583.741 156.430   1
  -3  -3  -7 691.280 227.496   4
   3   3   7 554.341 160.089   2
   3  -3   7 596.205 213.458   2
  -3  -3  -8 701.118 260.568   4
   3   3   8 715.808 211.427   2
   3  -3   8 422.999 183.606   2
  -3  -3  -9 1472.58 335.416   4
   3  -3   9 1290.84 341.929   2
   3   3   9 1408.12 296.495   2
  -3  -3 -10 661.562 232.551   4
   3  -3  10 529.642 195.974   2
   3   3  10 776.328 242.342   2
  -3  -3 -11 727.653 310.472   4
   3  -3  11 710.979 250.971   2
   3   3  11 635.215 236.308   2
  -3  -3 -12 810.389 357.871   4
   3  -3  12 513.011 254.390   2
  -3   4  13-7.67298 113.130   2
   3   4 -13 27.0673 74.4474   7
  -3   4  12-42.6742 91.5213   2
  -3  -4  12 199.179 144.887   2
  -3   4  12-279.909 213.670   3
   3   4 -12 184.664 213.168   7
  -3  -4  11 182.158 166.431   2
  -3   4  11 62.9644 90.7684   3
   3   4 -11-81.9271 167.548   7
  -3   4  11-248.116 176.676   2
  -3   4  10 202.544 142.133   2
  -3  -4  10 653.369 262.800   2
   3   4 -10 95.5960 113.012   7
  -3   4  10 762.343 288.747   3
   3   4  -9 88.4466 97.2218   7
   3  -4  -9 71.3705 65.2623   4
  -3  -4   9 99.0410 88.4741   2
  -3   4   9 411.488 200.559   3
  -3   4   9 258.413 132.097   2
  -3   4   8 270.382 170.264   3
   3  -4  -8 133.626 86.5437   7
  -3   4   8 76.4990 71.9781   2
   3  -4  -8 183.750 95.1785   4
  -3  -4   8 11.2711 108.669   2
   3   4  -8 248.743 168.024   7
   3  -4  -7 751.886 173.437   7
  -3   4   7 798.618 246.672   3
  -3   4   7 701.869 216.743   2
   3  -4  -7 829.191 169.925   4
  -3  -4   7 953.274 221.984   2
   3   4  -7 793.110 210.331   7
  -3   4   6-122.158 131.180   3
  -3   4   6 267.664 145.558   2
  -3  -4   6 2.12337 48.0389   1
   3  -4  -6 175.215 63.7115   4
  -3  -4   6 192.010 115.463   2
   3  -4  -6 247.874 116.873   7
   3   4  -6 260.488 156.941   7
  -3   4   5 1201.42 251.094   2
   3  -4  -5 1134.14 203.658   7
   3  -4  -5 879.811 144.359   4
  -3   4   5 746.436 151.867   1
  -3  -4   5 367.359 154.341   1
   3   4  -5 1177.41 255.478   7
  -3   4   5 1452.01 276.940   3
  -3  -4   5 1347.74 261.100   2
  -3  -4   4 438.875 165.228   1
   3  -4  -4 779.996 116.238   4
  -3  -4   4 798.310 203.835   2
  -3  -4   4 587.579 72.3614   3
   3   4  -4 696.889 191.858   7
  -3   4   4 599.170 188.439   3
   3  -4  -4 616.519 149.922   7
   3  -4  -3 5474.10 270.814   4
   3  -4  -3 6628.16 453.110   7
  -3  -4   3 4989.92 521.202   1
  -3   4   3 5869.12 515.601   3
   3   4  -3 5960.05 498.450   7
  -3  -4   3 6852.63 528.845   2
  -3  -4   2 239.918 67.9187   5
  -3  -4   2 260.231 92.6830   2
  -3  -4   2 312.032 120.842   1
  -3   4   2 341.939 102.436   3
   3   4  -2 289.345 110.534   7
  -3  -4   1 21365.7 753.817   5
   3   4  -1 21825.2 866.171   7
  -3   4   1 20679.6 1005.95   3
  -3  -4   1 23706.5 962.611   1
   3  -4  -1 22051.1 771.580   5
   3  -4   0 1397.74 186.257   5
  -3  -4   0 1234.99 205.615   1
  -3   4   0 1203.36 246.010   3
   3   4   0 1077.79 170.183   7
  -3  -4  -1 33461.5 1130.64   4
   3  -4   1 30827.1 1099.39   2
  -3  -4  -1 31897.3 1129.11   1
   3   4   1 27705.4 931.283   7
  -3   4  -1 31312.5 1205.86   3
   3   4   1 29778.1 1068.88   6
   3  -4   2 3648.95 372.714   2
  -3  -4  -2 2785.13 319.545   4
  -3  -4  -2 3420.89 336.856   1
  -3   4  -2 3091.28 336.924   3
   3   4   2 3090.24 256.376   7
   3   4   2 2814.98 303.392   6
  -3  -4  -3 1394.29 216.273   1
  -3  -4  -3 1425.16 242.346   4
  -3   4  -3 1533.32 223.842   3
   3  -4   3 1436.13 250.858   2
   3   4   3 1298.21 197.554   6
   3  -4   4 2550.66 347.474   2
   3   4   4 2401.10 244.713   2
  -3  -4  -4 2606.57 344.721   4
  -3  -4  -4 2379.98 313.493   1
  -3   4  -4 2997.67 345.960   3
   3  -4   5 2093.32 341.382   2
  -3  -4  -5 2040.12 252.336   1
  -3   4  -5 1664.74 273.678   3
  -3  -4  -5 1660.98 291.806   4
   3   4   5 2465.17 278.289   2
   3  -4   6 1533.28 316.418   2
   3   4   6 1216.00 209.971   2
  -3  -4  -6 1529.20 290.345   4
   3  -4   7 2456.85 403.037   2
  -3  -4  -7 2467.27 397.687   4
   3   4   7 2123.21 285.066   2
  -3  -4  -8 1253.15 305.231   4
   3   4   8 907.156 220.429   2
   3  -4   8 847.407 276.243   2
   3  -4   9 842.288 280.380   2
  -3  -4  -9 924.942 270.526   4
   3   4   9 1238.91 265.128   2
  -3  -4 -10 410.567 218.367   4
   3  -4  10 413.645 215.195   2
   3  -4  11 315.776 177.433   2
  -3  -4 -11 35.8673 141.468   4
   3  -4  12 196.652 78.8941   2
  -3  -4 -12 52.7123 94.9471   4
  -3   5  13-68.1643 103.673   3
   3   5 -13-205.317 202.788   7
  -3   5  12-98.1698 79.3718   2
  -3   5  12-440.353 278.014   3
   3   5 -12-102.321 152.030   7
  -3   5  11 287.242 222.390   3
  -3   5  11-35.7672 121.925   2
  -3  -5  11 398.401 242.437   2
   3   5 -11 141.047 108.626   7
   3   5 -10 993.448 276.632   7
  -3   5  10 942.819 281.546   2
  -3  -5  10 947.332 302.227   2
  -3   5  10 901.268 296.803   3
  -3   5   9 1598.48 349.054   2
  -3  -5   9 1554.17 394.595   2
   3   5  -9 1999.48 395.228   7
  -3   5   9 1546.34 385.037   3
   3  -5  -8 671.176 179.393   4
  -3   5   8 695.989 200.353   2
  -3  -5   8 843.261 273.522   2
  -3   5   8 665.652 244.533   3
   3   5  -8 628.869 237.454   7
  -3   5   7 620.012 196.516   2
   3  -5  -7 541.447 142.529   4
   3   5  -7 790.150 272.830   7
  -3  -5   7 1032.19 244.564   2
  -3  -5   7-50.6568 99.7421   1
   3  -5  -7 818.681 180.433   7
  -3   5   7 804.149 264.243   3
   3  -5  -6 266.854 99.0776   7
  -3   5   6 260.422 114.134   2
   3  -5  -6 273.990 72.2059   4
  -3  -5   6-53.1916 90.4979   1
  -3  -5   6 320.860 152.972   2
   3   5  -6 294.750 151.765   7
  -3   5   6 246.377 152.336   3
   3  -5  -5 2688.32 257.597   4
  -3   5   5 3007.95 423.183   3
   3  -5  -5 2522.95 297.954   7
   3   5  -5 3052.38 402.361   7
  -3  -5   5 2626.45 382.713   2
  -3   5   5 2953.13 376.044   2
   3  -5  -4 4981.93 317.444   4
  -3  -5   4 4738.07 502.590   1
  -3   5   4 5001.29 517.971   3
   3   5  -4 5266.87 507.806   7
  -3  -5   4 5854.51 515.742   2
  -3  -5   3 3229.40 329.918   5
   3   5  -3 3103.85 370.915   7
  -3  -5   3 3827.07 414.644   1
  -3   5   3 3069.99 391.504   3
  -3  -5   3 4073.44 394.674   2
  -3   5   2 29535.0 1230.06   3
   3   5  -2 28800.3 1131.78   7
  -3  -5   2 26132.4 971.402   5
  -3  -5   2 30667.8 1083.46   2
   3  -5  -1 12357.9 613.281   5
  -3  -5   1 11943.4 598.162   5
   3   5  -1 11055.5 624.795   7
  -3   5   1 10177.7 751.138   3
  -3  -5   1 10967.2 554.456   2
   3  -5   0 7135.06 465.724   5
  -3  -5   0 6466.29 540.869   1
  -3   5   0 5699.41 510.626   3
   3   5   0 5699.34 411.876   7
   3   5   0 5752.48 474.189   6
  -3  -5   0 5623.81 395.884   5
   3  -5   1 8601.15 551.651   5
  -3  -5  -1 9423.70 606.448   4
   3  -5   1 7658.72 538.301   2
  -3  -5  -1 9534.94 616.257   1
  -3   5  -1 8556.64 639.059   3
   3   5   1 8868.80 488.559   7
   3   5   1 7548.02 542.392   6
   3  -5   2 10928.4 672.443   2
  -3  -5  -2 10843.2 681.368   4
  -3  -5  -2 10722.9 663.604   1
  -3   5  -2 9926.31 664.946   3
   3   5   2 9953.85 478.032   7
   3   5   2 10112.2 625.558   6
  -3  -5  -3 102.893 104.069   4
   3   5   3 49.6045 61.6644   6
   3  -5   3 249.983 128.085   2
  -3  -5  -3 130.652 88.0286   1
   3   5   3 138.858 52.9157   7
  -3   5  -3 139.532 99.6217   3
  -3   5  -3 181.149 42.6521   6
   3  -5   4 3875.43 424.973   2
   3   5   4 2518.10 253.957   2
  -3  -5  -4 3866.31 445.680   4
  -3  -5  -4 3221.87 360.431   1
  -3   5  -4 3685.96 398.491   3
   3   5   5 1422.44 222.336   2
  -3  -5  -5 2154.64 339.395   4
  -3  -5  -5 1204.50 244.591   1
  -3   5  -5 2070.76 316.678   3
   3  -5   5 2168.03 344.041   2
   3   5   6 4730.52 423.062   2
  -3  -5  -6 5764.20 596.418   4
   3  -5   6 5733.73 604.704   2
  -3  -5  -7 398.779 205.825   4
   3  -5   7 226.079 123.047   2
   3   5   7 173.089 92.4060   2
   3  -5   8 434.997 190.538   2
  -3  -5  -8 381.763 169.864   4
  -3  -5  -9-14.7973 85.2359   4
   3  -5   9 73.1839 68.0649   2
  -3  -5 -10 396.953 229.019   4
   3  -5  10 384.785 214.254   2
   3  -5  11 119.698 81.3713   2
  -3  -5 -11 508.144 241.050   4
  -3  -5 -12 456.767 245.317   4
   3  -5  12 365.473 196.859   2
  -3   5 -12 463.727 258.193   7
  -3   6  12 98.5118 126.205   3
  -3  -6  12 98.1060 164.643   2
   3   6 -12 8.98420 105.214   7
  -3  -6  11 46.3103 148.784   2
   3   6 -11-48.1495 156.922   7
  -3   6  11 32.4239 127.716   3
  -3   6  10 304.670 141.244   2
  -3  -6  10 390.889 188.081   2
  -3   6  10 605.277 252.504   3
   3   6 -10 468.687 170.907   7
  -3   6   9 1327.01 305.855   2
  -3  -6   9 1496.13 378.170   2
  -3   6   9 1404.37 391.501   3
   3   6  -9 1258.08 358.448   7
  -3   6   8 627.701 203.476   3
  -3   6   8 711.461 208.385   2
  -3  -6   8 732.782 279.750   2
   3   6  -8 640.364 240.315   7
  -3   6   7 1184.19 272.828   2
   3  -6  -7 1290.01 223.034   4
  -3  -6   7 1187.19 275.432   2
  -3   6   7 1416.99 330.019   3
   3   6  -7 1352.29 318.605   7
  -3  -6   6 2387.09 371.637   2
   3  -6  -6 2291.39 275.390   4
  -3   6   6 2580.45 409.083   3
  -3   6   6 2197.12 367.204   2
   3   6  -6 2703.28 419.945   7
  -3  -6   5 4.01090 78.9706   1
  -3   6   5 317.215 129.000   2
   3   6  -5 293.741 132.257   7
   3  -6  -5 332.851 107.195   4
  -3   6   5 0.95161 101.493   3
  -3  -6   5 187.124 137.036   2
   3   6  -4 1857.68 306.215   7
   3  -6  -4 1719.63 204.948   4
  -3  -6   4 926.938 281.753   1
  -3  -6   4 1954.52 303.999   2
  -3   6   4 1692.84 328.535   3
  -3  -6   3 3245.61 349.918   5
  -3  -6   3 2815.57 372.851   2
  -3  -6   3 3783.96 451.294   1
  -3   6   3 3069.15 427.133   3
   3   6  -3 3166.18 379.229   7
  -3  -6   2 6717.47 500.039   5
  -3  -6   2 7370.20 649.681   1
  -3   6   2 6658.83 587.677   3
   3   6  -2 6894.03 540.800   7
  -3  -6   2 7334.62 486.225   2
   3  -6  -1 33229.1 1153.66   5
  -3  -6   1 29879.3 1104.69   5
  -3  -6   1 36495.5 1412.75   1
  -3   6   1 30462.1 1335.13   3
   3   6  -1 30534.0 1145.02   7
  -3  -6   1 26970.6 1011.67   2
   3  -6   0 3153.44 342.029   5
   3   6   0 2757.55 292.797   7
  -3  -6   0 3613.23 429.166   1
  -3   6   0 3001.14 396.891   3
   3   6   0 2891.20 366.187   6
  -3  -6   0 2413.23 219.361   2
  -3  -6   0 2648.40 294.050   5
   3  -6   1 3068.70 334.940   5
  -3  -6  -1 3847.37 435.627   1
  -3  -6  -1 3043.07 371.968   4
   3  -6   1 2733.19 321.108   2
   3   6   1 2689.49 272.794   7
  -3   6  -1 2881.05 384.132   3
   3   6   1 2737.71 338.386   6
  -3  -6  -2 218.257 102.600   1
  -3  -6  -2 77.2809 68.3901   4
  -3   6  -2 78.0012 87.9316   3
   3   6   2 126.058 68.5730   7
   3   6   2-22.6317 52.8225   6
   3  -6   2 95.1871 84.9985   2
  -3  -6  -3 2310.54 357.478   4
  -3  -6  -3 2191.59 337.884   1
   3   6   3 1999.93 193.945   7
  -3   6  -3 1973.70 304.587   3
  -3   6  -3 2044.26 174.432   6
   3  -6   3 1755.30 289.284   2
   3   6   3 1775.76 279.389   6
  -3  -6  -4 442.241 155.028   4
  -3   6  -4 590.748 182.047   3
  -3  -6  -4 466.904 163.879   1
   3  -6   4 293.566 122.031   2
   3   6   5-35.7234 51.7411   2
  -3  -6  -5 293.961 160.536   4
  -3   6  -5 141.969 75.3056   3
  -3  -6  -5 37.7791 84.0972   1
   3  -6   5 140.195 72.4646   2
  -3  -6  -6 892.627 237.278   4
   3  -6   6 651.443 192.952   2
  -3  -6  -7 274.553 150.694   4
   3  -6   7 433.942 163.973   2
  -3  -6  -8 790.223 255.567   4
   3  -6   8 717.818 270.789   2
  -3  -6  -9 121.784 121.878   4
   3  -6   9 25.1794 139.590   2
  -3  -6 -10 292.787 173.650   4
   3  -6  10 414.679 196.657   2
  -3  -6 -11-48.5834 198.711   4
   3  -6  11 187.493 184.124   2
  -3  -6 -12-17.8500 160.976   4
  -3   6 -12 3.87744 131.237   7
   3  -6  12 61.8050 96.1570   2
  -3   7  12 33.8259 168.792   3
   3   7 -12-134.941 237.223   7
  -3  -7  11 43.7226 120.823   2
   3   7 -11 53.7198 170.978   7
  -3   7  11-55.8975 167.746   3
  -3   7  10-200.441 183.258   3
  -3  -7  10 75.9276 119.322   2
   3   7 -10 214.359 178.864   7
   3   7  -9 687.308 304.330   7
  -3   7   9 786.800 283.200   3
  -3  -7   9 832.803 269.346   2
   3   7  -8-30.8285 104.712   7
  -3   7   8 202.474 128.009   2
  -3  -7   8-3.90435 90.7097   2
  -3   7   8-153.435 205.564   3
  -3   7   7 430.605 171.947   2
   3   7  -7 487.045 202.174   7
  -3  -7   7 234.676 122.466   2
  -3   7   7 170.558 171.293   3
  -3  -7   7-85.7017 88.6873   1
  -3  -7   6 64.3880 110.546   1
  -3   7   6 667.193 187.505   2
  -3  -7   6 758.596 201.075   2
  -3   7   6 447.862 109.956   3
   3   7  -6 581.140 171.152   7
   3  -7  -6 525.471 140.967   4
  -3   7   5 72.6414 57.1387   2
   3  -7  -5 339.089 111.069   4
  -3  -7   5 256.515 119.783   2
  -3   7   5 56.1247 126.512   3
   3   7  -5-48.0707 102.340   7
  -3  -7   4 117.338 139.559   1
  -3  -7   4 68.5113 56.0080   5
   3   7  -4 66.9709 83.9482   7
  -3  -7   4-75.3639 118.049   2
  -3   7   4-25.0176 116.764   3
  -3  -7   3 3652.18 405.765   5
  -3   7   3 3872.52 471.110   3
   3   7  -3 3597.61 428.513   7
  -3  -7   3 3006.20 458.893   1
  -3  -7   3 3508.34 384.112   2
  -3  -7   2 1786.63 276.890   5
  -3   7   2 1922.12 331.181   3
   3   7  -2 1895.04 294.841   7
  -3  -7   2 2529.68 398.329   1
  -3  -7   2 1200.49 225.053   2
   3  -7  -1 13276.7 760.573   5
  -3  -7   1 12354.9 714.058   5
  -3  -7   1 15138.4 950.965   1
  -3   7   1 12606.5 882.751   3
   3   7  -1 12541.5 713.573   7
   3  -7   0 6721.97 539.739   5
  -3  -7   0 6691.89 620.602   1
  -3   7   0 5729.20 556.929   3
  -3  -7   0 4578.00 311.276   2
   3   7   0 6367.86 467.658   7
   3   7   0 5882.69 531.347   6
  -3  -7   0 5487.53 460.965   5
   3  -7   1 8692.80 668.668   5
   3  -7   1 9458.14 610.562   2
  -3  -7  -1 9468.21 731.816   1
   3   7   1 8520.75 502.177   7
  -3   7  -1 8680.93 677.333   3
   3   7   1 8204.54 637.450   6
  -3  -7  -2 1247.49 261.994   1
   3  -7   2 1330.19 248.452   5
  -3  -7  -2 1368.38 285.273   4
   3   7   2 1511.65 275.970   6
   3   7   2 1269.48 177.235   7
  -3   7  -2 1265.66 281.425   3
   3  -7   2 1351.60 263.871   2
   3  -7   3 3615.39 422.456   2
  -3  -7  -3 3040.38 397.677   4
  -3  -7  -3 2473.69 376.154   1
  -3   7  -3 2980.92 386.402   3
   3   7   3 3444.01 253.526   7
  -3   7  -3 2919.18 245.321   6
   3   7   3 2853.12 376.670   6
  -3  -7  -4 8839.33 712.970   4
  -3   7  -4 8251.55 628.409   3
   3  -7   4 8213.34 676.647   2
   3  -7   5 2344.69 370.349   2
  -3  -7  -5 2023.33 350.992   4
  -3   7  -5 1792.65 293.996   3
  -3  -7  -6 2000.43 383.307   4
  -3   7  -6 1929.84 320.730   3
   3  -7   6 2285.59 394.808   2
  -3  -7  -7 481.484 168.308   4
   3  -7   7 614.690 226.447   2
  -3  -7  -8-74.4100 110.377   4
   3  -7   8 146.334 107.463   2
  -3  -7  -9 708.897 276.805   4
   3  -7   9 519.124 230.010   2
  -3  -7 -10 177.533 161.985   4
   3  -7  10 118.007 89.2758   2
  -3  -7 -11 35.6717 109.984   4
   3  -7  11-42.6157 136.869   2
  -3   7 -12 1447.02 453.952   7
  -3   8  11-99.3526 195.569   3
  -3  -8  11 28.9241 155.419   2
   3   8 -11 192.143 159.092   7
  -3  -8  10 310.519 196.286   2
  -3   8  10-56.6994 136.768   3
   3   8 -10 349.612 242.384   7
  -3   8   9 344.491 213.456   3
  -3  -8   9 246.225 168.547   2
   3   8  -9 57.0890 131.844   7
  -3  -8   8 1431.86 337.934   2
  -3   8   8 1229.37 315.556   3
   3   8  -8 1324.23 360.320   7
   3   8  -7 296.731 181.572   7
  -3   8   7 199.415 151.828   2
  -3  -8   7 107.785 128.032   2
  -3   8   7 211.137 215.813   3
  -3  -8   6 3992.35 492.277   2
  -3   8   6 3921.57 556.086   3
   3   8  -6 4329.72 564.974   7
  -3   8   6 3557.12 454.154   2
  -3  -8   5 1551.07 309.817   5
  -3   8   5 1438.09 270.188   2
  -3   8   5 1537.58 332.945   3
   3  -8  -5 1451.85 235.232   4
  -3  -8   5 1397.63 280.415   2
  -3  -8   5 289.090 207.619   1
   3   8  -5 1611.20 341.301   7
  -3  -8   4 3542.71 440.253   5
  -3   8   4 3698.27 503.202   3
   3   8  -4 3540.27 465.445   7
  -3  -8   4 3267.50 390.997   2
  -3  -8   3 2202.19 315.301   2
  -3  -8   3 2155.13 397.121   1
   3   8  -3 2723.11 384.214   7
  -3  -8   3 2663.08 380.399   5
  -3   8   3 2695.89 402.653   3
  -3  -8   2 1032.33 233.539   5
  -3  -8   2 995.762 177.958   2
  -3   8   2 896.614 262.660   3
   3   8  -2 865.532 213.745   7
  -3  -8   2 705.743 224.863   1
   3  -8  -1 1594.04 277.906   5
  -3  -8   1 1481.21 273.716   5
  -3   8   1 1049.75 295.156   3
  -3  -8   1 1710.65 338.533   1
   3   8  -1 1120.64 228.540   7
   3   8  -1 1707.39 347.941   6
  -3  -8   1 1444.39 192.727   2
   3  -8   0 5782.87 535.695   5
  -3  -8   0 5266.48 568.260   1
  -3   8   0 4960.29 546.731   3
   3   8   0 4594.43 503.759   6
   3   8   0 4684.64 420.469   7
  -3  -8   0 4387.02 283.794   2
  -3  -8   0 4652.17 470.682   5
   3  -8   1 6174.95 567.963   5
  -3  -8  -1 6318.44 625.208   1
  -3   8  -1 6424.93 609.481   3
   3   8   1 6197.51 443.583   7
   3   8   1 6297.43 584.278   6
   3  -8   2 10242.8 748.058   5
  -3  -8  -2 9834.10 759.872   4
   3  -8   2 10241.0 695.002   2
  -3  -8  -2 9677.90 762.724   1
   3   8   2 10088.9 751.674   6
  -3   8  -2 10636.6 784.488   3
   3   8   2 8844.28 501.906   7
   3  -8   3 11522.7 841.089   5
  -3  -8  -3 11985.4 863.003   4
   3  -8   3 12997.2 821.638   2
  -3   8  -3 12129.6 823.011   3
  -3   8  -3 11808.4 574.920   6
   3   8   3 11947.1 828.477   6
  -3  -8  -4 5808.01 613.850   4
  -3   8  -4 5472.11 532.578   3
   3  -8   4 6244.21 588.430   2
  -3  -8  -5 3920.33 514.791   4
  -3   8  -5 4116.18 455.976   3
   3  -8   5 4293.28 514.789   2
  -3  -8  -6 320.448 129.056   4
  -3   8  -6 413.508 144.817   3
  -3  -8  -6 19.9066 101.735   1
   3  -8   6 425.158 159.882   2
  -3  -8  -7 231.613 177.940   4
   3  -8   7 152.715 135.899   2
  -3  -8  -8 188.539 155.196   4
   3  -8   8 321.584 196.221   2
  -3  -8  -9 287.906 202.698   4
   3  -8   9-79.1386 102.008   2
  -3  -8 -10 429.758 286.376   4
   3  -8  10 323.915 189.092   2
  -3  -8 -11 112.629 118.766   4
   3  -8  11 464.017 261.500   2
  -3  -9  11 116.182 115.428   2
  -3   9  11 684.348 354.047   3
  -3  -9  10 5.05189 67.8192   2
   3   9 -10-111.536 120.863   7
  -3  -9   9 38.8555 73.1298   2
  -3   9   9 218.878 244.810   3
   3   9  -9 173.789 226.891   7
  -3  -9   8 164.182 137.070   2
  -3   9   8 83.9746 123.670   3
   3   9  -8-131.282 178.691   7
  -3  -9   7 1717.90 351.658   2
   3   9  -7 1842.58 429.877   7
  -3   9   7 1590.21 355.208   3
  -3  -9   6 2287.71 373.712   2
  -3  -9   6 2724.05 443.066   5
   3   9  -6 2260.37 436.036   7
  -3   9   6 2241.08 440.343   3
  -3  -9   5 6164.72 579.053   2
  -3  -9   5 5821.00 609.522   5
  -3   9   5 6239.38 697.350   3
   3   9  -5 6180.86 672.420   7
  -3  -9   4 6705.28 628.131   5
  -3  -9   4 7263.68 579.108   2
  -3   9   4 6739.41 713.421   3
   3   9  -4 7196.72 687.904   7
  -3  -9   3 5354.82 578.991   5
  -3  -9   3 5948.35 483.666   2
  -3  -9   3 3891.08 603.430   1
  -3   9   3 5180.95 595.865   3
   3   9  -3 5888.32 589.943   7
  -3  -9   2 147.117 68.2514   5
  -3  -9   2 17.8859 150.355   1
   3   9  -2 139.631 101.198   7
  -3  -9   2 239.782 84.9279   2
  -3   9   2 222.866 105.356   3
  -3  -9   1 6513.46 584.792   5
  -3   9   1 6933.21 670.273   3
   3   9  -1 6319.55 556.095   7
   3   9  -1 6686.18 668.599   6
  -3  -9   1 5371.51 655.615   1
   3  -9  -1 7258.13 633.648   5
   3  -9   0 2779.53 390.256   5
   3   9   0 2644.74 320.158   7
  -3  -9   0 2613.85 411.513   1
  -3   9   0 2546.00 395.845   3
   3   9   0 2823.30 415.895   6
  -3  -9   0 2569.45 365.209   5
   3  -9   1 1580.81 321.093   5
   3   9   1 1413.71 302.559   6
   3   9   1 1379.10 228.426   7
  -3   9  -1 992.573 222.485   3
  -3  -9  -1 1233.73 302.636   1
   3  -9   2 3652.72 469.258   5
   3  -9   2 3252.08 383.501   2
  -3  -9  -2 2446.28 375.096   1
  -3   9  -2 2803.28 427.559   3
   3   9   2 3163.37 451.650   6
   3  -9   3 13230.2 944.381   5
   3  -9   3 13827.4 886.909   2
  -3  -9  -3 13265.8 952.188   4
  -3   9  -3 13608.7 874.547   3
   3   9   3 13987.9 943.533   6
   3  -9   4 149.553 152.990   5
  -3  -9  -4 250.741 124.509   4
  -3   9  -4 85.1987 131.438   3
  -3  -9  -4-99.2726 104.211   1
   3  -9   4 9.63959 83.2206   2
  -3  -9  -5 3310.58 492.843   4
  -3   9  -5 3688.17 423.884   3
   3  -9   5 3394.01 469.221   2
  -3  -9  -6 1426.76 341.690   4
   3  -9   6 1922.77 371.187   2
  -3  -9  -7-155.429 126.718   4
   3  -9   7 25.7391 166.029   2
  -3  -9  -8 818.783 285.952   4
   3  -9   8 857.936 283.635   2
  -3  -9  -9 338.985 188.750   4
   3  -9   9 283.171 192.400   2
  -3  -9 -10 342.818 267.608   4
   3  -9  10 882.574 314.098   2
  -3 -10  10 285.570 203.674   2
  -3  10  10 310.852 260.308   3
   3  10 -10 379.842 249.408   7
  -3  10   9-3.46721 199.444   3
  -3 -10   9 27.1201 101.555   2
   3  10  -9 220.177 148.542   7
  -3 -10   8 50.0438 74.9581   2
  -3 -10   8 792.704 302.130   5
  -3  10   8 449.206 219.691   3
   3  10  -8-108.650 172.929   7
  -3 -10   7 853.788 281.257   5
  -3 -10   7 753.187 259.303   2
  -3  10   7 920.746 333.780   3
   3  10  -7 1064.19 348.775   7
  -3 -10   6 2309.18 432.713   5
  -3 -10   6 1954.63 367.823   2
  -3  10   6 1942.27 427.246   3
   3  10  -6 2308.71 455.668   7
  -3 -10   5 307.791 178.279   5
  -3 -10   5 184.306 200.943   1
  -3 -10   5 117.213 62.9917   2
  -3  10   5 118.251 148.030   3
   3  10  -5 158.911 115.600   7
  -3 -10   4 2268.63 396.777   5
  -3  10   4 2917.35 480.282   3
  -3 -10   4 2509.19 336.231   2
   3  10  -4 2669.75 426.461   7
  -3 -10   3 1960.59 362.398   5
  -3  10   3 1691.47 348.300   3
   3  10  -3 1734.22 354.252   7
  -3 -10   3 1338.58 349.204   1
  -3 -10   2 1038.17 262.886   5
  -3  10   2 715.607 272.731   3
   3  10  -2 987.380 233.418   7
   3 -10  -1 1071.76 285.329   5
  -3 -10   1 1159.27 256.986   5
  -3 -10   1 848.017 287.748   1
  -3  10   1 747.083 292.468   3
   3  10  -1 1275.66 256.046   7
   3  10  -1 1184.55 326.388   6
   3 -10   0 4223.38 509.339   5
  -3  10   0 3343.03 499.132   3
  -3 -10   0 3470.88 510.641   1
   3  10   0 3812.71 414.892   7
   3  10   0 3749.23 508.723   6
  -3 -10   0 3890.57 483.909   5
   3 -10   1 7523.96 709.723   5
  -3 -10  -1 4797.97 606.797   1
  -3  10  -1 6987.58 694.512   3
   3  10   1 6784.44 505.201   7
   3  10   1 6601.74 681.441   6
   3 -10   2 1491.47 272.512   2
   3 -10   2 1618.23 345.030   5
  -3 -10  -2 576.469 221.872   1
  -3  10  -2 1239.39 279.791   3
   3  10   2 1564.36 335.930   6
  -3  10  -2 1348.34 234.258   6
   3 -10   3 2184.91 423.240   5
   3 -10   3 2306.29 345.401   2
  -3  10  -3 1946.61 365.005   3
   3  10   3 2025.36 374.510   6
   3 -10   4 82.2824 118.980   5
  -3 -10  -4 31.4020 76.7112   1
  -3  10  -4-24.4337 93.3234   3
  -3 -10  -4-105.150 107.744   4
   3 -10   4 134.875 93.8903   2
   3  10   4-105.594 110.903   6
   3 -10   5 1138.23 341.210   5
  -3 -10  -5 831.367 263.075   4
  -3 -10  -5-5.81336 96.4198   1
  -3  10  -5 747.437 187.006   3
   3 -10   5 770.021 258.727   2
  -3 -10  -6 330.102 160.549   4
   3 -10   6 326.190 181.556   2
  -3 -10  -7 253.041 180.630   4
   3 -10   7 286.315 148.308   2
  -3 -10  -8-121.992 136.091   4
   3 -10   8 60.5661 72.8129   2
  -3 -10  -9 262.305 134.331   4
   3 -10   9 217.103 202.943   2
  -3 -10 -10-158.023 175.219   4
   3 -10  10 85.8472 163.939   2
  -3 -11  10 41.7037 118.871   5
  -3 -11  10 183.417 203.962   2
  -3 -11   9-94.2861 152.905   5
  -3 -11   9-149.970 72.9833   2
  -3  11   9-32.8977 114.691   3
   3  11  -9-35.0453 115.104   7
  -3  11   8 117.398 195.591   3
  -3 -11   8 221.872 163.526   2
  -3 -11   8 386.291 230.885   5
   3  11  -8 371.124 269.152   7
  -3 -11   7 54.1600 99.7928   5
  -3 -11   7 253.652 156.274   2
  -3  11   7-146.034 217.763   3
   3  11  -7 203.119 152.185   7
  -3 -11   6 386.514 168.775   5
  -3  11   6 655.372 244.401   3
   3  11  -6 505.335 197.718   7
  -3 -11   5 285.381 76.1229   5
  -3  11   5 285.566 152.777   3
   3  11  -5 572.761 216.114   7
  -3 -11   4 341.082 170.423   5
  -3 -11   4 13.1878 119.031   1
  -3  11   4 148.280 113.891   3
   3  11  -4 251.168 114.237   7
  -3 -11   3 958.403 281.089   5
  -3  11   3 1109.01 317.939   3
  -3 -11   3 457.590 246.798   1
   3  11  -3 945.515 266.193   7
  -3 -11   2 510.331 231.745   1
  -3 -11   2 1038.89 287.461   5
  -3  11   2 678.024 227.217   3
   3  11  -2 720.746 206.299   7
   3 -11  -1 822.447 228.568   5
  -3 -11   1 462.877 193.701   5
  -3  11   1 458.975 242.328   3
  -3 -11   1 327.427 126.639   1
   3  11  -1 840.989 218.989   7
   3  11  -1 855.811 281.708   6
  -3 -11   0 566.389 166.726   5
  -3  11   0 209.911 167.292   3
   3  11   0 462.728 146.048   7
   3 -11   0 352.534 147.337   5
   3  11   0 455.279 200.870   6
   3 -11   1 1253.90 295.186   5
  -3  11  -1 936.134 287.409   3
   3  11   1 884.569 272.932   6
   3 -11   2 529.728 181.810   2
   3 -11   2 569.169 189.042   5
  -3  11  -2 908.985 274.322   3
   3  11   2 649.581 233.607   6
   3 -11   3-104.792 127.327   2
  -3  11  -3-92.3090 131.711   3
   3 -11   3-193.624 162.916   5
   3  11   3-40.0966 97.0848   6
  -3  11  -4 182.227 78.5893   3
   3 -11   4-34.3022 79.1838   2
   3 -11   4 181.379 92.3282   5
   3  11   4 212.472 145.661   6
   3 -11   5 216.024 176.825   5
  -3 -11  -5 213.698 174.039   4
   3  11   5 403.809 183.063   6
  -3 -11  -5-20.3447 72.7078   1
   3 -11   5 423.848 178.145   2
   3 -11   6 496.915 246.550   5
  -3 -11  -6 331.240 200.538   4
   3 -11   6 600.109 236.804   2
  -3 -11  -7 136.314 115.330   4
   3 -11   7 528.689 236.443   2
  -3 -11  -8 76.2875 83.9041   4
   3 -11   8-13.4080 77.9249   2
  -3 -11  -9 431.191 269.138   4
   3 -11   9 92.6965 158.788   2
  -3 -12   9 456.006 254.008   5
  -3 -12   8-30.7588 175.233   5
  -3  12   8 435.739 221.730   3
   3  12  -8 54.6346 133.319   7
  -3 -12   7 10.2819 129.131   5
  -3  12   7 227.013 236.150   3
   3  12  -7-46.2026 145.184   7
  -3 -12   6 337.985 246.232   5
  -3  12   6 356.085 227.296   3
   3  12  -6 212.559 102.602   7
  -3 -12   5 292.651 142.330   5
  -3  12   5 135.790 108.869   3
   3  12  -5-47.6573 137.411   7
  -3 -12   4 293.807 186.308   5
  -3  12   4-51.0077 162.374   3
   3  12  -4 351.942 180.508   7
  -3  12   3 220.500 215.529   3
  -3 -12   3 137.391 141.724   1
  -3 -12   3 401.689 188.211   5
   3  12  -3 562.279 200.614   7
  -3 -12   2 157.154 129.340   5
  -3  12   2 51.5174 109.346   3
  -3 -12   2-90.6133 88.6568   1
   3 -12  -1-130.761 98.9210   5
  -3 -12   1 195.666 143.584   5
   3  12  -1 324.219 203.217   6
  -3 -12   1-313.778 156.689   1
  -3  12   1 173.809 141.840   3
   3  12  -1-18.9392 75.5114   7
   3 -12   0 550.715 243.807   5
  -3 -12   0 204.162 211.073   1
  -3  12   0 444.014 148.793   3
   3  12   0 476.567 227.323   6
  -3 -12   0 730.301 258.061   5
  -3 -12  -1-146.528 84.0272   1
   3 -12   1 579.291 223.303   5
  -3  12  -1 472.606 212.973   3
   3  12   1 579.604 249.855   6
   3 -12   2 513.158 237.620   5
  -3  12  -2 35.6705 106.341   3
   3  12   2 120.785 75.5068   3
   3  12   2 264.477 176.679   6
  -3 -12  -2 235.012 190.296   1
  -3 -12  -3-180.186 187.306   1
   3 -12   3 33.6378 92.3803   2
   3 -12   3 220.272 220.754   5
  -3  12  -3 143.962 171.490   3
   3  12   3 346.853 200.527   6
   3 -12   4 253.666 155.033   5
  -3 -12  -4 217.031 169.167   1
   3  12   4 138.768 130.180   6
   3 -12   4 107.856 92.4685   2
   3 -12   5 44.6676 98.1649   5
  -3 -12  -5 277.137 175.666   1
   3 -12   5 16.8092 74.4250   2
   3  12   5-101.311 105.334   6
   3 -12   6-243.704 211.040   5
  -3 -12  -6-22.7103 109.984   4
   3 -12   6-28.2170 149.728   2
   3 -12   7 31.0830 155.193   5
  -3 -12  -7 5.86725 84.9619   4
   3 -12   7 48.3431 158.501   2
  -3 -12  -8 75.4094 137.452   4
   3 -12   8-6.57377 85.4089   2
   3 -12   9 102.442 82.2766   2
  -3 -13   8-1.02117 137.855   5
   3  13  -8-100.499 119.996   7
  -3 -13   7-22.4559 85.7318   5
   3  13  -7-57.2195 160.499   7
  -3  13   7 140.405 213.455   3
  -3 -13   6-50.0882 136.313   5
  -3  13   6 70.3359 125.759   3
   3  13  -6 165.429 114.030   7
  -3 -13   5 189.046 136.564   5
  -3  13   5 518.607 285.900   3
   3  13  -5 215.039 170.857   7
  -3 -13   4 55.8990 137.879   5
  -3  13   4 123.655 206.249   3
   3  13  -4-66.0860 70.6528   7
   3  13  -3 102.513 140.732   7
  -3 -13   3 185.839 97.3127   5
  -3  13   3 372.704 286.916   3
  -3 -13   2 224.798 192.609   5
  -3 -13   2 147.547 184.113   1
  -3  13   2 288.600 220.163   3
   3  13  -2 281.946 125.513   7
   3 -13  -1 170.596 171.621   5
  -3 -13   1 79.8673 141.540   5
  -3 -13   1 370.216 224.848   1
   3  13  -1 484.212 247.522   6
  -3  13   1 222.011 207.499   3
   3 -13   0 30.4409 132.549   5
  -3 -13   0-81.3412 145.757   1
  -3  13   0-200.003 109.864   3
   3  13   0 212.312 154.415   6
   3 -13   1-66.5853 154.255   5
   3  13   1 144.083 133.027   6
  -3 -13  -1-106.922 102.133   1
  -3  13  -1-90.4081 125.069   3
   3 -13   2 152.863 78.7311   5
  -3  13  -2-65.6306 146.951   3
  -3 -13  -2-30.7961 166.345   1
   3  13   2-11.5114 91.2049   6
  -3 -13  -3 118.955 115.223   1
   3 -13   3 368.073 234.391   5
   3  13   3 305.027 141.888   3
   3  13   3 58.2470 121.082   6
   3 -13   4 343.452 210.848   5
  -3 -13  -4-54.0149 198.320   1
   3  13   4 174.594 166.808   3
   3  13   4 280.797 98.2699   6
   3 -13   5 208.028 190.486   5
  -3 -13  -5 319.993 235.718   1
   3  13   5 63.1282 91.7314   6
   3  13   5-145.661 79.8955   3
   3 -13   6-201.259 94.3941   2
   3  13   6-74.1326 165.778   6
   3 -13   6-300.379 215.360   5
   3  13   7-93.1952 189.768   6
   3 -13   7 194.283 189.018   5
  -3 -13  -7 221.143 189.519   4
   3 -13   7 196.790 158.030   2
   3 -13   8-195.834 111.084   2
  -3 -14   7 151.361 100.762   5
   3  14  -7 505.829 282.000   7
  -3 -14   6-99.1040 107.838   5
  -3  14   6 638.804 336.321   3
   3  14  -6 522.207 286.055   7
  -3 -14   5 28.5347 139.068   5
  -3  14   5 112.337 180.088   3
   3  14  -5 40.6116 144.481   7
  -3 -14   4-67.3610 166.100   5
  -3  14   4 289.694 234.412   3
   3  14  -4 223.437 182.205   7
  -3 -14   3 804.735 262.193   5
  -3  14   3 70.0946 174.346   3
   3  14  -3 723.861 266.477   7
  -3 -14   2 96.3903 78.3271   5
  -3  14   2 46.4408 156.260   3
  -3 -14   1-84.3425 119.014   5
  -3  14   1-17.0028 113.364   3
   3 -14  -1 198.223 159.421   5
   3 -14   0 313.710 152.677   5
   3  14   0 212.194 125.682   6
  -3  14   0 382.255 205.492   3
   3 -14   1-179.875 117.580   5
  -3  14  -1-31.5303 132.810   3
  -3 -14  -1 38.6390 142.834   1
   3  14   1-190.831 156.486   6
   3 -14   2 549.238 257.374   5
  -3 -14  -2 277.111 246.137   1
   3  14   2 191.546 155.465   6
   3 -14   3-1.33314 141.698   5
   3  14   3 517.637 273.080   6
   3 -14   4-403.358 271.810   5
   3  14   4 107.797 163.674   6
   3 -14   5 196.947 136.408   5
   3  14   5-117.284 160.211   6
   3  14   5 145.404 144.628   3
   3 -14   6-72.4258 135.219   5
   3  14   6-115.473 180.004   3
   3  14   6 73.8715 74.7431   6
   3  14   7-152.983 144.397   3
  -3 -15   6 43.3127 142.243   5
   3  15  -6 44.7771 115.092   7
  -3 -15   5 298.962 206.639   5
  -3  15   5-7.57423 172.572   3
   3  15  -5-144.437 161.361   7
  -3 -15   4 151.282 181.907   5
  -3  15   4-241.718 241.702   3
   3  15  -4-222.871 156.189   7
  -3 -15   3 101.663 136.857   5
  -3  15   3 111.758 197.930   3
  -3 -15   2-95.7296 83.6248   5
  -3  15   2 572.593 339.551   3
  -3  15   1 9.00363 198.235   3
  -3 -15   1 205.847 155.260   5
   3  15   0 298.968 211.492   6
   3 -15   0 207.758 161.239   5
   3  15   1 40.5740 180.630   6
   3 -15   1-55.3431 151.449   5
   3 -15   2 704.750 299.431   5
   3  15   2 693.823 264.324   6
   3 -15   3-184.325 195.635   5
   3  15   3 31.7706 180.128   6
   3 -15   4 199.000 175.926   5
   3  15   4-34.7371 74.6939   6
   3 -15   5-344.937 264.902   5
   3  15   6 563.795 292.952   3
   3  16  -5 58.1823 139.767   7
  -3  16   4 181.409 253.672   3
  -3 -16   3 29.7023 125.542   5
  -3  16   3 44.1900 150.661   3
  -3 -16   2 222.031 218.073   5
  -3  16   2 255.356 267.291   3
   3 -16   0 66.0519 99.2485   5
   3  16   0 366.838 253.166   6
   3 -16   1-234.598 191.815   5
   3  16   1-20.5945 91.7170   6
   3 -16   2 13.7344 90.3557   5
  -4   0  12 124.055 146.222   2
  -4   0  11 178.060 234.509   2
   4   0 -11 85.8390 106.111   7
   4   0 -10 6958.50 734.286   7
  -4   0  10 6713.75 795.900   2
   4   0  -9 1650.86 348.221   7
  -4   0   9 1495.04 376.639   2
  -4   0   8 54.0540 117.435   2
  -4   0   8 32.7895 58.1620   3
   4   0  -8 98.7520 65.3186   7
  -4   0   7-68.2719 73.2607   2
   4   0  -7-29.4403 116.048   7
  -4   0   7 16.9333 80.0048   3
  -4   0   6 2672.31 417.874   2
  -4   0   6 2970.64 359.962   3
   4   0  -6 2608.60 379.020   7
  -4   0   5-5.42483 52.6166   1
  -4   0   5 128.537 64.1565   2
   4   0  -5 138.868 96.3608   7
  -4   0   5 97.9295 78.6004   3
  -4   0   4 0.55950 66.3243   1
   4   0  -4 91.3137 67.7844   7
  -4   0   4 155.526 113.396   3
  -4   0   3 10131.8 635.940   3
   4   0  -3 10355.9 659.483   7
  -4   0   3 10597.0 623.064   1
   4   0  -2 216251. 4309.01   7
  -4   0   2 223932. 4277.82   1
  -4   0   2 211829. 4294.17   3
  -4   0   1 6055.17 463.493   1
  -4   0   1 6261.68 492.176   3
   4   0  -1 5799.14 476.778   7
  -4   0   0 11713.0 690.821   1
  -4   0   0 11826.8 453.484   4
   4   0   0 11278.2 637.252   7
  -4   0   0 11229.9 642.491   3
  -4   0  -1 210.830 76.8606   4
  -4   0  -1 148.190 115.032   3
  -4   0  -1 185.829 76.2553   1
  -4   0  -2 9417.53 610.662   1
  -4   0  -2 8722.82 490.081   4
  -4   0  -2 8817.03 597.333   3
   4   0   3 355.769 109.995   2
  -4   0  -3 97.8902 120.373   3
  -4   0  -3 458.918 129.997   1
  -4   0  -4 5374.46 529.311   1
   4   0   4 6582.29 558.469   2
   4   0   5 4695.64 502.393   2
  -4   0  -5 4905.67 443.789   1
   4   0   5 3870.48 227.452   6
  -4   0  -6 195.412 107.486   1
   4   0   6 79.3130 99.9231   2
  -4   0  -7 517.565 137.289   1
   4   0   7 294.242 140.501   2
  -4   0  -8 71.0107 68.5578   1
   4   0   8 369.417 174.703   2
   4   0   9 1813.10 358.392   2
   4   0  10-57.3624 95.5568   2
   4   0  11-188.029 108.847   2
   4   0  12 473.935 241.623   2
   4   0  13 547.313 228.124   2
  -4   1  12 49.3927 167.451   2
  -4  -1  12-373.998 250.463   2
  -4   1  11 408.541 261.189   2
  -4  -1  11 541.575 264.321   2
   4   1 -11 832.853 274.311   7
  -4  -1  10 950.161 325.042   2
  -4   1  10 1092.74 323.017   2
   4  -1 -10 1299.24 313.407   7
   4   1 -10 1335.99 341.689   7
  -4   1   9 490.601 240.072   2
  -4  -1   9 316.772 210.122   2
   4   1  -9 334.697 164.701   7
   4  -1  -9 299.166 177.151   7
  -4   1   9 144.488 103.891   3
  -4   1   8 804.797 281.218   2
  -4  -1   8 531.474 237.132   2
   4   1  -8 618.989 210.259   7
  -4   1   8 813.460 221.410   3
   4  -1  -8 711.536 207.875   7
  -4  -1   7 1769.76 265.256   3
   4   1  -7 2289.20 377.737   7
  -4   1   7 1939.65 384.503   2
  -4  -1   7 1934.96 397.437   2
   4  -1  -7 1625.51 312.033   7
  -4   1   7 2182.86 324.925   3
  -4   1   6 3169.77 442.739   2
  -4   1   6 2032.39 253.019   1
  -4  -1   6 3324.81 367.479   3
  -4   1   6 2663.86 366.560   3
   4   1  -6 2972.27 403.414   7
   4  -1  -6 3027.35 383.564   7
  -4  -1   6 3392.60 490.832   2
  -4   1   5 1021.70 190.047   1
  -4   1   5 1322.03 275.454   2
  -4  -1   5 1321.83 259.695   2
  -4  -1   5 742.720 171.714   1
  -4   1   5 1431.59 281.271   3
  -4  -1   5 1346.48 241.625   3
   4  -1  -5 1338.73 250.540   7
   4   1  -5 1035.96 251.147   7
  -4   1   4 3630.91 346.505   1
  -4  -1   4 3038.64 322.622   1
  -4  -1   4 3681.82 349.107   3
  -4   1   4 2969.53 372.815   3
   4  -1  -4 3187.19 368.852   7
   4   1  -4 3430.36 409.746   7
   4  -1  -3 32276.3 1216.87   7
  -4   1   3 36231.0 1194.92   1
  -4  -1   3 33237.8 1195.50   1
  -4  -1   3 32141.1 1128.78   3
  -4   1   3 35035.5 1277.52   3
   4   1  -3 33242.0 1260.52   7
  -4   1   2 65369.6 1818.30   1
  -4  -1   2 68939.4 1842.51   1
  -4  -1   2 72581.1 1801.25   3
  -4   1   2 65336.8 1915.88   3
   4   1  -2 65279.0 1853.11   7
   4  -1  -2 65313.4 1840.52   7
  -4   1   1 63669.4 1830.01   1
  -4  -1   1 64396.8 1798.17   1
  -4  -1   1 65759.7 1680.06   3
  -4   1   1 59253.6 1803.39   3
   4  -1  -1 64842.0 1787.19   7
   4   1  -1 64531.5 1762.05   7
  -4   1   0 25184.1 646.305   4
   4  -1   0 23233.7 531.905   5
  -4   1   0 26826.6 1050.52   1
  -4  -1   0 24782.6 786.909   4
  -4  -1   0 24831.7 1038.58   1
  -4  -1   0 26249.9 955.994   3
  -4   1   0 25969.1 1034.26   3
   4  -1   0 25359.8 996.538   7
   4   1   0 24474.0 971.514   7
  -4   1  -1 4178.98 409.528   1
  -4  -1  -1 3863.72 311.787   4
  -4  -1  -1 3424.06 386.590   1
  -4   1  -1 3714.00 261.130   4
  -4  -1  -1 3793.44 366.258   3
  -4   1  -1 3492.20 355.690   3
   4   1   1 3921.46 354.708   7
  -4  -1  -2 10390.3 654.061   1
  -4  -1  -2 10926.9 594.031   4
  -4  -1  -2 10071.7 637.691   3
  -4   1  -2 10712.3 657.184   3
   4  -1   3 663.240 176.873   2
   4   1   3 412.968 153.303   2
  -4  -1  -3 538.530 144.725   4
  -4   1  -3 758.121 216.284   3
  -4  -1  -3 450.492 135.190   1
   4  -1   4 7994.35 613.764   2
   4   1   4 7793.93 580.073   2
  -4  -1  -4 8094.99 581.644   1
   4   1   4 7071.21 380.065   6
   4   1   5 2200.34 327.625   2
  -4  -1  -5 1812.69 270.206   1
   4  -1   5 1737.93 318.275   2
   4   1   5 1477.70 168.363   6
  -4   1  -6 8991.28 657.702   1
   4  -1   6 9345.06 741.543   2
   4   1   6 9141.84 674.849   2
  -4  -1  -6 9404.26 701.921   1
  -4   1  -7 3384.77 423.256   1
   4  -1   7 4493.07 520.569   2
   4   1   7 5050.97 517.656   2
  -4  -1  -7 5213.27 479.731   1
   4  -1   8 4200.69 569.465   2
   4   1   8 4016.42 486.702   2
   4  -1   9-34.9084 131.911   2
   4   1   9-87.1362 134.739   2
   4  -1  10 211.483 103.131   2
   4   1  10 375.791 177.159   2
   4   1  11 617.501 229.871   2
   4  -1  11 363.900 176.629   2
   4  -1  12 221.849 184.869   2
   4   1  12 272.156 182.881   2
   4  -1  13 4.30962 95.4621   2
   4   1  13 321.533 206.294   2
  -4   2  12 149.032 204.065   2
  -4  -2  12 475.865 309.470   2
   4   2 -12 168.634 155.772   7
   4   2 -11 390.379 186.506   7
  -4   2  11 333.656 191.533   2
  -4  -2  11 628.734 236.813   2
  -4   2  10 1153.42 339.335   2
  -4  -2  10 1016.91 328.076   2
   4   2 -10 1000.80 310.272   7
  -4   2  10 1218.66 314.032   3
   4   2  -9 90.9494 119.877   7
  -4   2   9 185.994 153.698   2
  -4  -2   9 122.544 152.120   2
   4  -2  -9 16.9857 89.4020   7
  -4   2   9 9.24080 103.197   3
  -4   2   8 1204.05 315.982   2
  -4  -2   8 815.264 280.904   2
   4  -2  -8 646.212 182.007   7
  -4   2   8 734.359 234.595   3
   4   2  -8 847.100 241.416   7
   4  -2  -7 761.263 198.010   7
  -4   2   7 1011.55 247.375   3
  -4   2   7 1222.09 291.646   2
  -4  -2   7 738.946 211.082   2
   4   2  -7 938.411 266.185   7
   4   2  -6-182.817 138.570   7
  -4   2   6-24.7056 111.021   2
  -4  -2   6 38.9760 102.837   2
  -4   2   6 99.6856 56.5190   1
   4  -2  -6 201.867 126.608   7
  -4  -2   6 77.4028 68.5063   3
  -4   2   6 46.6343 85.6583   3
  -4  -2   6 21.1248 76.3669   1
   4  -2  -5 452.513 135.503   7
  -4  -2   5 292.933 144.265   2
   4   2  -5 296.531 117.210   7
  -4  -2   5 262.381 127.202   1
  -4  -2   5 475.017 142.384   3
  -4   2   5 734.832 216.021   3
  -4   2   5 303.616 106.590   1
   4  -2  -4 4446.86 435.292   7
  -4  -2   4 3619.23 390.933   1
  -4  -2   4 4360.76 387.354   3
  -4   2   4 4445.50 479.434   3
   4   2  -4 4832.37 481.642   7
  -4  -2   4 4848.97 496.599   2
   4  -2  -3 3312.17 369.406   7
  -4  -2   3 3712.79 389.634   1
  -4  -2   3 4076.48 332.243   3
  -4   2   3 4630.94 442.359   3
   4   2  -3 4182.56 415.883   7
  -4   2   2 22285.8 982.552   1
  -4  -2   2 24161.9 982.277   1
   4  -2  -2 23029.8 977.785   7
  -4  -2   2 21690.2 808.652   3
  -4   2   2 23840.5 1074.91   3
  -4  -2   2 21840.1 585.328   5
   4   2  -2 22406.3 989.387   7
   4   2  -1 22617.5 945.105   7
  -4  -2   1 22638.4 975.601   1
  -4  -2   1 22266.3 839.285   3
  -4   2   1 22942.6 1051.90   3
   4  -2  -1 22257.7 952.682   7
   4  -2   0 767.097 93.1880   5
  -4   2   0 658.293 80.2719   4
  -4  -2   0 622.446 132.604   4
  -4  -2   0 578.787 145.218   3
  -4   2   0 483.713 160.776   3
   4   2   0 632.651 157.335   7
  -4  -2   0 459.465 160.227   1
  -4  -2  -1 4710.49 366.574   4
  -4  -2  -1 3646.91 415.878   1
  -4  -2  -1 4158.59 366.914   3
  -4   2  -1 3861.22 395.559   3
   4   2   1 4092.01 362.212   7
   4  -2   2 26957.3 1109.91   2
  -4  -2  -2 27889.5 1022.02   4
  -4  -2  -2 25926.1 1094.02   1
  -4   2  -2 25644.4 1077.45   3
   4   2   2 25667.9 964.540   7
  -4  -2  -3 543.070 139.192   1
  -4  -2  -3 596.556 151.477   4
  -4   2  -3 584.710 185.721   3
   4   2   3 580.106 125.604   6
   4  -2   3 333.141 123.280   2
   4  -2   4 18229.4 967.490   2
   4   2   4 14699.3 797.104   2
  -4  -2  -4 17125.0 889.992   4
  -4  -2  -4 16840.1 864.792   1
  -4   2  -4 16631.9 918.694   3
   4   2   4 15510.3 659.631   6
   4   2   5 1736.26 290.419   2
  -4  -2  -5 1893.73 279.470   1
  -4  -2  -5 1499.69 277.742   4
   4  -2   5 1700.61 313.810   2
   4   2   5 1741.88 213.307   6
   4   2   6 2528.73 333.224   2
  -4  -2  -6 2176.74 356.906   4
  -4  -2  -6 2125.76 335.931   1
   4  -2   6 2058.78 348.025   2
   4   2   6 2227.32 243.965   6
   4  -2   7 3173.23 452.318   2
   4   2   7 3248.07 410.888   2
  -4  -2  -7 2636.40 359.278   1
   4  -2   8 142.592 127.780   2
   4   2   8 41.9041 88.4714   2
   4  -2   9 373.216 215.962   2
   4   2   9 213.013 112.901   2
   4  -2  10 240.522 181.121   2
   4   2  10 217.159 168.172   2
  -4  -2 -11 162.818 152.309   4
   4  -2  11 17.1996 66.8191   2
   4   2  11 2.54687 65.7021   2
   4  -2  12 132.745 164.108   2
  -4  -2 -12 694.196 298.243   4
  -4   3  13 97.2553 82.9861   2
   4   3 -13 73.1507 154.986   7
  -4   3  12 5.61195 118.369   2
  -4  -3  12-42.7540 147.277   2
   4   3 -12 155.414 85.8214   7
  -4   3  11 413.599 236.382   2
  -4  -3  11 86.6175 90.4847   2
  -4   3  11 348.756 206.899   3
   4   3 -11 479.209 214.908   7
   4   3 -10 418.549 216.794   7
  -4   3  10 286.117 184.654   3
  -4   3  10 626.665 260.165   2
  -4  -3  10 473.655 246.226   2
  -4   3   9 141.680 92.7634   2
  -4  -3   9 306.073 207.438   2
   4  -3  -9 176.093 112.629   7
  -4   3   9 359.473 154.133   3
   4   3  -9 150.489 140.623   7
  -4   3   8 1187.00 304.128   2
  -4  -3   8 1520.67 326.741   2
   4  -3  -8 1136.90 253.042   7
  -4   3   8 1086.38 297.621   3
   4   3  -8 990.299 286.292   7
  -4   3   7 214.187 175.633   2
  -4  -3   7 119.969 99.8777   2
  -4   3   7 26.3945 89.0450   3
  -4  -3   7 77.3414 108.560   1
   4  -3  -7 82.8250 47.5813   7
   4   3  -7 197.331 139.327   7
   4  -3  -6 3972.42 428.233   7
  -4   3   6 3396.13 325.614   1
  -4   3   6 3575.96 453.265   3
   4   3  -6 3905.85 470.400   7
  -4   3   6 4057.01 502.910   2
  -4  -3   6 3625.74 542.229   2
  -4   3   5 3665.51 363.806   1
  -4  -3   5 4711.41 513.625   2
   4  -3  -5 4172.62 430.233   7
  -4  -3   5 4012.39 316.939   3
  -4   3   5 4556.83 496.860   3
   4  -3  -5 3735.48 254.408   4
   4   3  -5 4237.51 460.606   7
  -4   3   4 4735.36 428.470   1
   4  -3  -4 4100.78 199.648   4
  -4  -3   4 4158.06 453.905   1
  -4  -3   4 5238.28 338.708   3
  -4   3   4 5436.44 515.549   3
   4  -3  -4 5176.05 473.293   7
   4   3  -4 5037.01 503.906   7
  -4  -3   4 5462.18 531.647   2
  -4  -3   3 4428.77 307.417   5
  -4  -3   3 4713.39 447.650   1
  -4  -3   3 4547.52 318.451   3
  -4   3   3 5317.86 495.813   3
   4   3  -3 5093.43 482.062   7
   4  -3  -3 4845.19 439.058   7
  -4  -3   2 10570.7 440.347   5
  -4  -3   2 9946.87 661.217   1
  -4  -3   2 10937.2 523.134   3
  -4   3   2 10538.7 716.685   3
   4   3  -2 10719.0 672.336   7
   4  -3  -2 10733.2 658.902   7
  -4  -3   1 11792.2 698.618   1
  -4  -3   1 11379.7 564.124   3
  -4   3   1 11270.1 753.233   3
   4   3  -1 11626.6 669.635   7
   4  -3   0 4167.96 280.699   5
  -4  -3   0 4100.39 352.972   4
  -4  -3   0 3672.73 403.773   1
  -4   3   0 3326.43 423.282   3
   4   3   0 3948.40 356.947   7
  -4  -3  -1 3652.44 351.877   4
  -4  -3  -1 3718.03 399.477   1
   4   3   1 3857.69 346.435   7
  -4   3  -1 3458.04 387.289   3
   4  -3   2 20972.9 989.730   2
  -4  -3  -2 22338.5 943.946   4
  -4  -3  -2 20404.0 956.259   1
  -4   3  -2 19762.5 953.451   3
   4   3   2 20170.3 828.306   7
   4   3   2 19604.6 817.832   6
   4  -3   3 5804.99 523.953   2
  -4  -3  -3 5102.39 462.235   4
  -4  -3  -3 5050.90 481.475   1
  -4   3  -3 5145.80 480.605   3
   4   3   3 5103.33 389.470   6
   4  -3   4 3029.54 405.808   2
   4   3   4 1767.45 275.180   2
  -4  -3  -4 3109.73 400.251   4
  -4  -3  -4 3274.59 348.524   1
  -4   3  -4 2642.81 364.712   3
   4   3   4 2669.19 288.464   6
  -4  -3  -5 1495.14 294.128   4
  -4   3  -5 1095.91 217.250   3
   4  -3   5 1390.68 311.659   2
   4   3   5 1606.39 230.307   6
  -4  -3  -5 1328.63 264.160   1
   4   3   5 1463.28 240.262   2
  -4  -3  -6 1472.69 279.369   4
   4   3   6 1641.94 266.057   2
   4  -3   6 1350.78 269.725   2
  -4  -3  -6 1022.03 244.275   1
  -4  -3  -7 1440.14 280.629   1
  -4  -3  -7 1383.58 304.386   4
   4  -3   7 1648.12 342.164   2
   4   3   7 1441.26 271.488   2
   4  -3   8 148.597 104.077   2
  -4  -3  -8 296.434 134.117   4
  -4  -3  -9 1467.79 344.636   4
   4  -3   9 1893.01 395.531   2
   4   3   9 1456.13 291.911   2
  -4  -3 -10 99.8089 132.186   4
   4  -3  10 40.5307 106.672   2
   4   3  10 11.3831 79.4928   2
  -4  -3 -11-3.03067 121.839   4
   4  -3  11 13.4530 118.743   2
  -4  -3 -12-64.1650 160.304   4
   4  -3  12 90.7115 151.293   2
  -4   4  13-152.101 134.168   2
  -4   4  12 186.811 154.011   2
  -4  -4  12-94.4334 176.648   2
   4   4 -12-124.697 146.702   7
  -4   4  11-173.440 97.8218   2
  -4  -4  11 272.599 226.467   2
  -4   4  11 317.389 227.001   3
   4   4 -11 232.543 137.706   7
  -4   4  10 419.296 229.743   2
  -4  -4  10 404.371 197.611   2
   4   4 -10 865.244 321.313   7
  -4   4  10 455.541 222.068   3
  -4   4   9 613.962 248.756   2
  -4  -4   9 723.597 247.616   2
   4   4  -9 839.311 292.459   7
  -4   4   9 991.242 296.490   3
   4  -4  -8 622.302 172.655   7
  -4   4   8 747.972 276.100   2
  -4  -4   8 769.547 263.606   2
   4   4  -8 916.170 283.838   7
  -4   4   8 555.368 212.576   3
   4  -4  -7 3922.22 438.577   7
  -4   4   7 4351.62 553.053   3
   4   4  -7 4247.60 542.009   7
  -4   4   7 4489.40 574.109   2
  -4  -4   7 4031.72 544.828   2
  -4   4   6 1719.14 333.558   2
  -4  -4   6 1316.55 337.485   2
  -4   4   6 1590.70 316.776   3
   4  -4  -6 1714.17 288.487   7
   4   4  -6 1825.64 356.510   7
  -4   4   5 2527.04 335.613   1
  -4   4   5 3519.17 449.740   3
   4  -4  -5 3066.52 369.005   7
   4   4  -5 3838.94 475.761   7
  -4  -4   5 3624.28 465.478   2
  -4  -4   4 474.781 175.334   2
  -4  -4   4 330.785 78.8563   3
   4  -4  -4 238.442 115.389   7
  -4   4   4 156.638 97.4452   3
   4   4  -4 276.655 91.3219   7
  -4  -4   4 308.807 141.372   1
  -4  -4   3 9137.74 492.783   5
  -4  -4   3 9921.44 699.315   1
  -4  -4   3 8983.76 439.800   3
  -4   4   3 10519.1 750.960   3
   4  -4  -3 9476.77 637.319   7
   4   4  -3 9725.29 677.790   7
  -4  -4   3 9893.67 678.520   2
  -4  -4   2 1412.60 177.832   5
  -4  -4   2 1609.27 254.200   1
  -4   4   2 1390.66 308.982   3
   4   4  -2 1354.41 245.696   7
  -4  -4   1 517.925 99.8763   5
   4  -4  -1 467.682 106.330   5
  -4  -4   1 511.467 155.012   1
  -4   4   1 391.745 143.570   3
   4   4  -1 462.997 132.597   7
   4   4   0 9194.39 580.694   7
   4  -4   0 10585.5 530.483   5
  -4  -4   0 10332.0 664.217   1
  -4   4   0 9887.72 712.687   3
   4  -4   1 1786.88 222.568   5
  -4  -4  -1 1648.86 245.858   4
  -4  -4  -1 1833.87 283.876   1
   4   4   1 1637.37 225.054   7
  -4   4  -1 1245.83 222.907   3
   4  -4   2 505.267 136.162   2
  -4  -4  -2 627.160 170.880   1
  -4  -4  -2 680.297 181.542   4
  -4   4  -2 474.309 207.025   3
   4   4   2 654.891 146.951   7
   4   4   2 547.861 145.024   6
  -4  -4  -3 1437.73 268.168   1
  -4  -4  -3 1333.59 247.081   4
  -4   4  -3 1297.36 242.276   3
   4   4   3 1285.38 220.343   6
   4  -4   3 1794.22 296.401   2
  -4  -4  -4 1457.21 241.200   1
   4  -4   4 1460.56 292.457   2
  -4  -4  -4 1144.96 239.180   4
  -4   4  -4 1356.23 263.764   3
   4   4   4 1343.12 224.825   6
   4   4   5 32.1884 46.0031   2
  -4  -4  -5 148.604 105.103   1
  -4  -4  -5 227.070 114.959   4
  -4   4  -5-38.8912 131.241   3
   4  -4   5-34.8061 107.561   2
   4   4   5 71.5557 57.9933   6
  -4  -4  -6 54.8195 102.493   1
  -4  -4  -6 231.628 112.362   4
   4  -4   6 278.215 149.818   2
   4   4   6 417.814 145.250   2
   4  -4   7 2640.38 427.045   2
   4   4   7 2128.59 360.379   2
  -4  -4  -7 3007.69 448.675   4
  -4  -4  -8 226.716 133.566   4
   4  -4   8 181.780 107.744   2
   4   4   8 355.390 148.143   2
  -4  -4  -9-168.225 212.769   4
   4  -4   9-95.6310 138.878   2
  -4  -4 -10 325.938 180.506   4
   4  -4  10-7.10291 143.617   2
  -4  -4 -11-6.13658 104.511   4
   4  -4  11 166.845 194.330   2
  -4  -4 -12-134.361 182.731   4
   4  -4  12-4.36988 109.701   2
  -4   5  12 147.934 136.412   2
  -4  -5  12-188.645 167.345   2
  -4   5  12 199.031 158.208   3
   4   5 -12 144.155 87.9861   7
  -4   5  11 200.837 138.943   2
  -4  -5  11 268.361 169.486   2
   4   5 -11 499.856 269.313   7
  -4   5  11 353.188 188.783   3
  -4   5  10 147.059 109.365   2
  -4  -5  10 39.2936 151.376   2
  -4   5  10 29.2381 137.576   3
   4   5 -10 265.106 217.016   7
  -4   5   9 592.047 193.952   2
  -4  -5   9 839.225 294.934   2
   4   5  -9 675.961 254.749   7
  -4   5   9 1245.88 345.088   3
  -4   5   8 15.0853 105.889   3
  -4   5   8 88.7658 114.683   2
  -4  -5   8 78.4956 99.0640   2
   4   5  -8 18.1404 105.767   7
  -4  -5   7-5.86048 91.8950   1
  -4   5   7 150.028 147.835   2
  -4  -5   7 136.521 105.001   2
  -4   5   7 14.5906 118.281   3
   4  -5  -7 255.930 118.718   7
   4   5  -7 151.198 137.459   7
  -4   5   6 635.156 216.778   2
  -4  -5   6 317.041 194.872   2
  -4  -5   6 153.932 124.353   1
   4  -5  -6 401.180 156.584   7
  -4   5   6 431.681 234.030   3
   4   5  -6 413.949 157.589   7
  -4  -5   5 53.7396 100.219   1
  -4  -5   5 297.189 206.478   2
  -4   5   5 278.428 162.889   3
   4   5  -5 789.041 243.873   7
   4  -5  -5 530.771 129.788   7
  -4  -5   4 42.0736 117.664   1
  -4   5   4 74.9473 113.328   3
  -4  -5   4 116.424 87.0406   5
  -4  -5   4 66.1794 104.581   2
   4   5  -4 137.411 119.784   7
  -4  -5   3 135.233 43.8226   5
  -4  -5   3 204.718 91.1890   2
   4   5  -3 366.354 168.591   7
  -4   5   3 161.607 135.844   3
  -4  -5   3 107.572 101.839   1
  -4  -5   2-32.3685 71.4800   2
   4   5  -2 200.977 98.3665   7
  -4  -5   2 106.674 64.1798   1
  -4  -5   2 109.068 79.4060   5
  -4  -5   1 3289.70 411.596   1
   4   5  -1 2843.08 335.734   7
  -4   5   1 3253.77 427.941   3
  -4  -5   1 2989.89 282.180   5
   4  -5  -1 3583.54 319.988   5
   4  -5   0 392.017 113.625   5
  -4  -5   0 303.547 134.509   1
  -4   5   0 453.618 176.089   3
   4   5   0 298.654 95.8072   7
   4  -5   1 1984.14 251.253   5
  -4  -5  -1 1883.54 284.484   4
  -4  -5  -1 1677.19 282.178   1
  -4   5  -1 1645.74 304.079   3
   4   5   1 1682.57 236.609   7
   4   5   1 1967.58 309.597   6
   4  -5   2 735.068 188.657   2
  -4  -5  -2 669.425 191.296   4
  -4  -5  -2 903.296 211.548   1
   4   5   2 640.927 141.917   7
  -4   5  -2 1041.42 247.882   3
   4   5   2 617.378 159.051   6
   4  -5   3 3791.42 448.745   2
  -4  -5  -3 4117.94 453.939   4
  -4  -5  -3 3992.99 425.397   1
  -4   5  -3 3716.52 426.261   3
   4   5   3 4011.30 336.981   7
   4   5   3 4305.36 420.153   6
  -4  -5  -4 1781.94 315.681   4
  -4  -5  -4 1387.89 272.548   1
  -4   5  -4 1383.30 277.131   3
   4   5   4 1605.30 260.854   6
   4  -5   4 1669.02 291.475   2
  -4  -5  -5 588.465 193.905   4
  -4  -5  -5 403.910 145.400   1
  -4   5  -5 331.430 130.220   3
   4  -5   5 555.165 217.631   2
   4   5   5 464.630 148.473   6
   4   5   6 1520.92 252.558   2
  -4  -5  -6 2366.98 393.817   4
   4  -5   6 2045.08 375.132   2
  -4  -5  -7 1710.79 358.078   4
   4  -5   7 1827.11 372.565   2
  -4  -5  -8 1859.62 391.312   4
   4  -5   8 1934.00 399.677   2
   4  -5   9 329.079 221.209   2
  -4  -5  -9 3.33358 177.354   4
  -4  -5 -10-43.3555 97.5504   4
   4  -5  10 202.243 186.862   2
  -4  -5 -11-133.375 142.552   4
   4  -5  11-207.335 186.768   2
  -4   6  12 11.5587 109.300   3
  -4   6  11-56.4575 139.233   3
  -4   6  11 245.541 186.468   2
  -4  -6  11 90.4529 162.150   2
   4   6 -11-255.965 212.099   7
  -4   6  10 397.859 249.718   2
  -4  -6  10 367.316 246.528   2
  -4   6  10 225.860 177.498   3
   4   6 -10 240.664 193.569   7
   4   6  -9 38.9051 98.0916   7
  -4   6   9 142.552 129.496   2
  -4  -6   9 178.958 114.707   2
  -4   6   9 270.603 192.550   3
  -4   6   8 539.545 233.502   2
  -4  -6   8 509.395 210.014   2
  -4   6   8 746.244 226.484   3
   4   6  -8 227.290 146.261   7
  -4   6   7 1415.50 325.953   2
  -4  -6   7 813.759 271.433   2
  -4   6   7 868.460 269.212   3
   4   6  -7 1220.48 316.030   7
  -4   6   6 578.765 215.222   2
  -4  -6   6 542.495 188.781   2
   4   6  -6 514.254 211.598   7
  -4   6   6 661.915 229.015   3
  -4  -6   6-7.80964 88.0523   1
  -4  -6   5 315.892 174.854   2
  -4   6   5 537.627 246.712   3
   4   6  -5 182.174 63.7119   7
  -4  -6   4 395.460 120.553   5
  -4  -6   4 199.553 156.390   1
  -4  -6   4 231.113 139.706   2
  -4   6   4 445.383 233.313   3
   4   6  -4 517.229 203.880   7
  -4  -6   3 897.346 211.646   1
  -4  -6   3 899.981 193.352   5
  -4   6   3 1027.64 288.928   3
  -4  -6   3 403.714 185.665   2
   4   6  -3 709.655 194.650   7
  -4  -6   2 5934.36 460.750   5
  -4   6   2 5098.62 656.039   3
   4   6  -2 6612.14 568.094   7
  -4  -6   2 5967.60 515.601   2
  -4  -6   1 4067.19 360.490   5
  -4  -6   1 5151.68 530.240   1
  -4   6   1 4033.93 504.295   3
   4   6  -1 3722.07 399.943   7
  -4  -6   1 3672.13 364.127   2
   4  -6  -1 3727.10 368.578   5
  -4  -6   0 283.058 155.203   1
  -4   6   0 313.996 211.139   3
   4   6   0 147.405 54.0139   7
   4  -6   0 143.863 84.3361   5
   4  -6   1 1256.74 213.375   5
  -4  -6  -1 1336.92 267.428   4
  -4   6  -1 1092.73 254.426   3
  -4  -6  -1 1204.02 247.009   1
   4   6   1 1120.25 237.253   6
   4   6   1 1155.85 193.918   7
   4  -6   2 679.101 190.209   2
   4  -6   2 924.425 225.468   5
  -4  -6  -2 762.063 218.559   4
  -4   6  -2 694.799 245.474   3
  -4  -6  -2 820.170 187.699   1
   4   6   2 719.152 160.299   7
   4   6   2 818.667 214.173   6
  -4  -6  -3 207.807 141.410   4
  -4   6  -3 93.3761 173.139   3
  -4  -6  -3 68.6819 60.0290   1
   4   6   3 208.400 89.5857   7
   4   6   3 271.196 122.720   6
   4  -6   3 202.376 114.910   2
  -4  -6  -4 209.663 149.461   4
  -4   6  -4 86.5654 122.520   3
  -4  -6  -4 115.677 106.772   1
   4  -6   4 75.6640 68.5264   2
   4   6   4 162.026 105.634   6
  -4  -6  -5 81.9343 78.5446   4
  -4   6  -5 337.569 160.690   3
  -4  -6  -5 66.9515 64.0767   1
   4  -6   5 130.729 121.735   2
   4   6   5 189.790 46.6498   6
  -4  -6  -6 2164.18 388.988   4
  -4   6  -6 1807.47 312.715   3
   4  -6   6 1931.50 377.828   2
  -4  -6  -7 908.023 276.265   4
   4  -6   7 1095.81 312.642   2
  -4  -6  -8-245.626 192.141   4
   4  -6   8-138.641 126.995   2
  -4  -6  -9 87.7272 79.2414   4
   4  -6   9 63.7076 89.3385   2
  -4  -6 -10 37.4663 135.997   4
   4  -6  10-117.201 162.506   2
  -4  -6 -11 6.75815 111.240   4
   4  -6  11 29.4569 131.126   2
  -4  -7  11 114.723 162.924   2
  -4   7  11 116.419 179.911   3
   4   7 -11-247.315 222.416   7
  -4  -7  10 675.848 271.063   2
  -4   7  10 572.915 341.343   3
   4   7 -10 746.434 290.320   7
  -4   7   9 485.230 225.284   3
  -4   7   9 531.599 221.704   2
  -4  -7   9 320.223 200.014   2
   4   7  -9 211.982 159.448   7
  -4  -7   8-84.7484 79.1340   1
  -4   7   8 641.187 246.408   3
  -4   7   8 301.455 171.765   2
  -4  -7   8 356.848 175.710   2
   4   7  -8 621.932 255.711   7
  -4   7   7 1365.15 303.132   2
  -4  -7   7 1227.75 308.234   2
  -4   7   7 1632.55 394.885   3
  -4  -7   7 288.433 177.512   1
   4   7  -7 1504.84 382.392   7
  -4   7   6 1668.27 336.203   2
  -4  -7   6 1727.82 352.539   2
  -4   7   6 2166.47 435.952   3
   4   7  -6 2154.86 408.839   7
  -4  -7   5 936.480 208.043   5
  -4  -7   5 953.234 253.067   2
  -4   7   5 952.780 291.955   3
   4   7  -5 941.426 262.282   7
  -4  -7   5 184.360 131.859   1
  -4  -7   4 584.182 174.352   5
  -4  -7   4 436.794 205.462   2
  -4  -7   4 401.929 255.471   1
  -4   7   4 628.757 248.322   3
   4   7  -4 846.279 254.205   7
  -4  -7   3 471.897 157.032   5
  -4  -7   3 307.542 162.344   2
  -4  -7   3 149.472 108.097   1
  -4   7   3 498.782 228.418   3
   4   7  -3 443.970 152.314   7
  -4  -7   2 896.689 182.696   5
  -4  -7   2 773.082 226.212   1
  -4  -7   2 505.543 174.631   2
  -4   7   2 865.044 239.614   3
   4   7  -2 669.599 189.256   7
  -4  -7   1 40.3340 103.403   1
  -4  -7   1 97.1491 94.6019   5
   4  -7  -1-91.3866 96.1168   5
  -4  -7   1-22.3054 52.8546   2
   4   7  -1-34.8422 68.7389   7
  -4   7   1 27.0069 114.407   3
   4  -7   0 606.726 170.717   5
  -4  -7   0 303.049 88.4196   2
   4   7   0 594.938 165.541   7
  -4   7   0 526.573 242.001   3
  -4  -7   0 679.292 182.123   1
   4  -7   1 3839.50 434.503   5
  -4  -7  -1 3644.46 494.643   1
  -4   7  -1 3642.10 505.062   3
   4   7   1 3561.42 363.611   7
   4   7   1 3922.55 457.699   6
   4  -7   2 293.990 123.963   2
   4  -7   2 426.899 158.852   5
  -4  -7  -2 567.902 190.080   4
   4   7   2 424.329 113.065   7
  -4   7  -2 659.200 220.707   3
  -4  -7  -2 242.779 96.0549   1
   4   7   2 582.285 179.585   6
   4  -7   3 999.822 245.548   2
  -4  -7  -3 867.336 201.521   4
  -4   7  -3 1070.55 253.790   3
   4   7   3 799.096 203.946   6
   4   7   3 714.988 139.187   7
  -4  -7  -3 923.162 219.348   1
  -4  -7  -4 1391.94 290.014   4
  -4   7  -4 1325.40 290.675   3
  -4  -7  -4 1114.21 264.343   1
   4  -7   4 1628.76 322.797   2
   4   7   4 1346.87 257.376   6
   4  -7   5 3329.20 474.348   2
  -4  -7  -5 3418.45 476.016   4
  -4   7  -5 2857.27 408.585   3
   4   7   5 3248.16 428.036   6
  -4  -7  -6 192.243 119.108   4
  -4   7  -6 173.831 139.321   3
  -4  -7  -6-16.2912 54.5443   1
   4  -7   6 250.722 126.830   2
   4   7   6-100.903 145.345   6
  -4  -7  -7 867.165 274.497   4
   4  -7   7 933.062 296.803   2
  -4  -7  -8 287.659 156.597   4
   4  -7   8 62.6072 69.9792   2
  -4  -7  -9 122.357 167.676   4
   4  -7   9 192.894 168.684   2
  -4  -7 -10 222.955 86.5493   4
   4  -7  10 153.158 218.117   2
  -4  -7 -11 81.4208 86.5034   4
   4  -7  11 534.710 263.190   2
  -4  -8  11 133.647 190.968   2
  -4   8  11 68.0217 142.945   3
  -4  -8  10 265.588 162.073   2
  -4   8  10 777.423 322.904   3
   4   8 -10 206.282 210.942   7
  -4  -8   9 717.816 262.268   2
  -4   8   9 781.572 307.315   3
   4   8  -9 967.902 322.097   7
  -4  -8   8 1515.04 360.352   2
  -4   8   8 1651.55 430.640   3
   4   8  -8 1273.21 327.346   7
  -4   8   7 739.045 222.271   2
  -4  -8   7-140.455 191.052   1
  -4  -8   7 842.806 273.083   2
   4   8  -7 649.447 242.877   7
  -4   8   7 745.345 263.600   3
  -4  -8   6 2366.44 401.596   2
  -4  -8   6 2003.60 348.119   5
  -4   8   6 1781.18 358.302   2
   4   8  -6 2546.19 469.001   7
  -4   8   6 2252.60 454.471   3
  -4  -8   5 1935.96 320.777   5
  -4   8   5 2115.53 448.415   3
   4   8  -5 2657.85 448.612   7
  -4  -8   5 2481.00 376.131   2
  -4  -8   4 5695.30 544.660   5
  -4   8   4 5592.89 659.358   3
   4   8  -4 5492.64 613.847   7
  -4  -8   4 5202.57 509.274   2
  -4  -8   3 2904.11 379.694   5
  -4  -8   3 2325.26 438.876   1
  -4   8   3 2707.73 510.465   3
   4   8  -3 2996.57 424.876   7
  -4  -8   3 2448.69 360.230   2
  -4  -8   2 167.117 103.896   5
  -4  -8   2 252.143 94.8921   2
  -4  -8   2 330.287 182.510   1
  -4   8   2 53.5454 119.746   3
   4   8  -2 164.942 92.9811   7
  -4  -8   1 6160.27 676.066   1
  -4   8   1 5569.74 641.872   3
   4   8  -1 5462.94 517.305   7
  -4  -8   1 4561.98 459.718   5
   4  -8  -1 6138.52 538.643   5
   4  -8   0 5198.96 516.860   5
  -4  -8   0 5775.76 630.688   1
  -4   8   0 5367.99 616.268   3
   4   8   0 5350.29 478.973   7
   4   8   0 5591.96 599.681   6
   4  -8   1 58.6738 97.8402   5
  -4  -8  -1-35.1553 124.461   1
  -4   8  -1 105.306 172.938   3
   4   8   1 66.7924 75.4918   7
   4   8   1 193.825 113.222   6
  -4  -8  -2 926.229 242.506   1
   4  -8   2 734.168 194.563   2
   4  -8   2 768.544 216.172   5
  -4  -8  -2 1233.67 307.421   4
   4   8   2 674.064 144.304   7
  -4   8  -2 1079.85 292.390   3
   4   8   2 899.253 252.553   6
   4  -8   3 4837.86 533.810   5
  -4  -8  -3 3544.02 503.187   4
   4  -8   3 4500.65 515.706   2
  -4  -8  -3 3218.04 479.317   1
  -4   8  -3 3773.08 504.444   3
   4   8   3 3751.44 487.579   6
   4  -8   4 4206.11 522.924   2
  -4  -8  -4 4578.31 566.585   4
  -4  -8  -4 2620.65 433.487   1
  -4   8  -4 4675.39 525.209   3
   4   8   4 4607.07 540.357   6
  -4  -8  -5 122.570 147.154   1
  -4   8  -5 22.5817 85.4281   3
   4  -8   5 378.807 185.236   2
   4   8   5 173.143 83.8405   6
  -4  -8  -6 16.1822 68.7462   1
  -4  -8  -6 42.9763 86.9514   4
  -4   8  -6 167.561 93.0206   3
   4  -8   6 56.7928 136.804   2
   4   8   6-157.487 147.578   6
  -4  -8  -7 316.331 159.530   4
   4  -8   7 101.163 102.898   2
  -4  -8  -8 92.5581 89.0160   4
   4  -8   8 204.826 139.699   2
  -4  -8  -9 545.686 267.469   4
   4  -8   9 471.799 224.357   2
  -4  -8 -10 11.6616 110.704   4
   4  -8  10 281.626 163.266   2
  -4  -9  10 135.078 152.000   2
  -4   9  10-73.7723 115.632   3
   4   9 -10 21.6847 143.753   7
  -4  -9   9 89.0632 95.6115   2
  -4   9   9 148.946 154.155   3
   4   9  -9-44.4755 127.897   7
  -4  -9   8 291.238 256.912   5
  -4  -9   8 137.776 132.329   2
  -4   9   8-25.9866 170.014   3
   4   9  -8-8.77514 169.609   7
  -4  -9   7 281.626 136.530   5
  -4  -9   7 14.7220 146.919   1
  -4  -9   7 710.833 252.269   2
  -4   9   7 587.363 269.975   3
   4   9  -7 543.230 227.668   7
  -4  -9   6 1063.06 258.255   5
  -4  -9   6 965.695 269.521   2
  -4   9   6 1746.04 425.115   3
   4   9  -6 1325.92 357.724   7
  -4  -9   5 273.521 164.650   5
  -4  -9   5 264.857 120.362   2
  -4   9   5 386.046 216.280   3
   4   9  -5 256.523 189.443   7
  -4  -9   4 444.419 185.550   5
  -4  -9   4 246.494 161.481   1
  -4   9   4 470.635 197.768   3
  -4  -9   4 426.687 164.134   2
   4   9  -4 313.065 179.644   7
  -4  -9   3 384.932 122.409   5
  -4  -9   3 461.905 162.426   2
  -4   9   3 300.809 215.119   3
   4   9  -3 359.549 191.440   7
  -4  -9   3 230.888 189.234   1
  -4  -9   2 1763.26 311.623   5
  -4  -9   2 1175.42 337.604   1
  -4   9   2 1835.35 367.411   3
   4   9  -2 1668.89 330.938   7
   4  -9  -1 1910.86 316.019   5
  -4  -9   1 1370.81 255.674   5
  -4  -9   1 1552.71 343.590   1
  -4   9   1 1661.27 401.054   3
   4   9  -1 1346.86 263.302   7
   4  -9   0 1710.89 320.370   5
  -4  -9   0 1532.97 348.560   1
   4   9   0 1742.28 287.910   7
  -4   9   0 1335.09 350.520   3
   4   9   0 1852.80 381.586   6
   4  -9   1 10300.1 805.761   5
  -4  -9  -1 9507.63 842.613   1
  -4   9  -1 10139.9 862.582   3
   4   9   1 10297.6 659.062   7
   4   9   1 9949.83 815.597   6
   4  -9   2 2775.91 412.456   5
  -4  -9  -2 2408.05 405.801   1
  -4   9  -2 2774.56 441.643   3
   4   9   2 2684.42 420.451   6
   4  -9   3 2006.25 366.056   2
   4  -9   3 2319.93 394.339   5
  -4  -9  -3 2690.90 447.157   4
  -4  -9  -3 1177.92 332.158   1
  -4   9  -3 2072.88 378.935   3
   4   9   3 2146.68 375.902   6
   4  -9   4 1123.87 293.906   5
  -4  -9  -4 1306.18 317.305   4
  -4  -9  -4 148.621 164.398   1
  -4   9  -4 857.430 219.117   3
   4   9   4 1243.76 292.550   6
   4  -9   4 1056.23 266.386   2
  -4  -9  -5 171.222 118.259   4
   4   9   5 219.405 128.311   6
  -4  -9  -5-89.8347 134.570   1
  -4   9  -5 253.424 136.320   3
   4  -9   5 152.245 113.135   2
  -4  -9  -6 238.165 164.436   4
  -4  -9  -6 149.279 137.379   1
  -4   9  -6 245.576 156.313   3
   4  -9   6-59.0320 125.493   2
   4   9   6-8.20719 117.645   6
  -4  -9  -7-173.512 148.094   4
   4  -9   7-178.348 170.271   2
   4   9   7 73.5252 116.173   6
  -4  -9  -8 122.012 88.9563   4
   4  -9   8 109.673 174.889   2
  -4  -9  -9 16.4339 136.811   4
   4  -9   9 200.219 143.680   2
  -4  -9 -10 381.823 226.702   4
   4  -9  10 641.404 301.050   2
  -4 -10  10 79.4411 130.392   2
  -4 -10   9 232.488 191.812   5
  -4 -10   9 145.520 131.272   2
  -4  10   9 296.505 276.287   3
   4  10  -9 44.1115 123.967   7
  -4 -10   8-43.2342 97.8411   5
  -4 -10   8 64.0786 88.6708   2
  -4  10   8-47.3444 95.9591   3
   4  10  -8 141.392 177.245   7
  -4 -10   7 175.097 105.289   5
  -4 -10   7 406.120 158.278   2
  -4  10   7 407.551 163.287   3
   4  10  -7 160.424 159.635   7
  -4 -10   7-151.729 201.432   1
  -4 -10   6 1001.75 261.588   5
  -4 -10   6 1128.47 290.253   2
  -4  10   6 1053.06 340.625   3
   4  10  -6 1188.55 352.661   7
  -4 -10   5 455.449 192.031   5
  -4  10   5 733.232 288.183   3
   4  10  -5 237.392 164.858   7
  -4 -10   4 512.061 211.694   5
   4  10  -4 472.314 185.810   7
  -4  10   4 241.310 202.256   3
  -4 -10   3 720.725 225.693   5
  -4 -10   3 373.810 209.335   1
  -4  10   3 913.583 298.033   3
   4  10  -3 899.394 251.017   7
  -4 -10   2 569.582 259.899   1
  -4 -10   2 1075.40 249.897   5
  -4  10   2 966.914 307.877   3
   4  10  -2 1247.90 271.345   7
  -4 -10   1 1429.62 290.811   5
   4 -10  -1 1432.54 300.538   5
   4  10  -1 1908.90 328.718   7
  -4  10   1 1952.88 404.003   3
  -4 -10   1 1119.81 290.712   1
   4 -10   0 384.883 162.250   5
  -4 -10   0 498.338 247.524   1
  -4  10   0 509.127 184.178   3
   4  10   0 401.564 142.566   7
   4  10   0 707.455 260.629   6
   4 -10   1 1217.44 276.525   5
  -4 -10  -1 691.204 223.028   1
  -4  10  -1 1057.60 341.916   3
   4  10   1 846.761 246.073   6
   4 -10   2 2961.49 477.771   5
   4  10   2 2485.49 401.521   6
  -4  10  -2 2847.34 484.865   3
   4 -10   3 379.980 159.976   2
   4 -10   3 371.879 170.669   5
  -4 -10  -3 303.525 170.077   1
  -4  10  -3 673.167 263.072   3
   4  10   3 460.448 196.808   6
   4 -10   4 455.895 211.492   2
   4 -10   4 850.126 263.994   5
  -4 -10  -4 348.562 215.869   4
  -4  10  -4 550.340 235.210   3
  -4 -10  -4 207.126 167.599   1
   4  10   4 453.600 183.246   6
  -4 -10  -5 420.290 196.774   4
  -4  10  -5 117.659 162.137   3
  -4 -10  -5 49.1123 113.082   1
   4 -10   5 380.380 194.178   2
   4  10   5 248.998 123.323   6
  -4 -10  -6-105.910 117.041   4
   4 -10   6 186.519 133.627   2
   4  10   6-107.098 135.688   6
  -4 -10  -7 318.635 192.557   4
   4 -10   7-9.59789 117.875   2
   4  10   7 94.1573 84.7908   6
  -4 -10  -8 10.3346 130.564   4
   4 -10   8 141.270 100.012   2
   4  10   8 20.1355 79.3824   6
  -4 -10  -9 339.854 167.605   4
   4 -10   9 814.343 317.867   2
  -4 -11   9-33.1656 135.969   5
   4  11  -9-122.841 94.3463   7
  -4 -11   8 26.0698 127.023   5
  -4  11   8 301.987 227.906   3
   4  11  -8 177.521 179.780   7
  -4 -11   7-33.3878 116.643   5
   4  11  -7 208.211 135.049   7
  -4  11   7-263.134 245.370   3
  -4 -11   6 209.080 183.606   5
  -4  11   6 208.229 162.531   3
   4  11  -6 469.221 242.220   7
  -4 -11   6 11.5716 195.472   1
  -4 -11   5 486.491 219.975   5
  -4 -11   5-132.684 95.7120   1
  -4  11   5 396.040 238.741   3
   4  11  -5 436.174 193.010   7
  -4 -11   4 145.272 115.579   5
  -4  11   4 505.822 227.747   3
  -4 -11   4 74.3326 195.719   1
  -4 -11   3-25.0137 73.7450   5
  -4  11   3 3.04995 142.744   3
   4  11  -3-108.429 54.7385   7
  -4 -11   2 433.442 174.782   5
  -4 -11   2 513.776 184.849   1
  -4  11   2 418.840 230.184   3
   4  11  -2 606.433 209.620   7
  -4 -11   1 633.948 230.466   5
   4 -11  -1 747.105 224.867   5
  -4 -11   1 302.857 172.103   1
  -4  11   1 383.297 219.246   3
   4  11  -1 666.821 195.111   7
   4 -11   0 224.052 170.902   5
  -4 -11   0 285.441 186.027   1
  -4  11   0 294.678 183.000   3
   4  11   0 289.503 119.345   7
   4  11   0 403.132 247.709   6
   4 -11   1 584.165 191.086   5
  -4  11  -1 706.928 281.367   3
   4  11   1 1004.78 312.435   6
  -4 -11  -1 228.621 127.905   1
   4 -11   2 1324.22 331.327   5
  -4  11  -2 1200.14 344.572   3
  -4 -11  -2 377.442 172.447   1
   4  11   2 1011.30 304.360   6
   4 -11   3 222.189 167.065   2
   4 -11   3 98.3395 110.085   5
  -4 -11  -3-44.5927 114.895   1
  -4  11  -3 395.556 193.884   3
   4  11   3 228.151 175.337   6
   4 -11   4 41.1117 79.5766   2
   4 -11   4 21.0877 105.724   5
  -4  11  -4 70.4019 96.8651   3
   4  11   4 98.3265 93.5291   6
  -4 -11  -4 157.606 144.255   1
  -4 -11  -5 74.3598 129.898   1
   4 -11   5 161.988 180.668   5
  -4 -11  -5 361.469 214.130   4
   4  11   5 230.610 116.259   6
   4 -11   5 515.529 226.264   2
   4 -11   6 98.3178 187.711   5
  -4 -11  -6 200.020 192.239   4
   4 -11   6 200.051 157.470   2
   4  11   6 115.417 77.2383   6
  -4 -11  -7 172.317 218.443   4
   4 -11   7 252.193 187.287   2
   4  11   7 50.4680 107.529   6
  -4 -11  -8 193.371 180.251   4
   4 -11   8 334.503 221.110   2
   4  11   8-7.72989 119.756   6
   4 -11   9 234.700 194.026   2
   4  11   9-37.5884 100.766   6
  -4 -12   8-77.3971 140.082   5
  -4  12   8 188.212 279.458   3
   4  12  -8 98.9572 155.642   7
  -4 -12   7-171.650 165.613   5
  -4  12   7-127.040 124.020   3
   4  12  -7 79.7105 93.8699   7
  -4 -12   6-153.183 158.027   5
  -4  12   6 130.632 149.563   3
   4  12  -6 15.5325 124.195   7
  -4 -12   5 38.7620 108.870   5
  -4  12   5 338.632 260.752   3
  -4 -12   5 198.336 173.789   1
   4  12  -5 260.235 155.694   7
  -4 -12   4 253.084 186.928   5
  -4 -12   4-166.685 163.244   1
  -4  12   4-22.6632 124.673   3
   4  12  -4 44.7732 69.8233   7
  -4 -12   3 90.1407 79.3774   5
  -4 -12   3-21.5707 179.164   1
  -4  12   3-194.869 234.166   3
   4  12  -3-18.1813 78.3330   7
  -4 -12   2 845.130 295.835   5
  -4  12   2 1378.82 392.900   3
  -4 -12   2 330.122 212.265   1
   4  12  -2 995.768 275.197   7
  -4 -12   1 96.9337 56.3599   5
   4 -12  -1 131.299 149.873   5
  -4  12   1 375.521 260.911   3
   4  12  -1 147.093 134.342   7
   4 -12   0 680.096 247.681   5
  -4 -12   0 354.443 230.185   1
  -4  12   0 622.462 261.635   3
   4  12   0 1131.29 364.640   6
   4 -12   1 86.6507 106.977   5
  -4 -12  -1-251.650 202.216   1
  -4  12  -1-3.06473 177.051   3
   4  12   1 112.527 144.885   6
   4 -12   2-5.24219 82.0024   5
  -4 -12  -2-74.1541 199.974   1
  -4  12  -2 71.3324 151.854   3
   4  12   2 198.505 97.6760   6
   4 -12   3 124.734 120.338   5
  -4 -12  -3-30.4952 127.863   1
  -4  12  -3 169.186 136.657   3
   4  12   3-64.4232 113.086   6
   4 -12   4 157.342 120.979   2
   4 -12   4 126.881 80.5105   5
  -4 -12  -4 125.697 193.638   1
   4  12   4 356.177 189.496   6
   4 -12   5 63.6223 135.976   2
   4 -12   5 95.9848 123.835   5
   4  12   5 88.3935 97.9882   6
   4 -12   6-63.2828 104.958   5
  -4 -12  -6-47.1930 147.864   4
   4  12   6-89.0153 132.482   6
   4 -12   6 173.126 167.722   2
   4 -12   7 497.944 238.393   5
  -4 -12  -7-46.6469 93.2311   4
   4 -12   7 190.828 173.422   2
   4  12   7 206.074 172.617   6
   4 -12   8-24.1476 135.517   5
  -4 -12  -8-27.3313 120.757   4
   4 -12   8 265.374 185.932   2
   4  12   8 92.2349 107.531   6
   4  12   9 126.709 155.735   6
  -4 -13   8 56.8997 110.583   5
  -4  13   7 10.9852 163.964   3
  -4 -13   7 198.944 161.289   5
   4  13  -7 85.3274 142.055   7
  -4 -13   6 188.261 174.776   5
  -4  13   6 184.961 127.511   3
   4  13  -6 85.9278 144.223   7
  -4 -13   5-15.1949 93.2216   5
   4  13  -5 6.90138 115.727   7
  -4 -13   4 126.456 134.774   5
  -4 -13   4-9.66447 130.844   1
  -4  13   4 126.104 135.972   3
   4  13  -4 3.98806 97.1657   7
  -4 -13   3 69.8343 121.903   5
  -4  13   3-27.0974 153.626   3
   4  13  -3 161.547 160.177   7
  -4 -13   3-156.044 214.697   1
  -4 -13   2 122.895 112.307   5
  -4 -13   2 119.187 186.494   1
   4  13  -2 156.057 150.508   7
  -4  13   2 91.4675 220.979   3
  -4 -13   1 341.824 261.865   1
  -4  13   1-224.638 251.742   3
  -4 -13   1 208.159 139.928   5
   4 -13  -1 329.168 209.080   5
   4 -13   0-104.794 146.715   5
  -4  13   0 220.913 217.259   3
  -4 -13   0-114.742 158.234   1
   4  13   0 251.691 222.098   6
   4 -13   1 272.226 104.939   5
   4  13   1 433.643 199.985   6
  -4  13  -1 171.024 124.703   3
   4 -13   2 69.8814 78.6428   5
  -4  13  -2 95.8170 181.739   3
  -4 -13  -2-170.806 154.603   1
   4  13   2 19.2392 78.7707   6
   4 -13   3 236.113 152.307   5
  -4 -13  -3-203.643 164.301   1
   4  13   3-1.33856 92.3278   6
   4 -13   4 386.590 176.689   5
  -4 -13  -4 81.1212 145.267   1
   4  13   4 615.808 312.057   6
  -4 -13  -5-169.371 224.099   1
   4 -13   5 60.8152 108.794   5
   4  13   5 168.942 133.712   6
   4 -13   6-49.4194 129.882   5
   4  13   6 443.375 233.900   6
   4 -13   6 287.253 198.462   2
   4 -13   7 268.921 198.074   2
   4 -13   7 81.6421 143.527   5
   4  13   7 22.4928 109.433   6
   4 -13   8 155.172 142.958   2
  -4 -14   7 25.5874 97.5932   5
  -4 -14   6 211.863 166.427   5
   4  14  -6 155.632 207.639   7
  -4 -14   5 96.2533 116.541   5
  -4  14   5 199.343 173.704   3
   4  14  -5 227.699 163.439   7
  -4 -14   4-2.96971 79.8570   5
  -4  14   4-17.2356 167.720   3
   4  14  -4 252.436 185.877   7
  -4 -14   3 150.991 154.763   5
  -4 -14   3 39.4083 179.346   1
  -4  14   3-235.271 237.087   3
   4  14  -3 135.037 157.754   7
  -4 -14   2 195.553 186.793   5
  -4 -14   2 45.4009 194.811   1
  -4  14   2-120.524 234.319   3
  -4 -14   1-537.054 348.712   1
  -4  14   1 253.255 276.201   3
   4 -14   0 299.602 197.044   5
  -4  14   0 76.6723 177.716   3
  -4 -14   0-114.842 172.656   1
   4 -14   1 167.865 165.318   5
  -4  14  -1 592.009 236.888   3
  -4 -14  -1 49.5026 162.711   1
   4  14   1 239.076 150.440   6
   4 -14   2 57.1262 125.562   5
  -4 -14  -2 126.080 128.068   1
   4  14   2 364.296 208.606   6
   4 -14   3 371.550 242.890   5
   4  14   3-3.87717 81.4848   6
   4 -14   4 169.875 141.464   5
  -4 -14  -4-12.8976 133.418   1
   4  14   4 110.883 184.907   6
   4 -14   5-278.792 240.542   5
   4  14   5-87.0949 116.240   6
   4 -14   6-62.9784 86.4389   5
   4  14   6-212.681 186.653   6
  -4 -15   5-167.318 186.226   5
   4  15  -5 193.021 196.868   7
  -4 -15   4 101.914 156.729   5
  -4  15   4 166.193 163.187   3
   4  15  -4 151.416 167.668   7
  -4 -15   3-261.600 216.188   5
  -4  15   3-183.448 264.769   3
  -4 -15   2-138.827 179.689   5
  -4  15   2-290.468 195.539   3
  -4 -15   1-58.3105 129.341   1
  -4  15   1 21.9318 191.005   3
   4 -15   0 45.3951 153.561   5
  -4 -15   0 145.042 253.389   1
  -4  15   0-165.588 161.941   3
  -4 -15  -1-47.9383 224.407   1
   4 -15   1 263.450 168.982   5
   4  15   1 277.837 183.587   6
   4 -15   2 133.004 85.8686   5
   4  15   2 182.691 165.630   6
  -4 -15  -2 210.350 184.263   1
   4 -15   3 79.4165 84.4455   5
  -4 -15  -3-33.6699 109.708   1
   4  15   3 71.3122 215.156   6
   4 -15   4-226.201 231.631   5
  -4 -15  -4 57.3714 143.234   1
  -4 -16   3 255.134 192.671   5
  -4  16   2-224.420 250.455   3
  -4  16   1 829.413 393.874   3
   4 -16   0 45.0286 120.672   5
   4 -16   1 63.8867 150.166   5
  -5   0  12 866.160 373.373   2
  -5   0  11 361.893 205.613   2
   5   0 -11 167.030 145.001   7
  -5   0  10 15.1255 105.144   2
   5   0 -10 75.8574 96.1568   7
  -5   0   9 185.709 183.245   2
   5   0  -9-38.5551 77.2405   7
  -5   0   8 148.752 128.385   2
   5   0  -8 123.123 61.5943   7
  -5   0   7 1839.94 411.760   2
  -5   0   7 1648.31 308.101   3
   5   0  -7 1531.06 322.034   7
  -5   0   6 563.406 223.818   2
   5   0  -6 329.986 121.965   7
  -5   0   6 89.3408 68.4726   1
  -5   0   6 425.267 127.849   3
  -5   0   5 336.453 158.350   1
  -5   0   5 574.566 187.804   3
   5   0  -5 418.563 177.218   7
  -5   0   5 553.112 206.995   2
  -5   0   4 1400.68 252.611   3
   5   0  -4 1068.77 231.718   7
  -5   0   4 777.163 214.189   1
  -5   0   3 207.828 112.297   3
   5   0  -3-18.5164 78.3826   7
  -5   0   3 28.2300 60.5119   1
  -5   0   2 9120.95 655.769   1
  -5   0   2 7603.68 602.841   3
   5   0  -2 8966.50 655.242   7
  -5   0   1-43.5798 123.141   1
  -5   0   1 119.886 115.572   3
   5   0  -1 45.2805 93.4575   7
  -5   0   0 2180.19 202.410   4
  -5   0   0 1835.92 282.097   3
   5   0   0 2381.54 327.714   7
  -5   0   0 1989.39 324.228   1
  -5   0  -1 2409.53 363.021   1
  -5   0  -1 2217.28 234.509   4
  -5   0  -1 2218.18 305.158   3
  -5   0  -2 3367.09 426.124   1
  -5   0  -2 3522.29 335.104   4
  -5   0  -2 2973.86 382.227   3
  -5   0  -3 187.921 109.414   4
  -5   0  -3 229.587 66.4587   1
  -5   0  -4 3424.30 483.527   1
   5   0   4 3479.09 448.441   2
   5   0   5 1000.13 269.087   2
  -5   0  -5 718.782 218.835   1
   5   0   6 9333.10 768.792   2
  -5   0  -6 7902.50 690.443   1
  -5   0  -7 952.222 246.336   1
   5   0   7 586.977 177.684   2
   5   0   8 3983.10 541.693   2
  -5   0  -8 4387.78 509.830   1
   5   0   9 703.676 245.112   2
   5   0  10 267.084 157.225   2
   5   0  11 96.6160 170.721   2
   5   0  12-193.736 147.948   2
  -5   1  12 60.7520 83.6287   2
   5   1 -12 31.9143 143.233   7
  -5   1  11 537.736 290.588   2
  -5  -1  11 71.5674 148.768   2
   5   1 -11 450.113 244.441   7
  -5   1  10 1381.28 392.264   2
  -5  -1  10 1506.65 385.373   2
   5  -1 -10 1443.79 359.947   7
   5   1 -10 1244.15 346.981   7
  -5   1   9 69.7102 200.502   2
  -5  -1   9 475.547 229.158   2
   5   1  -9 30.0811 103.940   7
   5  -1  -9 169.125 115.429   7
  -5   1   8 629.690 252.407   2
  -5  -1   8 372.318 216.547   2
  -5   1   8 537.483 245.857   3
   5   1  -8 265.376 152.252   7
   5  -1  -8 503.525 199.590   7
  -5   1   7 545.874 252.693   2
  -5  -1   7 672.730 216.621   2
  -5   1   7 930.753 274.310   3
   5  -1  -7 454.922 173.959   7
   5   1  -7 845.995 243.773   7
  -5   1   6 981.602 210.912   1
  -5   1   6 1123.96 306.118   2
  -5  -1   6 1279.78 304.680   2
  -5  -1   6 422.150 165.563   1
  -5  -1   6 762.418 209.025   3
  -5   1   6 1104.17 228.868   3
   5   1  -6 1143.43 282.861   7
   5  -1  -6 893.149 234.121   7
  -5  -1   5 1017.86 272.200   2
  -5  -1   5 737.909 228.892   1
  -5  -1   5 1036.56 232.257   3
  -5   1   5 1340.86 268.147   3
   5   1  -5 1185.03 273.966   7
   5  -1  -5 992.184 229.739   7
  -5   1   5 991.332 207.153   1
  -5  -1   4 340.017 148.310   1
   5  -1  -4 335.189 154.135   7
  -5  -1   4 516.583 156.129   3
  -5   1   4 709.253 231.739   3
   5   1  -4 530.944 173.046   7
  -5   1   4 306.729 161.816   1
  -5  -1   3 944.630 205.054   1
  -5  -1   3 712.026 195.186   3
  -5   1   3 931.224 215.643   3
  -5   1   3 839.762 189.559   1
   5  -1  -3 606.826 181.580   7
   5   1  -3 718.956 207.421   7
  -5   1   2 6281.93 532.514   1
   5  -1  -2 5376.62 509.084   7
  -5  -1   2 4972.23 516.541   1
  -5  -1   2 6297.77 476.931   3
  -5   1   2 6166.24 586.746   3
   5   1  -2 5506.46 504.458   7
  -5  -1   1 1157.78 230.630   3
  -5   1   1 1498.96 262.918   1
  -5   1   1 1783.45 287.403   3
   5  -1  -1 1406.13 261.415   7
   5   1  -1 1325.41 250.454   7
  -5  -1   1 1368.99 268.839   1
  -5   1   0 4616.40 491.250   1
  -5  -1   0 4908.33 350.292   4
  -5   1   0 5155.93 276.850   4
  -5  -1   0 4396.23 480.044   1
  -5  -1   0 4292.62 420.925   3
  -5   1   0 4425.60 454.558   3
   5  -1   0 4579.37 460.190   7
   5   1   0 4915.03 465.766   7
   5   1   1 2216.55 304.015   7
  -5   1  -1 2574.12 361.951   1
  -5  -1  -1 2396.87 257.578   4
  -5   1  -1 2449.69 233.600   4
  -5  -1  -1 2051.90 338.837   1
  -5  -1  -1 2245.33 326.565   3
  -5   1  -1 2103.74 318.760   3
  -5  -1  -2 1528.48 226.171   4
  -5   1  -2 1313.97 197.555   4
  -5  -1  -2 1252.48 243.914   3
  -5   1  -2 1605.43 308.501   1
  -5   1  -2 1086.10 268.389   3
  -5  -1  -2 1038.61 248.564   1
  -5   1  -3 5235.01 514.777   1
  -5  -1  -3 3373.45 482.167   1
  -5  -1  -3 4607.76 438.060   4
  -5   1  -3 4471.33 495.305   3
  -5   1  -4 7255.42 636.266   1
   5  -1   4 6814.28 627.849   2
   5   1   4 6066.58 560.320   2
  -5  -1  -4 5727.76 604.474   1
  -5  -1  -4 6971.37 571.680   4
   5   1   5 1374.43 292.566   2
  -5  -1  -5 1582.32 302.302   4
  -5   1  -5 1310.71 323.731   1
  -5  -1  -5 965.835 308.336   1
   5  -1   5 1769.85 319.203   2
   5  -1   6 13524.8 971.851   2
   5   1   6 11570.3 847.602   2
  -5  -1  -6 11993.5 869.701   1
  -5  -1  -6 13434.4 901.771   4
  -5   1  -7 6221.25 602.868   1
   5  -1   7 5324.38 628.001   2
   5   1   7 5351.67 585.378   2
  -5  -1  -7 6137.74 591.856   1
  -5   1  -8 141.025 126.550   1
  -5  -1  -8 22.8028 71.7374   1
   5  -1   8 160.674 127.181   2
   5   1   8-107.613 155.744   2
   5  -1   9 734.329 266.952   2
   5   1   9 733.742 261.872   2
   5  -1  10 334.576 160.759   2
   5   1  10 468.762 213.186   2
  -5  -1 -11 46.6810 170.816   4
   5  -1  11 264.750 208.773   2
   5   1  11 148.442 167.048   2
   5  -1  12 173.610 196.979   2
   5   1  12-115.345 86.0352   2
  -5   2  12-77.5620 101.973   2
   5   2 -12 274.953 173.722   7
  -5   2  11 1343.70 385.876   2
  -5  -2  11 1119.16 360.377   2
   5   2 -11 1461.69 385.549   7
  -5   2  10 667.786 302.645   2
  -5  -2  10 670.049 262.563   2
   5  -2 -10 495.986 222.255   7
   5   2 -10 215.909 159.861   7
  -5   2   9 498.265 254.685   2
  -5  -2   9 723.407 258.047   2
   5  -2  -9 332.328 148.217   7
  -5   2   9 708.641 243.641   3
   5   2  -9 717.917 257.215   7
  -5   2   8 1269.25 351.463   2
  -5  -2   8 1156.49 385.170   2
  -5   2   8 1054.85 293.494   3
   5  -2  -8 1429.35 307.760   7
   5   2  -8 1502.87 347.341   7
  -5   2   7 1822.99 389.297   2
   5  -2  -7 1724.22 337.164   7
  -5  -2   7 1763.08 375.598   2
  -5   2   7 1409.53 307.554   3
   5   2  -7 1725.37 362.606   7
   5   2  -6 402.961 171.236   7
  -5   2   6 504.052 241.830   2
  -5  -2   6 700.172 272.516   2
  -5  -2   6 165.433 130.693   1
  -5   2   6 505.875 235.737   3
   5  -2  -6 471.304 186.421   7
  -5   2   6 253.345 122.132   1
  -5   2   5 2465.18 380.615   1
  -5  -2   5 2270.00 337.438   1
  -5  -2   5 3434.20 363.369   3
   5   2  -5 3748.64 470.903   7
  -5   2   5 3222.29 433.558   3
   5  -2  -5 3265.20 418.730   7
  -5  -2   5 3706.73 486.004   2
  -5   2   4 1429.36 307.977   1
  -5  -2   4 1522.92 281.371   1
  -5  -2   4 1841.95 279.661   3
   5  -2  -4 1779.44 324.516   7
  -5   2   4 2307.37 358.723   3
   5   2  -4 1982.00 331.884   7
  -5   2   3 3360.77 397.540   1
  -5  -2   3 3054.85 405.468   1
  -5  -2   3 2994.33 316.099   3
  -5   2   3 3588.71 440.177   3
   5  -2  -3 3437.99 414.115   7
   5   2  -3 3064.96 390.689   7
  -5   2   2 5157.27 573.307   1
  -5  -2   2 6942.61 567.325   1
  -5  -2   2 6290.39 463.479   3
  -5   2   2 7301.73 624.334   3
   5  -2  -2 6208.80 555.143   7
   5   2  -2 6482.58 556.411   7
  -5   2   1 12492.5 842.643   1
  -5  -2   1 11391.5 826.845   1
  -5  -2   1 12919.8 705.503   3
  -5   2   1 13212.0 847.340   3
   5  -2  -1 13060.2 790.570   7
   5   2  -1 13172.5 773.214   7
   5  -2   0 619.613 78.4134   5
  -5  -2   0 673.599 161.435   4
  -5   2   0 562.590 76.2456   4
  -5   2   0 944.027 228.903   1
  -5  -2   0 645.568 187.624   3
  -5   2   0 545.974 204.252   3
   5   2   0 463.605 149.118   7
  -5  -2   0 514.262 171.201   1
  -5  -2  -1 659.689 147.966   4
  -5   2  -1 727.879 124.908   4
   5   2   1 777.642 195.875   7
  -5  -2  -1 402.612 111.965   3
  -5   2  -1 860.308 233.280   3
  -5  -2  -1 576.636 169.891   1
  -5  -2  -2 1312.43 218.194   4
  -5   2  -2 1113.93 241.687   3
  -5  -2  -2 762.276 245.843   1
   5  -2   3 55.6119 96.9383   2
  -5  -2  -3 145.657 116.604   4
  -5   2  -3 224.142 99.6929   3
  -5  -2  -3-11.7184 77.3285   1
   5  -2   4 2461.60 388.443   2
  -5  -2  -4 2754.29 383.154   4
  -5  -2  -4 1980.06 369.536   1
  -5   2  -4 2135.42 359.767   3
   5   2   5 2182.33 325.801   2
  -5  -2  -5 2575.23 369.410   4
  -5  -2  -5 1476.79 382.800   1
   5  -2   5 2521.39 388.292   2
   5   2   6 869.262 226.534   2
  -5  -2  -6 1042.97 282.126   4
  -5  -2  -6 1041.51 278.187   1
   5  -2   6 1164.17 306.398   2
  -5   2  -7 594.588 270.112   1
  -5  -2  -7 869.763 249.780   4
  -5  -2  -7 1203.29 262.867   1
   5  -2   7 1130.77 299.669   2
   5   2   7 606.362 178.134   2
  -5  -2  -8-16.6379 81.4000   4
  -5   2  -8 108.392 112.542   1
   5  -2   8-190.829 144.886   2
   5   2   8-10.4116 86.0919   2
  -5  -2  -9 809.265 266.229   4
   5  -2   9 578.850 218.727   2
   5   2   9 733.496 225.939   2
  -5  -2 -10 413.034 175.619   4
   5  -2  10 274.054 211.804   2
   5   2  10 259.132 136.709   2
   5  -2  11 11.4738 75.0473   2
   5   2  11-113.609 98.4161   2
   5  -2  12-70.5157 144.211   2
  -5   3  12-173.243 140.253   2
   5   3 -12 67.7281 105.095   7
  -5   3  11 371.422 255.529   2
  -5  -3  11-103.589 204.896   2
   5   3 -11 28.9261 103.041   7
  -5   3  10 120.552 167.364   2
  -5  -3  10 155.427 163.954   2
  -5   3  10 209.695 135.906   3
   5   3 -10 136.740 165.915   7
  -5   3   9 155.306 212.191   3
  -5   3   9-67.8312 103.209   2
  -5  -3   9-13.7564 137.360   2
   5  -3  -9 166.065 142.450   7
   5   3  -9 130.920 131.137   7
  -5   3   8-124.123 168.179   2
  -5  -3   8 149.692 163.016   2
  -5   3   8 257.314 104.544   3
   5  -3  -8-44.4487 59.6810   7
   5   3  -8 28.7553 74.9027   7
  -5   3   7 931.429 268.296   2
  -5  -3   7 1166.45 309.825   2
   5   3  -7 1146.83 304.452   7
   5  -3  -7 1335.73 288.628   7
  -5   3   7 1410.91 315.480   3
  -5   3   6 387.757 230.718   2
   5  -3  -6 369.954 148.556   7
  -5  -3   6 542.317 230.659   2
  -5   3   6 560.728 194.041   3
   5   3  -6 545.796 165.020   7
  -5   3   6 470.888 137.256   1
  -5  -3   6 53.4898 104.124   1
  -5  -3   5 1200.53 283.116   2
  -5   3   5 774.466 271.087   3
  -5  -3   5 746.455 239.775   1
   5  -3  -5 930.076 239.710   7
  -5   3   5 951.163 194.691   1
   5   3  -5 973.806 268.312   7
  -5  -3   4 110.132 140.429   2
  -5  -3   4 136.674 109.535   1
  -5  -3   4 63.9774 63.4235   3
  -5   3   4 83.2657 57.6112   1
  -5   3   4-119.290 166.932   3
   5  -3  -4 204.736 95.9662   7
   5   3  -4 239.656 151.551   7
  -5  -3   3 821.248 113.818   5
   5  -3  -3 856.236 222.714   7
  -5  -3   3 798.489 213.246   1
  -5  -3   3 969.631 177.031   3
  -5   3   3 411.217 215.416   1
  -5   3   3 1275.87 296.795   3
   5   3  -3 825.977 215.824   7
  -5  -3   2 323.543 154.795   1
  -5   3   2 371.841 174.297   1
  -5  -3   2 414.589 122.105   3
   5  -3  -2 354.795 153.412   7
  -5   3   2 85.4105 171.602   3
   5   3  -2 323.524 117.244   7
   5   3  -1 2042.06 315.581   7
  -5  -3   1 2454.89 343.485   1
  -5  -3   1 2707.41 315.885   3
  -5   3   1 1866.30 340.259   3
   5  -3   0 5237.15 306.212   5
  -5   3   0 4398.77 212.128   4
  -5  -3   0 4980.99 524.336   1
  -5   3   0 4579.48 515.223   3
   5   3   0 4786.97 444.712   7
   5  -3   1 2444.91 243.106   5
  -5  -3  -1 2414.44 293.482   4
  -5  -3  -1 2202.95 363.818   1
  -5   3  -1 2074.39 324.846   3
   5   3   1 2269.31 298.937   7
  -5  -3  -2 641.780 157.758   4
  -5   3  -2 667.263 197.720   3
   5   3   2 669.402 170.964   7
  -5  -3  -2 347.066 171.353   1
   5  -3   3 2349.08 366.410   2
  -5  -3  -3 2131.19 318.903   4
  -5   3  -3 1991.40 335.975   3
  -5  -3  -3 1607.90 317.108   1
   5  -3   4 766.260 214.373   2
  -5  -3  -4 850.906 202.802   4
  -5   3  -4 631.407 195.363   3
   5   3   4 856.602 198.139   6
  -5  -3  -4 713.082 261.364   1
   5   3   5 29.9341 46.5239   2
  -5  -3  -5 125.199 72.8036   4
  -5   3  -5 106.012 143.251   3
  -5  -3  -5 118.856 141.926   1
   5   3   5 140.775 74.6027   6
   5  -3   5 249.775 128.934   2
   5   3   6 130.875 68.5318   2
  -5  -3  -6 247.082 109.655   4
   5  -3   6 291.205 171.005   2
  -5  -3  -6 83.6850 135.814   1
  -5  -3  -7 639.376 226.416   4
   5  -3   7 1056.23 275.285   2
  -5  -3  -7 1179.10 257.806   1
   5   3   7 807.312 222.816   2
  -5  -3  -8 308.128 144.372   4
   5  -3   8 437.265 174.149   2
   5   3   8 249.562 120.887   2
  -5  -3  -9-22.0499 62.0261   4
   5  -3   9 102.000 123.018   2
   5   3   9-128.287 112.757   2
  -5  -3 -10 232.456 74.1918   4
   5  -3  10 173.691 178.672   2
  -5  -3 -11 429.797 207.212   4
   5  -3  11 72.8618 135.942   2
  -5   4  12 0.66493 153.199   2
   5   4 -12 21.6608 171.202   7
  -5   4  11 231.673 204.912   2
  -5  -4  11 110.465 129.305   2
   5   4 -11 281.894 186.310   7
  -5   4  10 392.737 226.641   2
  -5  -4  10 348.734 217.626   2
  -5   4  10 192.852 187.065   3
   5   4 -10 337.233 167.869   7
  -5   4   9 376.869 203.269   2
  -5  -4   9 139.112 107.729   2
   5   4  -9 663.563 266.964   7
  -5   4   9 272.431 204.363   3
  -5   4   8 431.248 197.243   2
  -5  -4   8 70.6177 168.474   2
   5  -4  -8 187.576 85.0926   7
  -5   4   8 61.0585 134.776   3
   5   4  -8 274.721 168.602   7
   5  -4  -7 194.525 79.0923   7
  -5   4   7-194.753 139.889   2
  -5  -4   7 94.5754 133.507   2
  -5  -4   7 32.9806 123.499   1
  -5   4   7 177.234 169.736   3
   5   4  -7 203.521 163.640   7
  -5  -4   6-82.9520 84.8320   1
  -5  -4   6 45.5955 82.6564   2
   5  -4  -6 47.3315 100.434   7
  -5   4   6 93.5043 143.029   3
   5   4  -6-90.7747 84.1835   7
  -5   4   6 13.2253 80.8846   2
  -5  -4   5 441.803 199.292   2
  -5   4   5 452.063 152.162   1
  -5   4   5 258.018 119.550   3
   5  -4  -5 698.735 208.138   7
   5   4  -5 463.212 187.480   7
  -5  -4   5 201.460 129.780   1
  -5  -4   4 531.121 124.789   5
  -5  -4   4 712.811 211.596   2
  -5   4   4 701.773 200.656   1
  -5   4   4 755.694 288.089   3
  -5  -4   4 532.226 200.536   1
   5  -4  -4 702.742 204.270   7
   5   4  -4 750.454 206.582   7
  -5  -4   3 2862.04 255.593   5
  -5  -4   3 3145.13 428.924   1
  -5  -4   3 3199.25 308.880   3
   5   4  -3 3171.82 424.093   7
  -5   4   3 2755.32 455.916   3
  -5  -4   3 2975.76 424.766   2
  -5  -4   2 1671.68 304.594   1
   5   4  -2 2120.58 328.490   7
  -5   4   2 2308.16 382.599   3
  -5  -4   2 1828.58 183.756   5
  -5  -4   1 598.752 183.121   1
  -5   4   1 817.896 286.007   3
   5   4  -1 683.187 176.032   7
   5  -4   0 2123.07 222.726   5
  -5  -4   0 1729.97 298.914   1
  -5   4   0 1803.05 335.155   3
   5   4   0 1767.08 273.954   7
   5  -4   1 6632.77 426.694   5
  -5  -4  -1 6379.01 530.410   4
  -5  -4  -1 6574.85 574.023   1
  -5   4  -1 6153.08 600.743   3
   5   4   1 5815.48 487.017   7
  -5  -4  -2 3561.76 414.434   4
  -5  -4  -2 3441.88 460.353   1
  -5   4  -2 3569.84 449.040   3
   5   4   2 3721.87 378.287   7
   5  -4   3 4118.06 508.693   2
  -5  -4  -3 4190.02 464.870   4
  -5  -4  -3 3411.34 472.266   1
  -5   4  -3 4176.42 475.768   3
   5  -4   4 1145.11 278.379   2
  -5  -4  -4 868.026 225.441   1
  -5  -4  -4 1182.62 256.725   4
  -5   4  -4 1111.22 300.294   3
   5   4   4 1004.24 205.089   6
  -5  -4  -5 2225.11 376.319   4
  -5  -4  -5 1935.54 371.184   1
  -5   4  -5 2119.59 364.988   3
   5   4   5 2101.37 290.973   6
   5  -4   5 2442.12 399.233   2
   5   4   6 828.988 193.473   2
  -5  -4  -6 812.120 224.244   1
   5   4   6 745.573 179.695   6
  -5  -4  -6 724.618 223.837   4
   5  -4   6 887.562 269.034   2
   5   4   7 113.866 67.0915   2
  -5  -4  -7 48.9403 63.6331   1
  -5  -4  -7 152.606 126.554   4
   5  -4   7 56.9321 93.9810   2
  -5  -4  -8 744.264 256.392   4
   5  -4   8 533.266 219.407   2
   5   4   8 448.271 180.228   2
  -5  -4  -9 576.401 270.200   4
   5  -4   9 685.761 251.902   2
  -5  -4 -10 211.545 175.957   4
   5  -4  10-209.739 221.524   2
  -5  -4 -11 568.515 267.694   4
   5  -4  11 698.977 295.463   2
  -5   5  12-203.055 121.768   2
  -5   5  11 15.2001 148.652   2
  -5  -5  11 18.0371 163.101   2
  -5   5  11 168.335 212.044   3
   5   5 -11 267.474 195.954   7
  -5   5  10 358.334 238.586   2
  -5  -5  10 701.421 302.074   2
  -5   5  10 260.141 164.394   3
   5   5 -10 430.513 226.077   7
  -5   5   9 120.644 145.417   2
  -5  -5   9-26.6812 151.791   2
  -5   5   9-91.4629 141.906   3
   5   5  -9 18.2534 128.525   7
  -5   5   8-68.9716 84.9171   2
  -5  -5   8-99.1408 123.196   2
   5  -5  -8 90.3801 80.0157   7
  -5   5   8 190.333 193.365   3
   5   5  -8 103.897 132.962   7
  -5   5   7 740.711 267.915   2
  -5  -5   7 615.822 263.512   2
  -5  -5   7-59.3733 96.6767   1
   5  -5  -7 980.420 233.343   7
  -5   5   7 896.204 247.758   3
   5   5  -7 853.700 278.013   7
  -5  -5   6 220.145 158.083   1
  -5  -5   6 249.152 177.398   2
  -5   5   6 583.179 211.142   3
   5  -5  -6 358.300 148.732   7
   5   5  -6 462.502 208.128   7
  -5   5   6 465.911 222.062   2
  -5  -5   5 20.5006 79.5234   1
  -5  -5   5 100.555 84.0905   2
  -5   5   5 45.7705 130.335   3
   5  -5  -5 9.88289 71.0812   7
  -5   5   5-82.3026 96.2202   1
   5   5  -5 35.6565 88.4149   7
  -5  -5   4 619.059 144.855   5
  -5  -5   4 298.636 163.085   2
  -5   5   4 409.066 158.102   3
   5   5  -4 648.076 216.192   7
  -5  -5   4 531.602 223.740   1
  -5  -5   3 1618.30 221.733   5
  -5  -5   3 1270.34 285.550   2
  -5  -5   3 1528.66 324.108   1
  -5   5   3 1711.35 350.595   3
   5   5  -3 1738.74 322.219   7
  -5  -5   2 9644.38 738.821   1
  -5   5   2 8848.79 770.405   3
   5   5  -2 9079.02 696.316   7
  -5  -5   2 7866.44 460.164   5
  -5  -5   1 3665.64 442.579   1
   5   5  -1 3620.71 434.657   7
  -5   5   1 3404.61 495.656   3
   5  -5  -1 3432.06 304.493   5
   5  -5   0 3975.89 344.424   5
  -5  -5   0 3638.33 442.026   1
  -5   5   0 3356.18 479.856   3
   5   5   0 3022.40 364.318   7
   5  -5   1 452.909 140.301   5
  -5  -5  -1 346.223 150.951   4
  -5  -5  -1 193.050 61.1071   1
  -5   5  -1 450.942 217.883   3
   5   5   1 282.121 106.458   7
  -5  -5  -2 670.994 222.805   4
  -5  -5  -2 640.179 189.796   1
  -5   5  -2 395.098 199.521   3
   5   5   2 537.903 152.451   7
   5  -5   3 313.525 159.517   2
  -5  -5  -3 272.718 142.680   4
  -5  -5  -3 275.417 159.176   1
  -5   5  -3 401.007 179.105   3
   5   5   3 187.231 107.259   7
   5   5   3 279.024 140.090   6
   5  -5   4 172.180 94.7174   2
  -5  -5  -4 185.196 108.501   1
  -5  -5  -4 121.623 83.3139   4
  -5   5  -4 85.6875 110.466   3
   5   5   4 288.961 158.165   6
  -5  -5  -5 277.208 130.081   1
  -5  -5  -5 417.998 187.478   4
  -5   5  -5 343.930 198.031   3
   5   5   5 271.129 111.750   6
   5  -5   5 480.803 181.533   2
  -5  -5  -6 1367.86 310.409   4
  -5  -5  -6 1667.33 308.832   1
  -5   5  -6 660.763 184.609   3
   5  -5   6 1662.69 375.639   2
   5   5   6 1520.28 267.147   6
  -5  -5  -7 294.504 184.445   4
  -5  -5  -7 294.423 161.706   1
   5  -5   7 244.017 149.575   2
  -5  -5  -8-63.4490 100.455   4
   5  -5   8-85.4093 139.513   2
  -5  -5  -9-51.2133 142.417   4
   5  -5   9 256.139 177.738   2
  -5  -5 -10 140.326 149.171   4
   5  -5  10 263.829 197.085   2
  -5  -5 -11 250.483 212.877   4
   5  -5  11-45.2309 88.5891   2
  -5   6  11 52.2194 174.237   2
  -5  -6  11 175.012 116.158   2
   5   6 -11 412.047 224.252   7
  -5   6  11 186.117 176.669   3
  -5   6  10 667.646 241.975   2
  -5  -6  10 123.959 93.3528   2
  -5   6  10 182.510 144.889   3
   5   6 -10 329.180 193.902   7
  -5   6   9 347.101 272.718   2
  -5  -6   9 438.669 242.712   2
  -5   6   9 369.913 228.978   3
   5   6  -9 728.610 295.033   7
  -5   6   8 320.426 197.030   2
  -5  -6   8-28.5313 89.2253   2
  -5   6   8 568.550 269.205   3
   5   6  -8 597.719 258.778   7
  -5   6   7 403.927 181.276   2
  -5  -6   7 218.078 126.333   2
  -5   6   7 431.981 224.583   3
   5   6  -7 144.761 81.3163   7
  -5  -6   7 168.962 160.404   1
  -5  -6   6 637.840 254.211   2
  -5  -6   6-137.323 102.593   1
  -5   6   6 492.727 225.004   3
   5   6  -6 570.624 204.649   7
  -5   6   6 500.636 205.034   2
  -5   6   5 156.025 160.206   1
  -5  -6   5 357.074 119.899   5
  -5  -6   5 158.814 166.085   1
  -5  -6   5 470.998 232.079   2
  -5   6   5 274.944 175.170   3
   5   6  -5 496.972 216.676   7
  -5  -6   4 464.040 228.306   1
  -5  -6   4 1028.88 197.461   5
  -5  -6   4 713.134 250.918   2
  -5   6   4 1089.13 283.675   3
   5   6  -4 1158.42 263.792   7
  -5  -6   3 810.300 170.325   5
  -5  -6   3 790.458 237.460   2
  -5   6   3 934.716 290.490   3
   5   6  -3 805.019 200.626   7
  -5  -6   3 800.803 249.223   1
  -5  -6   2 650.444 140.495   5
  -5  -6   2 410.600 173.685   2
  -5   6   2 1017.93 307.921   3
  -5  -6   2 647.878 218.336   1
   5   6  -2 602.721 164.718   7
  -5  -6   1 1041.57 248.603   1
  -5   6   1 1252.30 305.662   3
   5   6  -1 1136.32 255.860   7
   5  -6  -1 1325.57 213.619   5
   5  -6   0-13.6868 74.1578   5
  -5  -6   0-31.7573 104.803   1
   5   6   0 171.038 87.8660   7
  -5   6   0 66.8043 134.247   3
   5  -6   1 1731.46 272.404   5
   5   6   1 1507.27 243.067   7
  -5  -6  -1 2098.50 352.555   1
  -5   6  -1 2013.89 397.712   3
   5  -6   2 170.011 94.0320   5
  -5  -6  -2 238.859 156.299   4
  -5  -6  -2 523.309 181.094   1
  -5   6  -2 617.882 239.766   3
   5   6   2 147.634 41.1602   7
   5  -6   3 312.354 153.771   2
  -5  -6  -3 348.306 111.903   4
  -5  -6  -3 422.033 166.399   1
  -5   6  -3 230.582 154.868   3
   5   6   3 269.764 130.533   6
   5   6   3 219.988 79.0767   7
   5  -6   4 186.964 129.525   2
  -5  -6  -4 429.430 172.567   4
   5   6   4 437.404 171.977   6
  -5  -6  -4 191.549 119.233   1
  -5   6  -4 120.030 113.808   3
  -5  -6  -5 2114.90 394.282   4
  -5  -6  -5 976.357 286.061   1
  -5   6  -5 1774.96 376.798   3
   5   6   5 1792.16 313.921   6
   5  -6   5 2086.90 401.280   2
  -5  -6  -6 1321.34 314.687   4
  -5   6  -6 1205.28 300.175   3
  -5  -6  -6 679.169 251.784   1
   5  -6   6 1408.81 363.313   2
   5   6   6 1406.96 269.678   6
  -5  -6  -7 163.840 192.230   4
   5  -6   7 79.6219 131.852   2
   5   6   7-82.3315 93.6615   6
  -5  -6  -8 211.767 117.486   4
   5  -6   8 373.754 247.983   2
  -5  -6  -9 235.569 165.546   4
   5  -6   9 245.183 128.735   2
  -5  -6 -10 50.0373 175.223   4
   5  -6  10 24.8682 134.327   2
  -5   7  11-93.4181 180.742   3
  -5  -7  10 350.838 250.789   2
   5   7 -10 141.940 116.263   7
  -5   7  10-61.9228 179.026   3
  -5   7   9 137.483 164.679   2
  -5  -7   9 30.3401 85.2183   2
  -5   7   9 182.441 128.537   3
   5   7  -9-102.339 159.461   7
  -5   7   8 106.172 142.506   2
  -5  -7   8 263.776 195.506   2
  -5   7   8 491.522 250.669   3
   5   7  -8 280.438 186.639   7
  -5   7   7 435.876 224.245   2
  -5  -7   7-92.9676 141.897   1
  -5  -7   7 232.066 134.961   2
  -5   7   7 385.007 203.934   3
   5   7  -7 599.428 225.802   7
  -5  -7   6 157.593 147.341   2
  -5   7   6-263.004 130.081   3
  -5  -7   6-81.0054 92.1857   1
   5   7  -6 45.0819 110.834   7
  -5   7   6 76.3924 90.8209   2
  -5  -7   5 1463.18 269.449   5
  -5  -7   5 1138.31 309.856   2
  -5  -7   5 270.741 216.958   1
  -5   7   5 1231.44 381.710   3
   5   7  -5 1597.85 347.131   7
  -5  -7   4 708.840 164.698   5
  -5  -7   4 498.023 230.441   1
  -5  -7   4 349.095 219.371   2
  -5   7   4 635.869 283.249   3
   5   7  -4 804.007 237.403   7
  -5  -7   3 1875.14 280.647   5
  -5  -7   3 2032.35 411.207   1
  -5  -7   3 1968.55 338.826   2
   5   7  -3 2006.21 376.381   7
  -5   7   3 2449.41 450.412   3
   5   7  -2 5784.66 593.041   7
  -5  -7   2 6437.98 711.959   1
  -5   7   2 5780.80 700.803   3
  -5  -7   2 5887.64 551.047   2
  -5  -7   2 5685.70 473.350   5
   5  -7  -1 603.120 153.876   5
  -5  -7   1 185.383 127.874   2
  -5   7   1 857.192 296.608   3
   5   7  -1 497.936 198.347   7
  -5  -7   1 629.078 201.453   1
   5  -7   0 491.243 158.627   5
  -5   7   0 124.091 218.854   3
   5   7   0 351.556 126.095   7
  -5  -7   0 502.552 189.173   1
   5  -7   1 3674.46 424.121   5
  -5  -7  -1 3981.95 529.106   1
  -5   7  -1 3242.58 499.546   3
   5   7   1 3358.07 384.891   7
   5  -7   2 5843.45 550.153   5
  -5  -7  -2 6104.21 618.362   4
  -5  -7  -2 6235.01 637.286   1
  -5   7  -2 4856.17 603.734   3
   5   7   2 6064.03 494.313   7
   5   7   2 5836.96 593.459   6
   5  -7   3 3653.01 456.096   5
  -5  -7  -3 3060.98 459.200   4
   5  -7   3 3201.88 472.703   2
  -5  -7  -3 2977.37 454.199   1
  -5   7  -3 2726.11 446.702   3
   5   7   3 3258.12 427.021   6
   5  -7   4 3521.96 495.786   2
  -5  -7  -4 3799.46 523.136   4
  -5  -7  -4 2878.15 442.592   1
  -5   7  -4 3142.71 455.555   3
   5   7   4 3664.93 461.693   6
  -5  -7  -5 223.046 166.527   4
  -5   7  -5 77.6079 108.411   3
  -5  -7  -5 19.2799 93.9089   1
   5   7   5 69.5566 78.8877   6
   5  -7   5 224.542 119.438   2
  -5  -7  -6 752.289 264.163   4
  -5   7  -6 1139.05 341.359   3
  -5  -7  -6 134.283 120.781   1
   5  -7   6 635.256 254.966   2
   5   7   6 822.619 236.729   6
  -5  -7  -7 569.583 254.808   4
   5  -7   7 261.197 176.005   2
   5   7   7 473.648 185.968   6
  -5  -7  -8-65.6172 120.270   4
   5  -7   8 222.200 187.852   2
  -5  -7  -9 680.020 296.863   4
   5  -7   9 307.721 200.221   2
  -5  -7 -10 432.177 223.687   4
   5  -7  10 508.304 267.039   2
  -5  -8  10 0.12583 120.534   2
   5   8 -10 279.964 148.308   7
  -5  -8   9-107.508 93.1967   2
  -5   8   9 423.975 203.549   3
   5   8  -9 110.330 243.569   7
  -5   8   8 843.345 292.398   2
  -5  -8   8 553.693 250.926   2
  -5   8   8 796.458 333.574   3
   5   8  -8 716.808 314.879   7
  -5   8   7 64.2073 86.1001   2
  -5  -8   7 162.251 114.935   2
  -5   8   7 208.559 158.534   3
   5   8  -7-91.8575 164.151   7
  -5  -8   6 20.9886 119.776   1
  -5  -8   6 826.964 248.887   2
  -5   8   6 1062.14 309.422   3
   5   8  -6 749.537 271.231   7
  -5   8   6 812.505 271.629   2
  -5  -8   5 1554.27 288.050   5
  -5   8   5 1680.22 423.125   3
   5   8  -5 2089.90 421.757   7
  -5  -8   5 2283.39 395.960   2
  -5  -8   4 176.159 99.6051   5
  -5  -8   4 89.8872 101.070   2
  -5  -8   4 3.45793 123.773   1
  -5   8   4-163.820 198.075   3
   5   8  -4 370.285 200.540   7
  -5  -8   3 202.192 88.1433   5
  -5  -8   3 288.340 197.142   1
  -5  -8   3 316.360 141.487   2
  -5   8   3 133.205 151.396   3
   5   8  -3 238.932 117.737   7
  -5  -8   2 80.5530 68.6884   5
  -5  -8   2 364.026 139.169   1
  -5  -8   2 331.776 154.611   2
  -5   8   2 242.309 228.327   3
   5   8  -2 159.132 98.0627   7
   5  -8  -1 859.194 216.315   5
  -5  -8   1 910.639 289.426   1
  -5   8   1 532.746 270.063   3
   5   8  -1 956.510 239.526   7
   5  -8   0 1358.24 252.379   5
  -5   8   0 1517.07 390.746   3
   5   8   0 1346.18 264.823   7
  -5  -8   0 1665.91 326.124   1
   5  -8   1 447.718 175.680   5
  -5   8  -1 486.125 206.391   3
   5   8   1 488.508 152.831   7
  -5  -8  -1 746.562 251.651   1
   5  -8   2 3644.97 454.897   5
  -5  -8  -2 3637.49 529.857   1
  -5   8  -2 3181.66 460.262   3
   5   8   2 2896.57 347.993   7
   5   8   2 3715.43 495.269   6
   5  -8   3 3303.88 447.632   5
  -5  -8  -3 3190.53 485.840   4
   5  -8   3 3009.44 483.496   2
  -5  -8  -3 2942.38 466.679   1
  -5   8  -3 3043.03 474.234   3
   5   8   3 3433.05 473.204   6
   5  -8   4 482.042 163.349   2
  -5  -8  -4 315.105 165.603   4
  -5   8  -4 736.129 248.602   3
  -5  -8  -4 312.757 186.514   1
   5   8   4 473.524 181.743   6
  -5  -8  -5 1771.49 383.985   4
  -5   8  -5 1808.13 390.033   3
  -5  -8  -5 623.637 236.742   1
   5   8   5 2014.18 369.330   6
   5  -8   5 2084.30 425.400   2
  -5  -8  -6 233.354 183.414   4
  -5   8  -6 431.193 202.741   3
  -5  -8  -6-70.4913 103.327   1
   5  -8   6 170.042 161.472   2
   5   8   6 331.632 161.403   6
  -5  -8  -7 244.858 133.790   4
   5  -8   7 72.2896 160.443   2
   5   8   7-64.7661 84.9606   6
  -5  -8  -8 733.117 295.335   4
   5  -8   8 751.168 283.479   2
  -5  -8  -9-103.885 112.878   4
   5  -8   9-28.1661 80.5486   2
  -5  -8 -10-182.958 197.158   4
   5  -8  10 113.652 196.578   2
  -5  -9  10-157.196 202.302   2
  -5  -9   9 214.747 120.315   2
  -5   9   9 2.49050 142.476   3
   5   9  -9 316.253 239.254   7
  -5  -9   8 388.134 228.940   2
  -5   9   8 746.581 351.624   3
   5   9  -8 338.104 229.113   7
  -5  -9   7 743.559 271.882   2
  -5   9   7 898.232 333.661   3
   5   9  -7 1146.84 332.483   7
  -5  -9   7 50.6986 113.922   1
  -5  -9   6 1259.94 306.063   2
  -5   9   6 980.833 379.402   3
   5   9  -6 1704.76 407.559   7
  -5   9   6 1047.02 294.235   2
   5   9  -5 3574.44 568.474   7
  -5   9   5 3353.40 634.566   3
  -5  -9   5 3731.41 500.132   2
  -5  -9   4 73.1724 68.0402   5
  -5  -9   4 82.3237 49.8829   2
  -5   9   4 120.059 168.307   3
   5   9  -4 148.972 71.8023   7
  -5  -9   4 81.8806 93.7033   1
  -5  -9   3 929.138 222.278   5
  -5  -9   3 398.724 204.214   1
  -5   9   3 1114.89 364.701   3
   5   9  -3 974.533 266.773   7
  -5  -9   2 1678.10 288.483   5
  -5  -9   2 1943.06 380.713   1
   5   9  -2 1971.07 367.847   7
  -5   9   2 2147.55 471.152   3
   5  -9  -1 390.872 179.264   5
  -5  -9   1 358.950 212.297   1
  -5   9   1 504.608 258.204   3
   5   9  -1 238.937 139.466   7
   5  -9   0 346.108 139.041   5
  -5  -9   0 569.568 261.995   1
  -5   9   0 386.088 161.204   3
   5   9   0 397.202 127.761   7
   5  -9   1 3515.31 463.239   5
  -5  -9  -1 2705.70 478.835   1
  -5   9  -1 2957.30 504.199   3
   5   9   1 2726.12 364.228   7
   5  -9   2 378.493 165.796   5
  -5  -9  -2 350.405 208.027   1
  -5   9  -2 647.422 197.904   3
   5   9   2 422.754 192.471   6
  -5  -9  -3 1107.63 319.609   1
   5  -9   3 1448.26 327.431   5
  -5  -9  -3 1631.19 380.872   4
  -5   9  -3 1554.89 346.471   3
   5   9   3 1435.10 323.639   6
   5  -9   4 324.532 199.251   2
  -5  -9  -4 24.3350 68.4684   1
   5  -9   4 225.565 131.563   5
  -5  -9  -4 413.320 202.702   4
  -5   9  -4 261.990 128.858   3
   5   9   4 224.813 108.135   6
   5  -9   5 452.078 228.925   2
  -5  -9  -5-122.421 93.3928   1
  -5  -9  -5 337.685 181.581   4
  -5   9  -5 348.721 185.974   3
   5   9   5 232.592 169.659   6
  -5  -9  -6-17.1250 80.5202   1
  -5  -9  -6-12.1255 79.4509   4
  -5   9  -6 150.584 159.997   3
   5   9   6 7.14751 110.116   6
   5  -9   6-43.8036 111.008   2
  -5  -9  -7-7.63339 89.3053   4
  -5   9  -7-314.984 214.123   3
   5  -9   7 119.114 157.718   2
   5   9   7-16.8687 95.0514   6
  -5  -9  -8 245.178 162.409   4
   5  -9   8 56.6633 92.7371   2
   5   9   8 48.9540 101.977   6
  -5  -9  -9 40.8694 114.736   4
   5  -9   9-259.088 185.773   2
  -5 -10   9 99.9423 109.001   2
  -5  10   8 628.216 388.289   3
  -5 -10   8 262.058 157.667   2
  -5 -10   8 40.7663 156.224   1
   5  10  -8 779.443 326.698   7
  -5 -10   7 244.071 207.341   1
  -5  10   7 713.362 347.969   3
   5  10  -7 538.427 249.911   7
  -5 -10   6 166.319 155.919   1
  -5  10   6 940.357 337.592   3
   5  10  -6 689.185 317.633   7
  -5 -10   5 114.449 122.640   1
  -5  10   5 467.167 259.743   3
   5  10  -5 683.732 252.803   7
  -5 -10   4 199.600 150.304   5
  -5 -10   4-51.6359 132.134   1
  -5  10   4 173.535 171.001   3
   5  10  -4-188.370 156.365   7
  -5 -10   3-8.56989 51.2219   5
   5  10  -3 0.92400 99.3132   7
  -5 -10   3 143.463 147.845   1
  -5 -10   2 141.619 86.4652   5
  -5 -10   2 438.161 232.504   1
  -5  10   2 268.165 224.489   3
   5  10  -2 49.4531 58.7876   7
   5 -10  -1 286.479 93.4864   5
  -5 -10   1 162.412 130.079   1
  -5  10   1 440.931 249.565   3
   5  10  -1 467.071 180.581   7
   5 -10   0 291.578 130.679   5
  -5 -10   0 483.270 223.366   1
  -5  10   0 318.795 264.458   3
   5  10   0 368.076 153.941   7
   5 -10   1 1222.71 311.529   5
  -5 -10  -1 1101.98 328.694   1
  -5  10  -1 678.230 284.567   3
   5 -10   2 257.331 159.088   5
  -5 -10  -2 479.542 223.810   1
  -5  10  -2 198.554 207.316   3
   5  10   2 228.592 170.039   6
   5 -10   3 1057.41 278.701   5
  -5 -10  -3 422.214 186.289   1
  -5  10  -3 1054.13 317.736   3
   5  10   3 793.320 234.966   6
   5 -10   4 145.513 128.937   2
   5 -10   4 535.801 245.035   5
  -5 -10  -4 276.049 178.950   4
  -5 -10  -4 241.284 160.849   1
  -5  10  -4 332.781 221.858   3
   5  10   4 182.244 159.948   6
   5 -10   5 409.206 214.393   2
   5 -10   5 289.475 136.009   5
  -5 -10  -5 224.187 158.580   4
  -5 -10  -5 50.9870 66.9959   1
  -5  10  -5 405.243 185.061   3
   5  10   5 516.217 194.000   6
  -5 -10  -6 136.463 163.723   4
  -5 -10  -6-70.6811 117.558   1
  -5  10  -6 184.322 158.859   3
   5  10   6 87.9889 135.134   6
   5 -10   6 21.1530 128.789   2
  -5 -10  -7-30.4527 87.3131   4
   5  10   7 134.922 131.587   6
   5 -10   7-163.733 159.598   2
  -5 -10  -8-7.76908 87.9849   4
   5 -10   8 83.5898 109.762   2
   5  10   8-202.800 159.739   6
   5 -10   9 81.6560 98.4616   2
  -5  11   8-421.352 321.245   3
   5  11  -8 25.8748 116.107   7
  -5  11   7-41.5398 207.906   3
  -5 -11   7 247.073 250.157   1
   5  11  -7 327.508 194.524   7
  -5 -11   6-204.652 183.660   1
  -5  11   6 168.206 219.294   3
   5  11  -6 168.978 198.019   7
  -5 -11   5 355.159 225.818   1
  -5  11   5 46.6690 172.031   3
   5  11  -5 629.018 234.251   7
  -5 -11   4 558.792 227.512   5
  -5 -11   4-225.055 196.899   1
  -5  11   4 491.501 296.844   3
   5  11  -4 470.156 211.782   7
  -5 -11   3 56.8359 110.764   5
  -5 -11   3 30.9748 110.570   1
   5  11  -3 111.707 118.440   7
  -5 -11   2 167.908 132.766   5
  -5  11   2 219.574 193.405   3
   5  11  -2-0.24284 138.867   7
  -5 -11   2 129.365 141.633   1
  -5  11   1 624.485 261.048   3
   5  11  -1 498.413 199.571   7
  -5 -11   1 363.991 207.002   1
   5 -11  -1 443.217 194.790   5
   5 -11   0 232.585 155.737   5
  -5  11   0 199.278 140.249   3
  -5 -11   0 182.980 148.794   1
   5 -11   1 1031.36 293.247   5
  -5  11  -1 712.573 292.013   3
  -5 -11  -1 420.144 188.908   1
   5 -11   2 66.9528 100.724   5
  -5  11  -2-71.7120 147.291   3
  -5 -11  -2-2.67397 82.1003   1
   5  11   2 7.50832 158.698   6
   5 -11   3 617.950 232.985   5
  -5  11  -3 376.552 220.257   3
  -5 -11  -3 160.388 112.163   1
   5  11   3 661.220 263.324   6
   5 -11   4 298.583 138.551   2
   5 -11   4 358.939 196.304   5
  -5  11  -4 608.653 279.475   3
  -5 -11  -4 13.7060 83.4793   1
   5  11   4 216.847 176.094   6
   5 -11   5 291.940 201.832   2
   5 -11   5-189.638 157.707   5
  -5 -11  -5-3.70579 158.906   4
  -5  11  -5-50.8397 119.331   3
  -5 -11  -5 18.3521 129.351   1
   5  11   5-278.984 199.032   6
   5 -11   6 230.516 152.838   2
   5 -11   6 132.109 194.810   5
  -5 -11  -6 146.764 143.824   4
   5  11   6 98.7611 103.316   6
   5 -11   7 162.202 217.756   5
  -5 -11  -7 165.575 182.564   4
   5  11   7 280.007 172.092   6
   5 -11   7 248.131 200.190   2
   5 -11   8-119.597 174.363   2
   5  11   8 78.8163 68.9693   6
  -5  12   7-259.050 215.901   3
   5  12  -7 200.593 190.582   7
  -5 -12   6-82.6974 167.739   1
  -5  12   6 617.824 391.450   3
   5  12  -6 385.243 256.551   7
  -5 -12   5-156.508 159.196   1
   5  12  -5 10.9761 122.962   7
  -5 -12   4 13.7775 86.2436   5
  -5  12   4 327.063 257.039   3
  -5 -12   4 368.420 238.930   1
   5  12  -4-41.1708 124.425   7
  -5 -12   3 4.09365 112.388   5
   5  12  -3 54.6068 119.812   7
  -5  12   3 101.929 116.556   3
  -5 -12   2 244.738 139.572   5
  -5 -12   2 63.3023 92.1573   1
  -5  12   2 231.792 249.741   3
   5  12  -2 498.520 189.386   7
  -5 -12   1-111.417 120.979   1
  -5  12   1 278.548 234.049   3
   5 -12   0 61.1295 66.8184   5
  -5  12   0 170.597 187.364   3
   5 -12   1 146.522 127.813   5
  -5  12  -1 52.0800 125.812   3
  -5 -12  -1 237.654 192.645   1
   5 -12   2-30.1960 97.3215   5
  -5  12  -2-102.571 146.714   3
   5  12   2 270.074 190.394   6
  -5 -12  -2 181.835 210.392   1
   5 -12   3 145.605 180.720   5
  -5  12  -3-24.7941 203.325   3
  -5 -12  -3 121.591 89.2918   1
   5  12   3 233.884 156.696   6
   5 -12   4 73.2681 118.590   5
  -5  12  -4-38.1800 103.752   3
   5  12   4-250.017 180.423   6
  -5 -12  -4-22.0966 118.838   1
  -5 -12  -5 161.740 126.131   1
   5 -12   5-81.3868 128.054   2
   5 -12   5-98.0691 154.997   5
   5  12   5 79.7599 109.387   6
   5 -12   6 36.8703 73.0593   2
   5 -12   6-224.756 187.723   5
  -5 -12  -6 65.2414 95.5991   4
   5  12   6 148.649 144.007   6
   5 -12   7 203.414 145.432   2
   5  12   7 316.119 193.263   6
   5  12   8-27.0782 149.965   6
  -5 -13   6 9.58791 133.601   1
   5  13  -6-18.9941 93.5432   7
  -5 -13   5-66.4027 232.608   1
  -5  13   5-183.569 148.412   3
   5  13  -5-253.027 193.864   7
  -5 -13   4 221.001 204.828   1
  -5  13   4 71.6902 247.609   3
   5  13  -4 318.842 199.163   7
  -5 -13   3-46.8726 133.294   5
  -5  13   3 414.941 298.693   3
   5  13  -3-20.4832 99.8628   7
  -5 -13   3 161.692 148.146   1
  -5  13   2-226.691 156.889   3
  -5 -13   2-72.4473 75.7402   5
  -5  13   1 209.379 219.741   3
   5 -13   0 123.324 128.438   5
  -5 -13   0 41.3222 206.831   1
  -5  13   0 100.669 231.793   3
   5 -13   1 210.317 152.986   5
  -5  13  -1 356.190 197.291   3
   5 -13   2 140.529 169.137   5
  -5 -13  -2-100.108 95.0736   1
  -5  13  -2 63.9440 161.773   3
   5  13   2-25.7288 109.238   6
   5 -13   3-215.121 192.037   5
  -5 -13  -3-1.03313 132.370   1
  -5  13  -3-107.005 215.242   3
   5  13   3 117.956 154.862   6
   5 -13   4-8.69583 87.8256   5
  -5 -13  -4-137.140 247.581   1
   5  13   4 167.508 152.697   6
   5 -13   5-3.87121 93.5642   2
   5 -13   5 105.466 129.089   5
   5  13   5 54.1461 95.5599   6
   5 -13   6 126.689 139.866   2
   5 -13   6 129.955 200.429   5
   5  13   6 43.7986 143.875   6
   5 -13   7 175.806 167.761   2
   5  14  -5-53.9726 157.261   7
  -5  14   4-377.146 232.746   3
   5  14  -4 21.6168 77.2670   7
  -5  14   3 175.605 224.681   3
  -5 -14   3-285.509 285.969   1
  -5 -14   2 238.118 273.038   1
  -5  14   2-280.962 159.901   3
  -5  14   1 47.3449 142.471   3
  -5 -14   1-174.238 131.354   1
   5 -14   0 76.0855 138.314   5
  -5 -14   0-74.6647 131.503   1
   5 -14   1 164.510 80.8951   5
  -5  14  -1 197.859 281.402   3
  -5 -14  -1-180.737 167.639   1
   5 -14   2 31.3078 81.5701   5
  -5 -14  -2-261.616 189.030   1
  -5  14  -2-17.3912 148.138   3
   5  14   2 13.4849 95.4813   6
   5 -14   3 120.221 163.912   5
  -5 -14  -3 51.1736 138.983   1
   5  14   3 110.665 177.824   6
   5 -14   4 45.8896 126.169   5
  -5 -14  -4 99.5102 125.805   1
   5  14   4-101.616 97.2312   6
   5 -14   5 62.8811 121.132   5
  -5  15   2 457.976 311.359   3
  -5  15   1 299.339 272.170   3
  -5  15   0 119.775 153.045   3
   5 -15   0 355.884 188.997   5
   5 -15   1-183.956 167.739   5
  -5  15  -1-166.770 150.226   3
   5 -15   2 503.642 255.347   5
  -5 -15  -2-7.94216 152.569   1
   5 -15   3 86.2079 168.025   5
  -5 -15  -3-290.614 267.668   1
  -5 -15  -4-236.268 222.566   1
  -6   0  11 40.8181 160.339   2
   6   0 -11 184.556 176.914   7
  -6   0  10 18.4491 168.995   2
   6   0 -10-51.8248 141.035   7
  -6   0   9 311.672 222.459   2
   6   0  -9 308.170 167.779   7
  -6   0   8 343.454 246.108   2
   6   0  -8 444.284 225.006   7
  -6   0   7-275.717 246.103   2
   6   0  -7-63.8458 123.110   7
  -6   0   6 651.219 255.405   2
  -6   0   6 114.345 127.425   1
  -6   0   6 286.203 161.993   3
   6   0  -6 546.367 215.387   7
  -6   0   5 1089.75 269.808   1
  -6   0   5 1285.89 295.156   3
   6   0  -5 963.898 260.387   7
  -6   0   4 1458.64 285.978   3
   6   0  -4 1435.42 305.241   7
  -6   0   4 1663.69 287.758   1
  -6   0   3 3756.15 455.819   1
  -6   0   3 3529.80 446.489   3
   6   0  -3 2963.28 413.589   7
  -6   0   2 1274.28 271.608   3
   6   0  -2 919.772 236.955   7
  -6   0   2 824.596 179.727   1
   6   0  -1 8981.75 706.847   7
  -6   0   1 9054.00 737.616   1
  -6   0   1 8721.56 665.749   3
  -6   0   0 805.937 242.466   3
  -6   0   0 639.118 212.590   1
   6   0   0 456.654 168.581   7
  -6   0  -1 1824.33 220.462   4
  -6   0  -1 1552.47 294.604   3
  -6   0  -1 1911.30 342.212   1
  -6   0  -2 2703.70 314.134   4
  -6   0  -2 2511.51 383.604   1
  -6   0  -2 2455.44 379.953   3
  -6   0  -3 845.602 189.235   4
  -6   0  -3 517.133 163.162   3
  -6   0  -3 705.868 227.424   1
  -6   0  -4 2269.27 429.193   1
  -6   0  -4 2673.05 364.445   4
   6   0   5 562.568 194.251   2
  -6   0  -5 504.165 185.990   4
  -6   0  -5 414.698 225.806   1
   6   0   6 121.199 97.2792   2
  -6   0  -6 195.622 143.373   4
  -6   0  -6 71.2172 71.4766   1
   6   0   7 748.413 267.990   2
  -6   0  -7 793.572 251.072   4
  -6   0  -7 925.937 261.515   1
  -6   0  -8 220.045 149.374   1
   6   0   8 75.8195 106.091   2
   6   0   9 321.209 202.693   2
  -6   0 -10 155.214 164.150   4
   6   0  10-53.9692 132.466   2
  -6   0 -11 173.369 159.775   4
   6   0  11 157.672 198.789   2
   6   1 -12-86.8551 107.955   7
  -6   1  11 1141.48 413.817   2
  -6  -1  11 988.073 326.274   2
   6  -1 -11 1158.98 373.274   7
   6   1 -11 1084.81 358.284   7
  -6   1  10 500.729 249.433   2
  -6  -1  10 356.286 254.842   2
   6   1 -10 624.049 238.003   7
   6  -1 -10 392.293 222.548   7
  -6   1   9-27.5975 136.181   2
  -6  -1   9 64.5520 166.695   2
   6  -1  -9 27.5201 143.621   7
   6   1  -9 58.0729 101.719   7
   6  -1  -8 193.473 117.140   7
  -6   1   8 23.2813 137.025   2
  -6  -1   8 184.550 121.290   2
   6   1  -8 311.489 191.390   7
  -6   1   7 683.314 253.804   2
  -6  -1   7 864.046 316.360   2
  -6   1   7 431.571 170.842   3
   6  -1  -7 488.348 193.678   7
   6   1  -7 564.791 222.094   7
  -6   1   6 692.814 229.390   1
  -6   1   6 1188.33 304.844   2
  -6  -1   6 703.865 246.134   2
  -6  -1   6 182.437 120.728   1
  -6  -1   6 638.892 217.889   3
  -6   1   6 940.038 260.807   3
   6  -1  -6 653.611 217.480   7
   6   1  -6 691.452 202.802   7
  -6  -1   5 197.298 142.055   1
  -6  -1   5 66.0124 83.1419   3
  -6   1   5 174.848 110.927   3
   6  -1  -5 96.0428 105.008   7
   6   1  -5 11.6860 109.516   7
  -6  -1   5 354.622 187.272   2
  -6   1   5-17.3998 74.9812   1
  -6  -1   4 1421.25 317.112   1
  -6  -1   4 1254.44 250.051   3
  -6   1   4 1575.44 334.066   3
   6  -1  -4 1684.12 324.201   7
   6   1  -4 1594.75 321.653   7
  -6   1   4 1720.06 310.101   1
   6   1  -3 28322.1 1352.65   7
  -6   1   3 31583.5 1374.18   1
  -6  -1   3 29606.6 1344.51   1
  -6  -1   3 27949.5 1220.54   3
  -6   1   3 26656.9 1328.16   3
   6  -1  -3 29336.8 1371.23   7
  -6   1   2 9353.49 723.147   1
  -6  -1   2 8907.60 706.591   1
  -6  -1   2 7893.99 600.675   3
  -6   1   2 8736.49 723.932   3
   6  -1  -2 8032.26 677.332   7
   6   1  -2 8362.06 704.444   7
  -6   1   1 6119.75 601.637   1
  -6  -1   1 6204.88 603.062   1
  -6  -1   1 5481.92 510.124   3
  -6   1   1 5517.31 549.961   3
   6  -1  -1 5935.01 575.587   7
   6   1  -1 5894.45 566.714   7
  -6   1   0 6844.12 643.402   1
  -6  -1   0 6250.54 619.054   1
  -6  -1   0 5557.37 540.349   3
  -6   1   0 5355.83 554.229   3
   6   1   0 5575.08 558.385   7
  -6   1  -1 4110.45 508.375   1
  -6  -1  -1 3835.67 351.702   4
  -6   1  -1 3794.52 303.186   4
  -6  -1  -1 3415.23 475.896   1
  -6  -1  -1 3445.84 433.750   3
  -6   1  -1 3071.76 419.880   3
   6   1   1 3407.06 418.417   7
  -6   1  -2 7802.72 693.934   1
  -6  -1  -2 7771.44 549.061   4
  -6   1  -2 7643.86 502.466   4
  -6  -1  -2 6239.60 653.062   1
  -6  -1  -2 7104.98 643.510   3
  -6   1  -2 6622.05 626.529   3
  -6   1  -3 2818.28 437.489   1
  -6  -1  -3 2881.95 360.574   4
  -6   1  -3 3261.06 358.506   4
  -6  -1  -3 2405.76 431.897   1
  -6   1  -3 2498.56 412.144   3
  -6  -1  -4 1236.96 252.494   4
  -6   1  -4 1117.61 227.630   4
  -6   1  -4 1085.65 300.152   1
  -6  -1  -4 764.731 259.389   1
   6  -1   5 2268.18 394.780   2
  -6  -1  -5 2266.41 363.435   4
  -6  -1  -5 2045.23 414.473   1
  -6   1  -5 1960.58 400.507   1
  -6   1  -6 4098.65 542.157   1
   6  -1   6 4181.50 539.973   2
   6   1   6 3766.37 503.370   2
  -6  -1  -6 3816.50 496.031   4
  -6  -1  -6 4261.64 521.804   1
   6  -1   7 155.551 90.7023   2
   6   1   7-54.0501 76.9526   2
  -6  -1  -7 97.5739 64.1286   4
  -6   1  -7 69.5019 67.1473   1
  -6  -1  -7 130.003 133.887   1
   6   1   8 451.907 204.652   2
  -6  -1  -8 386.868 197.064   4
  -6   1  -8 401.327 208.552   1
  -6  -1  -8 693.487 228.615   1
   6  -1   8 395.638 177.659   2
  -6  -1  -9 342.469 190.281   4
   6  -1   9 659.449 257.345   2
   6   1   9 311.482 190.411   2
  -6  -1 -10 98.8742 136.896   4
   6  -1  10 197.537 200.497   2
   6   1  10 104.950 141.215   2
  -6  -1 -11-116.846 133.684   4
   6  -1  11 400.500 244.893   2
   6   1  11 257.944 181.803   2
  -6   2  11-27.0689 115.760   2
   6   2 -11 1.89656 93.2241   7
  -6   2  10 166.698 172.107   2
  -6  -2  10-160.953 178.772   2
   6  -2 -10-2.63727 123.277   7
   6   2 -10 164.261 90.4162   7
  -6   2   9-32.5614 129.956   2
   6  -2  -9 209.832 155.272   7
   6   2  -9 50.5910 125.104   7
  -6   2   8 125.659 135.027   2
  -6  -2   8 255.836 220.335   2
   6   2  -8-48.4537 71.2775   7
  -6   2   8 15.3346 110.672   3
   6  -2  -8-28.1996 138.769   7
  -6   2   7 447.871 231.237   2
  -6  -2   7 181.804 140.884   2
  -6   2   7 155.703 160.522   3
   6  -2  -7 315.032 148.881   7
   6   2  -7 209.870 151.882   7
  -6  -2   6 422.703 193.643   2
  -6  -2   6 21.1062 80.0571   1
  -6   2   6 802.684 281.816   3
   6  -2  -6 410.378 215.316   7
   6   2  -6 508.847 203.160   7
  -6   2   6 551.182 257.697   2
  -6   2   6 298.873 151.904   1
  -6  -2   5 385.460 208.587   2
  -6  -2   5 234.695 123.388   1
  -6  -2   5 448.010 137.417   3
  -6   2   5 360.016 210.191   3
   6  -2  -5 320.784 113.998   7
   6   2  -5 313.406 153.444   7
  -6   2   5 423.563 173.997   1
  -6  -2   4 618.830 203.515   1
  -6  -2   4 692.323 178.844   3
  -6   2   4 587.896 173.807   3
   6  -2  -4 753.471 233.494   7
  -6   2   4 600.769 170.807   1
   6   2  -4 682.064 239.161   7
  -6   2   3 9329.43 753.566   1
  -6  -2   3 9032.00 760.171   1
  -6  -2   3 9661.94 653.089   3
  -6   2   3 8901.68 760.413   3
   6  -2  -3 8857.80 736.776   7
   6   2  -3 9764.87 767.942   7
  -6   2   2 3933.51 524.380   1
  -6  -2   2 4273.89 502.658   1
  -6  -2   2 4093.01 421.299   3
  -6   2   2 3798.57 516.222   3
   6  -2  -2 3977.69 477.813   7
   6   2  -2 3917.16 464.687   7
  -6  -2   1 342.709 134.389   3
  -6   2   1 629.504 238.530   1
  -6   2   1 407.226 213.484   3
   6   2  -1 505.641 149.676   7
  -6  -2   1 539.833 181.037   1
  -6  -2   0 295.774 112.398   3
  -6   2   0 408.765 151.445   1
  -6   2   0 106.855 108.405   3
   6   2   0 232.392 119.181   7
  -6  -2   0 259.034 118.059   1
  -6  -2  -1 673.540 163.321   4
  -6  -2  -1 197.005 80.5762   3
  -6   2  -1 909.122 247.326   1
  -6   2  -1 398.158 161.618   3
   6   2   1 563.803 195.584   7
  -6  -2  -1 627.482 207.004   1
  -6   2  -2 3521.93 477.312   1
  -6  -2  -2 2757.45 350.971   4
  -6   2  -2 2798.07 291.998   4
  -6  -2  -2 2660.46 446.503   1
  -6   2  -2 2478.54 379.780   3
  -6  -2  -3 804.862 199.354   4
  -6   2  -3 828.681 172.116   4
  -6   2  -3 919.967 235.319   1
  -6   2  -3 839.682 265.404   3
  -6  -2  -3 794.479 255.649   1
  -6  -2  -4 975.521 229.784   4
  -6   2  -4 1089.55 330.384   1
  -6   2  -4 580.019 214.743   3
  -6  -2  -4 764.555 264.532   1
   6  -2   5 1757.90 368.927   2
  -6  -2  -5 2187.51 363.689   4
  -6   2  -5 1856.03 396.087   1
  -6  -2  -5 2088.36 370.539   1
   6  -2   6 1498.67 327.711   2
  -6  -2  -6 1737.88 358.728   4
  -6   2  -6 1172.93 337.420   1
  -6  -2  -6 1542.04 341.847   1
   6   2   7 303.471 155.292   2
  -6  -2  -7 211.543 131.896   4
  -6   2  -7 264.814 155.098   1
  -6  -2  -7 312.805 163.348   1
   6  -2   7 363.937 189.713   2
   6   2   8 220.616 100.822   2
  -6  -2  -8 729.788 278.858   4
  -6   2  -8 683.618 258.886   1
   6  -2   8 317.384 164.691   2
   6   2   9-67.6485 108.331   2
  -6  -2  -9-5.48408 92.2905   4
   6  -2   9-51.3017 150.119   2
  -6  -2 -10 45.1462 96.8735   4
   6  -2  10 269.366 194.603   2
   6   2  10-26.7211 100.761   2
  -6  -2 -11 194.066 138.045   4
   6  -2  11 243.552 220.215   2
  -6  -3  11 93.1153 136.064   2
   6   3 -11 20.2120 82.0926   7
  -6   3  10 487.030 220.163   2
  -6  -3  10 316.077 227.776   2
   6   3 -10 234.451 177.973   7
   6  -3  -9-42.4259 127.557   7
  -6   3   9 75.0729 174.872   2
  -6  -3   9 248.787 218.164   2
  -6   3   9 279.686 184.675   3
   6   3  -9-69.2210 142.053   7
  -6   3   8 339.006 180.410   2
  -6  -3   8 260.421 266.218   2
  -6   3   8 366.075 227.130   3
   6  -3  -8 365.388 160.147   7
   6   3  -8 237.008 140.061   7
   6   3  -7 19.2550 95.7559   7
  -6   3   7 321.569 205.594   2
  -6  -3   7 117.733 115.748   2
  -6   3   7-108.505 109.753   3
   6  -3  -7 17.0431 72.5871   7
  -6  -3   7-29.1616 125.178   1
  -6  -3   6 1363.54 360.846   2
  -6   3   6 1289.62 324.513   3
   6  -3  -6 1030.63 246.852   7
  -6  -3   6 335.570 127.876   1
   6   3  -6 1281.59 329.567   7
  -6  -3   5-116.999 177.202   2
  -6  -3   5 16.7144 98.3017   1
   6  -3  -5 226.273 153.172   7
  -6   3   5-214.363 193.913   3
  -6   3   5 45.9699 56.2220   1
   6   3  -5 59.4516 100.345   7
  -6  -3   4-13.5320 108.430   1
  -6  -3   4 97.1005 74.0693   3
  -6   3   4 68.8677 105.403   1
  -6   3   4 28.5175 129.665   3
   6  -3  -4-50.7321 68.8117   7
   6   3  -4-14.2913 155.076   7
  -6  -3   4-62.6749 86.9045   2
  -6   3   3 2438.94 376.625   1
  -6  -3   3 1997.75 344.138   1
  -6  -3   3 1996.02 283.696   3
  -6   3   3 2200.66 410.100   3
   6   3  -3 2100.21 376.237   7
   6  -3  -3 1806.96 331.097   7
  -6  -3   2 2908.08 408.911   1
  -6  -3   2 2058.38 304.916   3
  -6   3   2 2038.45 376.018   1
  -6   3   2 1723.20 369.622   3
   6   3  -2 2256.09 383.996   7
  -6  -3   1-48.0254 101.439   1
  -6  -3   1 97.5322 104.245   3
  -6   3   1 153.436 188.243   1
  -6   3   1 72.7236 141.018   3
   6   3  -1 130.195 91.9010   7
  -6  -3   0 1205.95 263.226   1
   6   3   0 1654.79 300.270   7
  -6   3   0 2244.35 387.214   1
  -6   3   0 1600.58 328.618   3
  -6  -3  -1 1389.44 285.927   1
  -6  -3  -1 1567.50 260.696   4
  -6   3  -1 1281.53 312.089   3
   6   3   1 1234.33 265.032   7
  -6  -3  -2 287.980 139.137   4
  -6   3  -2 509.207 217.871   3
   6   3   2 313.819 133.040   7
  -6  -3  -2 237.289 149.057   1
  -6  -3  -3 867.968 206.504   4
  -6   3  -3 679.355 245.495   3
  -6  -3  -3 791.263 275.775   1
  -6  -3  -4 591.144 196.777   4
  -6   3  -4 506.726 214.715   3
  -6  -3  -4 389.785 224.953   1
   6  -3   5 160.218 101.847   2
  -6  -3  -5 271.479 123.372   4
  -6   3  -5 325.406 147.345   3
  -6  -3  -5 208.805 147.911   1
   6  -3   6 751.509 250.262   2
  -6  -3  -6 890.489 243.732   4
  -6  -3  -6 595.407 247.446   1
   6   3   7 142.278 137.260   2
  -6   3  -7 19.8837 104.628   1
  -6  -3  -7 94.0514 90.4437   4
  -6  -3  -7 99.4408 57.8768   1
   6  -3   7 46.1198 115.694   2
   6   3   8-203.165 145.218   2
  -6  -3  -8 139.956 222.657   4
  -6   3  -8 109.195 93.7213   1
   6  -3   8 240.775 92.7046   2
  -6  -3  -9 57.6206 95.8624   4
   6  -3   9 133.736 98.5540   2
  -6  -3 -10 34.3954 125.285   4
   6  -3  10 64.6521 68.0134   2
  -6  -3 -11 345.958 173.709   4
   6  -3  11 162.071 189.657   2
  -6   4  11-42.2174 178.808   2
   6   4 -11-123.760 161.314   7
  -6   4  10 281.218 227.381   2
  -6  -4  10 660.210 317.810   2
  -6   4  10 260.883 230.560   3
   6   4 -10 291.630 146.321   7
  -6   4   9 96.4396 160.408   2
  -6  -4   9 239.081 215.419   2
  -6   4   9-141.990 177.074   3
   6   4  -9 218.325 211.071   7
  -6   4   8 173.115 163.665   2
  -6  -4   8-146.173 153.445   2
   6  -4  -8-47.1202 86.6424   7
  -6   4   8 283.827 158.557   3
   6   4  -8 134.160 91.2063   7
  -6  -4   7 23.3937 75.7465   1
  -6   4   7 707.173 296.229   2
  -6  -4   7 474.022 267.805   2
  -6   4   7 419.940 223.555   3
   6  -4  -7 337.280 181.797   7
   6   4  -7 826.132 296.335   7
  -6  -4   6 67.5337 130.177   2
  -6   4   6 242.083 211.977   3
   6  -4  -6 94.6769 74.9445   7
   6   4  -6-45.6391 104.297   7
  -6  -4   6-0.25615 99.1401   1
  -6  -4   5 308.939 187.292   2
  -6   4   5 141.148 122.888   1
  -6   4   5 365.575 251.062   3
   6  -4  -5 127.620 87.9996   7
  -6  -4   5-19.1470 62.7038   1
   6   4  -5 62.2326 99.0053   7
  -6  -4   4 722.049 259.363   2
   6  -4  -4 714.048 211.570   7
  -6  -4   4 264.258 186.713   1
  -6   4   4 788.075 248.970   1
  -6   4   4 963.193 352.020   3
   6   4  -4 537.071 177.633   7
  -6  -4   3 467.289 210.885   1
  -6  -4   3 472.636 114.237   3
  -6   4   3 504.435 224.734   1
  -6   4   3 391.098 187.082   3
   6   4  -3 606.240 213.872   7
  -6  -4   2 1071.69 260.318   1
  -6   4   2 526.582 283.840   1
  -6   4   2 973.684 274.204   3
   6   4  -2 1220.94 282.996   7
  -6  -4   1 602.928 191.975   1
  -6   4   1 312.993 214.853   3
   6   4  -1 202.735 128.265   7
  -6  -4   0 82.3216 120.514   1
  -6   4   0 103.055 177.982   3
   6   4   0 321.928 162.907   7
  -6  -4  -1 1725.48 334.044   1
  -6  -4  -1 1250.12 244.597   4
  -6   4  -1 1299.34 301.479   3
   6   4   1 1539.00 288.292   7
  -6  -4  -2 646.417 222.983   1
  -6  -4  -2 608.459 187.419   4
   6   4   2 562.656 156.190   7
  -6   4  -2 279.597 187.325   3
  -6  -4  -3-6.70222 67.7223   1
  -6  -4  -3 135.129 96.2897   4
  -6   4  -3 67.6644 127.386   3
  -6  -4  -4 146.330 171.511   1
   6  -4   4 358.379 182.238   2
  -6  -4  -4 262.981 89.8005   4
  -6   4  -4 439.260 176.303   3
   6  -4   5 294.468 150.768   2
  -6  -4  -5 321.018 189.669   1
  -6  -4  -5 558.853 202.963   4
  -6   4  -5 688.056 250.425   3
   6  -4   6 348.425 198.863   2
  -6  -4  -6 249.826 185.933   1
  -6  -4  -6 489.266 221.061   4
  -6  -4  -7 215.153 80.9563   1
  -6  -4  -7 548.024 216.457   4
   6  -4   7 353.909 211.055   2
  -6  -4  -8 325.998 178.287   4
   6  -4   8 394.186 213.371   2
  -6   4  -9 338.206 231.758   1
  -6  -4  -9 335.002 223.560   4
   6  -4   9-113.754 101.781   2
  -6  -4 -10-106.308 101.029   4
   6  -4  10 149.273 141.279   2
  -6   5  11-22.2181 96.9438   2
  -6   5  10-51.7492 115.937   2
  -6  -5  10 271.691 171.621   2
  -6   5  10 241.475 191.225   3
   6   5 -10-66.6107 110.180   7
  -6   5   9-259.279 233.392   2
  -6  -5   9-166.863 191.827   2
  -6   5   9-71.0923 137.566   3
   6   5  -9-98.4553 105.406   7
  -6   5   8 253.260 161.430   2
  -6  -5   8 306.018 190.239   2
   6  -5  -8 201.599 132.214   7
  -6   5   8 286.681 158.244   3
   6   5  -8 416.304 222.687   7
  -6   5   7 593.886 248.025   2
  -6  -5   7 399.842 235.567   2
  -6  -5   7 36.0176 59.0635   1
   6  -5  -7 740.808 235.961   7
  -6   5   7 232.882 217.087   3
   6   5  -7 644.929 271.241   7
  -6  -5   6-89.4047 92.8756   1
  -6  -5   6 159.768 124.919   2
   6  -5  -6 289.713 183.250   7
  -6   5   6 44.4006 130.219   3
   6   5  -6 459.731 250.316   7
  -6  -5   5 218.612 118.719   2
  -6   5   5 324.109 138.026   1
  -6   5   5 318.051 180.718   3
   6   5  -5 141.311 106.716   7
  -6  -5   5 80.8318 117.380   1
  -6  -5   4 551.734 200.161   2
  -6   5   4 916.164 248.199   1
  -6   5   4 937.311 339.132   3
  -6  -5   4 588.779 237.749   1
   6   5  -4 967.568 279.904   7
  -6   5   3 1049.21 393.876   1
  -6  -5   3 1531.97 344.349   2
  -6  -5   3 1355.03 338.074   1
  -6   5   3 2037.67 428.807   3
   6   5  -3 1655.28 336.510   7
  -6  -5   2 827.106 242.449   1
  -6   5   2 1037.90 316.964   3
   6   5  -2 936.718 250.504   7
  -6  -5   1 1875.01 350.188   1
  -6   5   1 1387.87 344.875   3
   6   5  -1 1432.39 283.095   7
  -6  -5   0 371.183 143.403   1
  -6   5   0 258.218 122.047   3
   6   5   0 406.205 159.008   7
  -6  -5  -1 911.441 240.084   1
   6   5   1 935.535 225.871   7
  -6   5  -1 694.459 256.688   3
  -6  -5  -2 1065.46 248.571   4
  -6  -5  -2 1188.83 286.035   1
  -6   5  -2 1203.18 317.311   3
   6   5   2 1325.04 256.206   7
  -6  -5  -3 235.528 169.747   1
  -6  -5  -3 291.757 130.572   4
  -6   5  -3 115.190 104.034   3
   6  -5   4 347.269 123.639   2
  -6  -5  -4 300.909 133.944   1
  -6  -5  -4 115.557 114.126   4
  -6   5  -4 228.704 132.847   3
   6  -5   5 851.944 288.506   2
  -6  -5  -5 523.064 239.286   1
  -6  -5  -5 720.992 206.169   4
  -6   5  -5 817.826 251.742   3
   6  -5   6 1172.52 332.833   2
  -6  -5  -6 723.773 306.035   1
  -6  -5  -6 1416.81 340.492   4
  -6   5  -6 537.362 197.864   3
  -6  -5  -7 155.598 66.4704   4
  -6  -5  -7 37.1229 93.3937   1
   6  -5   7 152.472 160.351   2
  -6  -5  -8-20.1030 92.4386   4
   6  -5   8 281.195 186.011   2
  -6  -5  -9 178.045 147.955   4
   6  -5   9 76.6744 101.247   2
  -6  -5 -10 70.9022 86.9158   4
   6  -5  10 152.980 179.695   2
  -6   6  11-49.7544 99.8537   2
  -6   6  11 689.530 349.313   3
  -6   6  10-59.7344 97.9721   2
  -6  -6  10 59.2006 131.743   2
  -6   6  10 210.724 234.954   3
   6   6 -10-143.063 128.122   7
  -6   6   9 552.551 296.084   2
  -6  -6   9 242.626 203.421   2
  -6   6   9 486.825 241.828   3
   6   6  -9 193.374 165.011   7
  -6   6   8 19.6501 145.578   2
  -6  -6   8-10.4053 137.309   2
   6   6  -8 241.024 183.893   7
  -6   6   7 787.109 294.184   2
  -6  -6   7 688.765 302.018   2
  -6  -6   7 19.8659 112.348   1
  -6   6   7 963.221 326.648   3
   6   6  -7 832.459 305.627   7
  -6  -6   6-123.699 162.321   1
  -6  -6   6-169.748 124.084   2
  -6   6   6 125.999 206.922   3
   6   6  -6 71.1816 84.1219   7
  -6  -6   5 185.624 172.442   1
  -6  -6   5 271.201 147.428   2
  -6   6   5 145.046 146.812   1
  -6   6   5 246.474 121.419   3
   6   6  -5 251.491 162.894   7
  -6   6   4 319.424 170.387   1
  -6  -6   4 146.619 137.235   2
  -6   6   4 299.302 199.850   3
   6   6  -4 13.7007 88.7985   7
  -6  -6   4-32.3724 82.4378   1
  -6  -6   3-1.37263 70.9944   2
  -6   6   3 183.559 167.049   3
  -6  -6   3 109.278 91.9809   1
   6   6  -3 152.705 124.038   7
  -6  -6   2 803.901 236.520   1
  -6   6   2 457.037 205.950   3
   6   6  -2 646.049 205.034   7
  -6  -6   2 467.896 200.035   2
  -6  -6   1 1142.38 255.442   1
  -6   6   1 971.228 296.089   3
   6   6  -1 994.215 244.965   7
  -6  -6   0 307.061 153.378   1
  -6   6   0 294.484 189.708   3
   6   6   0 325.534 115.181   7
  -6  -6  -1 840.521 241.121   1
  -6   6  -1 985.979 316.164   3
   6   6   1 886.795 193.702   7
  -6  -6  -2 829.017 222.375   4
  -6  -6  -2 768.392 252.500   1
  -6   6  -2 626.533 217.790   3
   6   6   2 825.645 198.682   7
   6  -6   3 444.919 185.559   5
  -6  -6  -3-18.9657 65.9667   4
  -6  -6  -3 8.87774 105.659   1
  -6   6  -3 378.985 187.451   3
   6   6   3 172.638 125.988   7
   6  -6   4-47.8517 104.200   2
  -6  -6  -4 18.8474 83.6203   4
  -6  -6  -4 103.860 101.970   1
  -6   6  -4 9.96118 143.638   3
   6  -6   5-27.3277 98.8703   2
  -6  -6  -5 28.1303 112.074   4
  -6  -6  -5 11.2376 67.7774   1
  -6   6  -5-22.3657 109.614   3
   6   6   5 172.824 109.591   6
   6  -6   6 46.9582 114.989   2
  -6  -6  -6 100.793 174.562   4
  -6  -6  -6-136.203 107.813   1
  -6   6  -6-89.3103 162.722   3
  -6  -6  -7 240.362 148.711   4
  -6  -6  -7 24.4791 99.3767   1
   6  -6   7 260.394 159.648   2
  -6  -6  -8 140.652 158.291   4
   6  -6   8 333.877 199.219   2
  -6  -6  -9 130.385 143.743   4
   6  -6   9 218.140 210.000   2
  -6  -6 -10-14.9380 126.295   4
   6  -6  10 81.0890 174.216   2
  -6  -7  10 22.6380 103.469   2
  -6   7  10 6.08898 177.307   3
  -6   7   9 498.073 274.236   2
  -6  -7   9 438.825 223.567   2
  -6   7   9 483.021 376.645   3
   6   7  -9 485.516 278.215   7
  -6   7   8 512.643 277.988   2
  -6  -7   8 479.073 240.826   2
  -6   7   8 65.9202 161.644   3
   6   7  -8 270.880 177.000   7
  -6   7   7 207.690 187.005   2
  -6  -7   7 529.548 239.782   2
  -6   7   7-117.790 217.966   3
   6   7  -7 213.345 181.302   7
  -6  -7   7-32.7505 130.686   1
  -6  -7   6 476.148 227.356   2
  -6  -7   6-42.0610 111.053   1
  -6   7   6 812.403 339.563   3
   6   7  -6 868.135 303.382   7
  -6  -7   5-1.37169 105.436   1
  -6  -7   5 312.020 204.570   2
  -6   7   5-117.797 131.548   3
   6   7  -5 512.551 232.033   7
  -6  -7   4 394.419 193.904   1
  -6  -7   4-126.029 104.181   2
  -6   7   4 182.920 167.442   3
   6   7  -4 138.091 123.398   7
  -6  -7   3 1059.72 279.125   2
  -6   7   3 1600.41 419.158   3
   6   7  -3 1116.70 306.822   7
  -6  -7   3 917.306 309.509   1
  -6  -7   2 136.078 92.0967   2
  -6   7   2 554.620 252.288   3
   6   7  -2 47.0421 111.356   7
  -6  -7   2 323.035 193.302   1
  -6  -7   1-22.2772 90.4124   1
   6   7  -1 138.617 59.1959   7
  -6  -7   1 4.38606 47.7402   2
  -6   7   0 224.637 220.945   3
  -6  -7   0 251.349 177.402   1
   6   7   0 319.207 124.164   7
  -6   7  -1 255.206 210.344   3
  -6  -7  -1 613.040 215.082   1
   6   7   1 568.833 175.447   7
  -6  -7  -2 808.443 261.022   4
  -6   7  -2 503.382 206.098   3
  -6  -7  -2 689.553 247.689   1
   6   7   2 448.486 154.242   7
   6  -7   3 359.573 145.344   5
  -6  -7  -3 656.757 249.391   4
  -6  -7  -3 288.760 128.051   1
  -6  -7  -4 160.230 106.336   4
  -6   7  -4 89.1082 117.970   3
  -6  -7  -4 56.2950 61.2752   1
   6   7   4 396.731 212.787   6
   6  -7   5 1081.49 332.374   2
  -6  -7  -5 1194.04 303.308   4
  -6   7  -5 1073.44 312.470   3
  -6  -7  -5 782.507 256.670   1
   6   7   5 1353.11 286.505   6
   6  -7   6 119.366 121.301   2
  -6  -7  -6 458.985 221.332   4
  -6  -7  -6 147.637 137.264   1
   6   7   6 381.733 139.332   6
  -6  -7  -7 133.861 156.419   4
   6  -7   7 378.215 221.552   2
  -6  -7  -8 407.312 215.900   4
   6  -7   8 667.417 312.163   2
  -6  -7  -9 246.056 218.139   4
   6  -7   9-167.353 246.647   2
  -6  -8   9 229.574 191.884   2
  -6   8   9-45.5434 170.376   3
   6   8  -9 349.125 170.058   7
  -6   8   8-13.5767 89.1908   2
  -6   8   8-45.6677 193.378   3
  -6  -8   8 60.9658 109.941   2
   6   8  -8 88.1491 176.320   7
  -6  -8   7-140.899 127.324   1
  -6   8   7 519.820 233.014   2
  -6  -8   7 456.798 219.910   2
  -6   8   7 345.628 181.192   3
   6   8  -7 647.102 278.306   7
  -6  -8   6 636.024 233.054   2
  -6   8   6 495.408 239.143   3
  -6  -8   6 61.5320 109.975   1
   6   8  -6 599.181 249.035   7
  -6  -8   5 213.133 156.806   2
  -6  -8   5-95.3804 186.478   1
  -6   8   5 489.611 315.759   3
   6   8  -5 197.530 140.678   7
  -6  -8   4 82.3060 98.6667   1
  -6  -8   4 77.8418 73.6309   2
  -6   8   4 351.910 271.986   3
   6   8  -4 212.514 127.708   7
  -6  -8   3 146.266 71.8120   1
  -6  -8   3 245.285 119.683   2
  -6   8   3-60.6468 138.919   3
   6   8  -3 177.650 156.428   7
  -6   8   2 697.946 249.477   3
   6   8  -2 710.476 223.540   7
  -6  -8   2 850.228 294.126   1
  -6   8   1 1031.78 351.532   3
   6   8  -1 1292.46 297.563   7
  -6  -8   1 1290.82 354.343   1
  -6   8   0 823.611 270.225   3
   6   8   0 1234.94 278.186   7
  -6  -8   0 1426.43 343.500   1
  -6   8  -1 283.657 182.555   3
   6   8   1-37.4158 107.683   7
  -6  -8  -1 29.8628 108.995   1
  -6   8  -2 873.228 286.256   3
  -6  -8  -2 1244.49 295.652   1
   6  -8   3 216.937 126.195   5
  -6  -8  -3 323.179 217.190   4
  -6   8  -3 213.135 92.4765   3
  -6  -8  -3 242.385 205.654   1
   6  -8   4 738.572 242.263   5
  -6  -8  -4 645.620 254.061   4
  -6   8  -4 555.176 245.599   3
  -6  -8  -4 251.584 147.997   1
   6   8   4 617.775 231.659   6
   6  -8   5 295.049 221.672   2
  -6  -8  -5 172.845 117.906   4
  -6   8  -5 278.966 190.329   3
  -6  -8  -5 315.613 180.833   1
   6   8   5 167.777 78.2022   6
   6  -8   6-0.21396 109.862   2
  -6  -8  -6 386.129 191.512   4
  -6   8  -6 279.292 221.188   3
  -6  -8  -6 146.379 131.645   1
   6   8   6 227.210 157.246   6
   6  -8   7 64.6864 122.083   2
  -6  -8  -7-56.9042 81.4480   4
  -6  -8  -8 336.353 210.862   4
   6  -8   8 171.628 167.535   2
  -6  -8  -9 212.843 188.163   4
   6  -8   9 31.6027 91.4914   2
  -6  -9   9 195.825 131.777   2
  -6  -9   8 190.457 170.182   2
  -6   9   8 198.459 198.554   3
   6   9  -8-84.9595 113.753   7
  -6  -9   7 48.4968 77.6652   2
  -6  -9   7-115.776 145.680   1
  -6   9   7-13.3937 230.234   3
   6   9  -7 265.973 213.905   7
  -6  -9   6 348.193 175.311   1
  -6  -9   6-5.62231 81.0182   2
  -6   9   6 84.4636 164.772   3
   6   9  -6-40.1485 85.8328   7
  -6   9   5 282.660 120.206   3
  -6  -9   5 7.56124 132.398   1
   6   9  -5 238.848 160.675   7
  -6  -9   4 57.1968 133.065   1
  -6   9   4 187.612 187.320   3
   6   9  -4 26.3691 84.7131   7
  -6  -9   3 123.536 193.981   1
  -6   9   3 235.922 252.608   3
   6   9  -3 140.090 89.7005   7
  -6  -9   2 228.003 130.547   1
  -6   9   2-33.7204 146.480   3
   6   9  -2 188.618 169.417   7
  -6  -9   1 213.765 143.438   1
  -6   9   1 634.627 293.922   3
   6   9  -1 549.376 182.161   7
  -6  -9   0 655.102 218.498   1
  -6   9   0 446.852 296.641   3
   6   9   0 692.401 209.885   7
  -6   9  -1 460.534 257.751   3
  -6  -9  -1 545.309 238.528   1
  -6   9  -2 904.602 297.741   3
  -6  -9  -2 957.726 295.776   1
  -6   9  -3 1138.86 318.558   3
  -6  -9  -3 1216.73 347.551   1
   6  -9   4 139.005 61.5447   5
  -6  -9  -4 171.628 112.846   4
  -6   9  -4 64.8009 107.903   3
   6   9   4-121.326 130.438   6
  -6  -9  -4 128.073 174.354   1
   6  -9   5-259.128 233.210   2
   6  -9   5 190.508 170.940   5
  -6  -9  -5 50.6756 147.402   4
  -6   9  -5 213.572 184.236   3
   6   9   5-14.8009 85.0608   6
  -6  -9  -5-45.2745 99.9308   1
   6  -9   6 14.7500 163.159   2
  -6  -9  -6 81.3520 126.372   4
  -6   9  -6 103.286 169.132   3
   6   9   6-37.4331 78.6139   6
  -6  -9  -6 103.867 157.053   1
   6  -9   7 140.250 111.307   2
  -6  -9  -7 140.383 130.414   4
  -6   9  -7-190.966 244.756   3
   6  -9   8 105.179 204.546   2
  -6  -9  -8 363.829 190.672   4
  -6 -10   7 65.5847 144.433   1
  -6  10   7-214.728 247.549   3
   6  10  -7-83.8276 86.0562   7
  -6 -10   6-29.1541 133.008   1
  -6  10   6 418.468 269.429   3
   6  10  -6 132.914 114.053   7
  -6  10   5 215.707 134.392   3
   6  10  -5 84.9441 93.2596   7
  -6  10   4 244.743 236.086   3
  -6 -10   4-15.2543 110.915   1
   6  10  -4 211.141 143.907   7
  -6 -10   3-24.4998 83.0154   1
  -6  10   3 266.452 261.335   3
   6  10  -3 289.434 171.098   7
  -6 -10   2-240.457 192.197   1
  -6  10   2 176.365 285.123   3
   6  10  -2-103.890 111.791   7
  -6 -10   1 85.3828 197.836   1
  -6  10   1 407.725 250.634   3
   6  10  -1 171.082 105.957   7
  -6 -10   0 578.508 231.084   1
  -6  10   0 902.249 332.352   3
   6  10   0 603.143 191.967   7
  -6 -10  -1 762.950 311.417   1
  -6  10  -1 906.066 341.229   3
  -6 -10  -2 251.589 165.003   1
  -6  10  -2-5.18491 166.138   3
  -6 -10  -3 410.892 204.791   1
  -6  10  -3 667.271 295.418   3
   6 -10   4-24.0816 110.549   5
  -6 -10  -4 177.926 183.628   4
  -6 -10  -4 77.6239 188.307   1
  -6  10  -4-100.277 196.502   3
   6  10   4 131.634 166.837   6
   6 -10   5-241.896 161.352   2
   6 -10   5-112.129 107.176   5
  -6 -10  -5 94.6984 124.081   1
  -6 -10  -5-263.200 199.643   4
  -6  10  -5 213.273 217.584   3
   6  10   5 23.8439 70.8955   6
   6 -10   6 166.443 107.659   2
   6 -10   6 58.8840 128.442   5
  -6 -10  -6 29.2198 175.082   4
  -6 -10  -6 127.131 121.380   1
  -6  10  -6-143.186 177.297   3
   6  10   6 2.44971 85.8623   6
   6 -10   7 211.778 149.487   2
  -6 -10  -7-64.1860 100.301   4
  -6 -11   7 46.5760 148.900   1
   6  11  -7 308.992 231.103   7
  -6 -11   6 277.243 214.479   1
  -6  11   6 513.567 336.936   3
   6  11  -6 268.735 209.085   7
  -6  11   5 470.044 280.171   3
   6  11  -5 287.406 183.935   7
  -6 -11   4 23.5785 116.919   1
  -6  11   4 116.100 161.569   3
   6  11  -4 38.5375 114.167   7
  -6  11   3 116.104 203.196   3
   6  11  -3-32.0127 147.722   7
  -6 -11   3-237.594 234.982   1
  -6  11   2-99.0357 230.599   3
  -6 -11   2-334.517 184.592   1
   6  11  -2 227.183 172.971   7
  -6 -11   1-161.994 173.031   1
  -6  11   1 31.3488 214.335   3
   6  11  -1 54.3356 104.258   7
  -6 -11   0 405.815 259.337   1
  -6  11   0 562.314 347.351   3
  -6 -11  -1 448.149 253.926   1
  -6  11  -1 248.564 247.927   3
  -6 -11  -2-168.813 157.281   1
  -6  11  -2 6.14550 192.542   3
  -6 -11  -3-18.5568 104.752   1
  -6  11  -3 88.4204 142.450   3
  -6 -11  -4-19.0301 103.809   1
  -6  11  -4-47.1994 127.845   3
   6  11   4 170.458 160.252   6
   6 -11   5-70.6878 140.211   5
  -6 -11  -5 212.114 209.277   4
  -6 -11  -5-63.7104 99.8221   1
  -6  11  -5-61.7552 167.856   3
   6  11   5-282.419 225.685   6
   6 -11   6 183.718 181.867   2
   6 -11   6-120.092 182.057   5
  -6 -11  -6-265.220 218.749   4
   6  11   6-35.7438 123.924   6
   6 -11   7 105.787 157.986   2
   6 -11   7 167.136 143.175   5
   6  11   7-83.5619 76.0339   6
  -6 -12   6 255.570 245.399   1
   6  12  -6 191.712 203.403   7
  -6 -12   5 86.0150 150.655   1
  -6  12   5 25.0337 212.770   3
   6  12  -5-55.6901 152.905   7
  -6 -12   4-190.806 215.419   1
  -6  12   4-163.150 181.255   3
   6  12  -4 3.28368 116.952   7
  -6 -12   3 16.6714 166.766   1
  -6  12   3 415.731 260.761   3
   6  12  -3 107.329 118.918   7
  -6 -12   2-121.663 86.9545   1
  -6  12   2 325.167 296.717   3
   6  12  -2 353.345 176.084   7
  -6  12   1-319.311 183.923   3
  -6 -12   1-69.0650 127.352   1
  -6  12   0 106.518 254.916   3
  -6 -12   0-151.402 119.417   1
  -6  12  -1-75.4068 163.091   3
  -6 -12  -1 395.267 240.055   1
  -6  12  -2 115.042 160.777   3
  -6 -12  -2-21.7965 175.948   1
  -6  12  -3 68.0177 206.370   3
  -6 -12  -3-8.89534 154.500   1
  -6 -12  -4-17.2989 93.5472   1
   6  12   4-54.2698 80.9412   6
  -6 -12  -5 107.828 209.284   1
   6  12   5 305.233 176.464   6
   6 -12   6 225.120 173.706   2
   6 -12   6 30.9797 154.683   5
   6  12   6 157.275 162.047   6
   6  12   7-244.865 167.784   6
   6  13  -5 136.821 178.694   7
  -6 -13   4 3.35762 108.380   1
   6  13  -4-148.062 190.205   7
  -6  13   3-179.950 256.799   3
   6  13  -3-34.2271 129.030   7
  -6 -13   2-268.352 179.071   1
  -6  13   2 147.489 211.104   3
  -6 -13   1-295.853 192.867   1
  -6  13   1-338.920 302.928   3
  -6 -13   0-4.46837 165.795   1
  -6  13   0-107.957 180.482   3
  -6 -13  -1 402.711 263.432   1
  -6  13  -1 160.490 229.942   3
  -6 -13  -2 219.982 240.525   1
  -6  13  -2 221.194 230.904   3
  -6 -13  -3 128.635 135.937   1
  -6  13  -3 330.336 222.948   3
  -6 -13  -4 169.154 187.203   1
   6  13   4 937.694 359.017   6
  -6 -13  -5-10.4391 96.6639   1
   6  13   5-32.8447 151.447   6
  -6  14   2 254.689 241.017   3
  -6  14   1-112.381 165.978   3
  -6  14   0 271.266 302.616   3
  -6 -14  -1 27.4105 154.258   1
  -6  14  -1-605.465 321.071   3
  -6 -14  -2-521.431 291.408   1
  -6  14  -2-258.286 209.377   3
  -6 -14  -3-114.505 110.111   1
   7   0 -11-167.045 176.415   7
  -7   0  10 353.094 268.374   2
   7   0 -10-79.2583 111.570   7
  -7   0   9 637.763 285.226   2
   7   0  -9 287.557 242.850   7
  -7   0   8 808.394 335.197   2
   7   0  -8 89.8738 140.436   7
  -7   0   7 480.979 269.821   2
   7   0  -7 611.617 263.184   7
  -7   0   6 318.900 216.459   2
  -7   0   6 149.549 127.273   1
   7   0  -6 322.781 172.385   7
  -7   0   5 129.778 136.483   1
  -7   0   5 5.90306 117.138   3
   7   0  -5 165.617 169.788   7
  -7   0   4 14.3566 64.6375   1
  -7   0   4 177.354 180.935   3
   7   0  -4-26.7043 110.735   7
  -7   0   3 214.735 146.326   3
   7   0  -3 100.415 93.2127   7
  -7   0   3 273.145 155.911   1
  -7   0   2 3191.77 484.254   1
  -7   0   2 2964.97 409.171   3
   7   0  -2 2970.29 443.973   7
  -7   0   1 82.0478 133.052   3
   7   0  -1 25.4776 93.9538   7
  -7   0   1-6.79164 68.8844   1
  -7   0   0 2933.93 449.200   1
  -7   0   0 2614.61 413.344   3
  -7   0  -1 1295.17 295.100   3
  -7   0  -1 1119.22 292.042   1
  -7   0  -2-164.867 152.078   3
  -7   0  -2 3.20979 101.871   1
  -7   0  -3-194.038 209.304   3
  -7   0  -3 411.246 184.060   1
  -7   0  -4 403.052 151.215   4
  -7   0  -4 274.392 172.875   1
  -7   0  -5 2602.29 490.920   1
  -7   0  -5 3163.93 457.573   4
  -7   0  -6 713.802 203.085   4
  -7   0  -6 732.046 263.420   1
  -7   0  -7-128.888 133.382   4
  -7   0  -7 69.5377 97.9926   1
   7   0   8-135.978 162.278   2
  -7   0  -8 76.7794 66.6580   4
  -7   0  -8 61.2507 66.7117   1
   7   0   9 60.0969 102.840   2
  -7   0  -9 342.878 193.682   4
   7   0  10-77.7531 112.670   2
  -7   0 -10 48.5886 84.3944   4
   7  -1 -11 130.006 135.473   7
   7  -1 -10 295.428 182.610   7
  -7   1  10 375.143 299.447   2
  -7  -1  10 33.4122 144.320   2
   7   1 -10 154.404 193.167   7
  -7   1   9 9.16278 169.889   2
  -7  -1   9 465.389 279.228   2
   7  -1  -9 144.134 160.277   7
   7   1  -9 263.117 168.020   7
  -7   1   8 210.751 148.757   2
  -7  -1   8 227.897 237.693   2
   7  -1  -8 29.1870 89.8962   7
   7   1  -8 366.443 213.516   7
  -7   1   7 180.231 200.778   2
  -7  -1   7 55.2746 116.064   2
   7  -1  -7 137.914 79.5401   7
   7   1  -7 143.196 121.634   7
  -7   1   6 351.309 210.821   1
  -7  -1   6 818.234 312.498   2
  -7  -1   6 391.429 197.577   1
  -7   1   6 548.137 245.022   3
   7   1  -6 776.797 282.559   7
   7  -1  -6 1233.19 313.373   7
  -7   1   6 902.536 322.712   2
  -7  -1   5 171.007 127.847   1
  -7  -1   5-83.6023 70.6788   3
  -7   1   5 243.264 171.461   3
   7  -1  -5 138.448 150.096   7
   7   1  -5 237.138 184.857   7
  -7   1   5 185.664 103.763   1
  -7  -1   4 712.350 250.062   1
  -7  -1   4 1054.71 273.582   3
  -7   1   4 1015.93 293.592   3
   7  -1  -4 669.095 226.716   7
   7   1  -4 968.021 269.592   7
  -7   1   4 1130.38 271.039   1
  -7  -1   3 143.461 158.489   1
  -7  -1   3-47.9342 120.445   3
  -7   1   3 130.949 152.712   3
   7  -1  -3 89.3263 121.242   7
   7   1  -3 48.8529 71.1278   7
  -7   1   3 81.7753 96.8505   1
  -7   1   2 3127.17 462.665   1
  -7  -1   2 2657.69 430.909   1
  -7  -1   2 2481.58 369.976   3
  -7   1   2 2340.58 399.177   3
   7  -1  -2 2483.15 428.353   7
   7   1  -2 2568.96 430.962   7
  -7  -1   1 1665.32 315.785   3
  -7   1   1 1382.47 284.526   3
   7  -1  -1 1891.32 351.365   7
  -7   1   1 2034.77 388.315   1
   7   1  -1 1541.92 322.107   7
  -7  -1   1 2210.33 387.026   1
  -7  -1   0 439.772 174.319   3
  -7   1   0 517.446 193.275   3
  -7   1   0 511.610 194.801   1
   7   1   0 381.052 148.814   7
  -7  -1   0 380.916 157.010   1
  -7  -1  -1 733.250 209.884   3
  -7   1  -1 709.488 229.143   3
  -7   1  -1 787.715 196.416   1
  -7  -1  -1 532.295 212.844   1
  -7  -1  -2 1817.57 339.346   3
  -7   1  -2 2287.97 396.362   3
  -7   1  -2 2406.63 429.215   1
  -7  -1  -2 1959.38 401.855   1
  -7  -1  -3 1138.08 234.960   4
  -7   1  -3 966.889 277.122   3
  -7   1  -3 1464.57 351.319   1
  -7  -1  -3 1311.00 327.478   1
  -7   1  -4 164.042 159.559   1
  -7  -1  -4-6.37358 89.5664   1
  -7  -1  -5 753.376 221.650   4
  -7   1  -5 835.851 222.881   4
  -7   1  -5 727.181 287.833   1
  -7  -1  -5 803.965 265.844   1
  -7  -1  -6 502.849 186.378   4
  -7   1  -6 486.610 174.259   4
  -7   1  -6 673.208 267.082   1
  -7  -1  -6 503.366 232.302   1
   7  -1   7 169.281 147.266   2
  -7  -1  -7 236.685 179.026   4
  -7   1  -7 370.806 171.779   4
  -7   1  -7 340.078 189.254   1
  -7  -1  -7 378.733 228.617   1
   7  -1   8 6.90485 104.890   2
   7   1   8 265.516 206.571   2
  -7  -1  -8 193.229 162.852   4
  -7   1  -8 302.578 199.443   4
  -7   1  -8 499.850 230.721   1
  -7  -1  -8 119.641 83.9820   1
   7  -1   9 112.192 103.563   2
   7   1   9 118.234 152.846   2
  -7  -1  -9 132.462 103.299   4
  -7   1  -9 427.012 223.488   4
   7  -1  10 146.915 171.435   2
   7   1  10 105.605 134.737   2
  -7  -1 -10-14.2486 134.084   4
  -7   1 -10 124.966 160.953   4
  -7   2  10 198.557 249.121   2
  -7  -2  10-73.2562 85.9174   2
   7  -2 -10 193.896 125.121   7
   7   2 -10-123.408 191.580   7
  -7   2   9 469.640 328.476   2
  -7  -2   9 714.913 327.981   2
   7  -2  -9 387.397 224.387   7
   7   2  -9 547.413 244.359   7
  -7   2   8 152.089 108.543   2
   7  -2  -8 114.436 127.864   7
   7   2  -8-106.207 108.131   7
  -7   2   7-160.128 185.188   2
  -7  -2   7 300.367 187.245   2
  -7   2   7-35.0150 146.137   3
   7  -2  -7 82.6158 198.719   7
   7   2  -7 304.546 172.923   7
  -7  -2   6-136.821 97.1403   2
  -7  -2   6-87.2317 95.0908   1
  -7   2   6-38.7657 143.733   3
   7  -2  -6-8.57534 98.1506   7
   7   2  -6 281.963 178.859   7
  -7  -2   5 249.457 170.591   2
  -7  -2   5 275.327 163.694   1
  -7   2   5 374.878 223.188   3
   7  -2  -5 328.908 177.355   7
   7   2  -5 256.056 149.208   7
  -7   2   5 323.758 158.495   1
  -7  -2   4 165.375 130.436   1
  -7  -2   4 172.157 108.656   3
  -7   2   4 323.021 186.843   3
   7  -2  -4 251.453 186.224   7
   7   2  -4 474.167 221.654   7
  -7   2   4 432.884 178.496   1
  -7  -2   3 326.921 171.209   1
  -7  -2   3-82.2983 114.695   3
  -7   2   3-34.2798 136.369   3
   7  -2  -3 295.025 180.595   7
  -7   2   3 272.172 170.388   1
   7   2  -3 127.542 75.3335   7
  -7  -2   2 669.235 216.226   1
  -7  -2   2 536.472 190.019   3
  -7   2   2 553.188 215.268   3
   7  -2  -2 571.874 184.246   7
  -7   2   2 654.030 229.020   1
   7   2  -2 553.092 206.634   7
  -7  -2   1 88.8040 79.4982   3
  -7   2   1 115.016 131.937   3
  -7   2   1 92.7605 109.298   1
   7   2  -1 194.650 115.531   7
  -7  -2   1 137.550 144.507   1
  -7  -2   0 11.4620 86.2619   3
  -7   2   0 22.6049 119.039   3
  -7   2   0 79.2040 137.180   1
   7   2   0 98.2143 107.939   7
  -7  -2   0 83.6480 121.841   1
  -7  -2  -1 320.607 144.337   3
  -7   2  -1 631.343 202.177   3
  -7   2  -1 642.963 241.757   1
   7   2   1 656.000 210.056   7
  -7  -2  -1 558.255 192.564   1
  -7  -2  -2 590.962 168.573   4
  -7   2  -2 752.644 261.886   3
  -7   2  -2 734.995 232.800   1
  -7  -2  -2 604.618 241.946   1
  -7  -2  -3 439.368 169.107   4
  -7   2  -3 408.579 210.494   3
  -7   2  -3 778.348 262.755   1
  -7  -2  -3 234.721 108.626   1
  -7  -2  -4 571.309 186.129   4
  -7   2  -4 200.662 195.515   3
  -7   2  -4 206.266 234.428   1
  -7  -2  -4 279.843 176.017   1
  -7  -2  -5 2544.68 412.954   4
  -7   2  -5 1867.73 429.022   1
  -7  -2  -5 1934.75 415.684   1
  -7  -2  -6 1179.22 294.976   4
  -7   2  -6 908.032 290.576   1
  -7  -2  -6 942.821 312.167   1
   7  -2   7 423.012 206.417   2
  -7  -2  -7 446.023 211.323   4
  -7   2  -7 239.294 138.117   1
  -7  -2  -7 332.790 178.497   1
   7  -2   8 188.523 184.001   2
  -7  -2  -8 44.4157 90.4017   4
  -7   2  -8-300.529 199.893   1
   7  -2   9 119.471 159.280   2
   7   2   9-34.9615 105.647   2
  -7  -2  -9-4.96220 136.262   4
   7  -2  10 295.884 190.390   2
  -7  -2 -10 229.707 154.763   4
  -7   3  10-102.596 183.391   2
  -7  -3  10 59.3263 159.555   2
   7   3 -10-175.967 146.365   7
  -7   3   9-163.018 165.103   2
  -7  -3   9 411.950 240.817   2
   7  -3  -9 123.883 127.862   7
   7   3  -9 86.7622 120.022   7
  -7   3   8-308.418 225.108   2
  -7  -3   8 198.270 218.700   2
  -7   3   8 274.229 175.723   3
   7  -3  -8-43.0222 75.8478   7
   7   3  -8 197.327 177.834   7
  -7   3   7 46.6220 102.552   2
  -7  -3   7-101.620 117.737   2
  -7   3   7 327.094 217.452   3
   7  -3  -7 122.287 147.836   7
   7   3  -7-198.470 170.193   7
  -7  -3   6 26.1666 96.8602   2
  -7  -3   6 12.8485 85.3166   1
  -7   3   6 224.779 177.759   3
   7  -3  -6 223.878 133.909   7
   7   3  -6 3.23291 105.833   7
  -7  -3   5 62.6179 112.853   2
  -7  -3   5 27.6485 76.6986   1
  -7   3   5-188.028 192.121   3
   7  -3  -5 320.453 178.821   7
   7   3  -5 262.489 147.203   7
  -7   3   5 2.21432 131.598   1
  -7  -3   4 656.897 257.737   1
  -7   3   4 421.599 182.720   3
   7  -3  -4 556.613 239.904   7
  -7   3   4 671.522 203.243   1
   7   3  -4 401.059 179.831   7
  -7  -3   3 1136.49 305.412   1
  -7  -3   3 1322.35 269.744   3
  -7   3   3 1070.46 301.721   3
  -7   3   3 1533.46 340.127   1
   7  -3  -3 1490.39 355.271   7
   7   3  -3 1321.03 302.781   7
  -7  -3   2 1316.41 286.856   1
  -7  -3   2 1499.03 296.494   3
  -7   3   2 1258.32 324.245   3
  -7   3   2 1997.31 385.426   1
   7   3  -2 1801.68 348.570   7
  -7  -3   1 51.0856 86.9451   1
  -7  -3   1-211.760 127.714   3
  -7   3   1 50.3302 106.699   1
  -7   3   1 417.154 196.452   3
   7   3  -1 180.864 124.196   7
  -7  -3   0 472.264 240.089   1
  -7   3   0 568.829 213.826   1
  -7   3   0 736.376 232.483   3
   7   3   0 599.492 209.564   7
  -7  -3  -1 898.183 284.275   1
  -7   3  -1 636.122 211.232   1
  -7   3  -1 812.811 261.355   3
   7   3   1 881.810 215.657   7
  -7  -3  -2 443.945 144.192   4
  -7   3  -2 522.899 217.201   1
  -7   3  -2 286.851 112.771   3
  -7  -3  -2 539.089 228.328   1
  -7  -3  -3 286.507 146.280   4
  -7   3  -3 193.287 115.739   1
  -7   3  -3 260.157 220.736   3
  -7  -3  -3 61.6686 152.420   1
  -7  -3  -4 653.870 213.667   4
  -7   3  -4 1012.82 295.790   1
  -7   3  -4 771.575 302.399   3
  -7  -3  -4 471.043 243.683   1
  -7  -3  -5 82.1468 123.364   4
  -7   3  -5-324.289 241.860   3
  -7   3  -5 95.3694 168.983   1
  -7  -3  -5-134.702 134.900   1
   7  -3   6 59.5981 130.055   2
  -7  -3  -6 240.119 148.391   4
  -7   3  -6-59.9516 94.0708   1
  -7  -3  -6 251.063 184.948   1
  -7  -3  -7 328.054 168.448   1
   7  -3   7 238.201 219.575   2
  -7  -3  -7 174.441 122.462   4
  -7   3  -7 209.440 165.403   1
   7  -3   8 150.962 113.466   2
  -7  -3  -8 94.8245 151.428   4
  -7   3  -8 178.789 148.765   1
   7  -3   9 237.717 185.692   2
  -7  -3  -9-13.1045 130.705   4
   7  -3  10-250.854 211.490   2
  -7  -3 -10-7.51024 126.721   4
  -7   4  10 414.872 219.592   2
  -7   4   9-18.0466 217.366   2
  -7  -4   9 57.3120 91.1170   2
  -7   4   9-153.442 154.223   3
   7  -4  -9 123.986 166.819   7
   7   4  -9-106.989 210.239   7
  -7   4   8-44.2953 101.924   2
  -7  -4   8-110.025 197.128   2
  -7   4   8-80.7385 147.186   3
   7  -4  -8 11.4910 139.467   7
   7   4  -8-152.550 169.958   7
  -7   4   7 240.477 82.7449   2
  -7  -4   7 176.149 161.124   2
  -7   4   7-20.5883 123.889   3
   7  -4  -7 262.507 198.543   7
   7   4  -7 341.948 134.386   7
  -7  -4   6 215.356 179.623   2
  -7   4   6 264.928 197.863   3
   7  -4  -6-6.76662 63.5044   7
   7   4  -6 83.5523 76.6486   7
  -7  -4   6 43.1980 95.1164   1
  -7  -4   5 101.586 138.932   2
   7  -4  -5-39.9811 123.566   7
  -7  -4   5-14.7486 92.7784   1
  -7   4   5 43.0442 147.038   3
  -7   4   5-12.7391 71.5766   1
   7   4  -5-48.4860 94.9210   7
  -7  -4   4 606.864 234.780   2
  -7  -4   4 245.661 173.258   1
  -7   4   4 1092.74 356.811   3
  -7   4   4 724.474 224.194   1
   7   4  -4 627.892 242.415   7
  -7  -4   3 795.597 258.639   1
  -7   4   3 754.286 260.199   1
  -7   4   3 751.837 280.129   3
   7   4  -3 464.508 192.309   7
  -7  -4   2 637.908 206.084   1
  -7   4   2 235.454 199.588   1
  -7   4   2 666.578 291.643   3
   7   4  -2 714.475 237.520   7
  -7  -4   1 1002.61 274.519   1
  -7   4   1 819.969 273.307   1
  -7   4   1 865.676 231.606   3
   7   4  -1 914.717 257.966   7
  -7  -4   0 1163.74 298.721   1
  -7   4   0 611.302 284.319   1
  -7   4   0 703.861 305.735   3
   7   4   0 319.493 179.031   7
  -7   4  -1 393.902 257.282   1
  -7  -4  -1 476.223 165.742   1
  -7   4  -1 249.194 189.954   3
   7   4   1 233.705 135.763   7
  -7  -4  -2 647.612 280.906   1
  -7   4  -2 998.246 334.409   1
  -7  -4  -2 607.246 184.321   4
  -7   4  -2 523.211 251.786   3
   7   4   2 522.973 193.095   7
  -7  -4  -3 174.269 156.373   1
  -7  -4  -3 7.76160 54.9085   4
  -7   4  -3-103.634 148.741   3
  -7  -4  -4 569.642 257.030   1
  -7  -4  -4 699.956 228.360   4
  -7   4  -4 328.063 162.007   3
  -7  -4  -5-144.458 159.758   1
  -7  -4  -5-53.1557 107.016   4
  -7   4  -5 123.623 146.938   3
   7  -4   6 773.360 288.581   2
  -7  -4  -6 876.620 285.247   1
  -7   4  -6 340.495 256.623   1
  -7  -4  -6 765.425 260.664   4
   7  -4   7-32.3426 120.427   2
  -7  -4  -7-59.9079 80.5790   1
  -7  -4  -7 7.12809 121.163   4
  -7   4  -7 276.369 189.245   1
   7  -4   8-27.1932 133.307   2
  -7  -4  -8 77.8185 81.8136   4
  -7   4  -8 47.1814 134.388   1
   7  -4   9 326.399 232.777   2
  -7  -4  -9 349.881 209.513   4
  -7   5  10 31.3574 156.883   2
  -7   5   9 164.063 223.791   2
  -7  -5   9 392.532 227.202   2
  -7   5   9 242.463 221.538   3
   7   5  -9 327.629 207.492   7
  -7   5   8-99.0539 166.128   2
   7  -5  -8 155.562 101.685   7
  -7   5   8-176.870 164.823   3
   7   5  -8-188.764 153.968   7
  -7   5   7 160.494 129.628   2
  -7  -5   7 181.246 197.988   1
  -7  -5   7 477.520 285.318   2
  -7   5   7 249.406 162.714   3
   7   5  -7 166.265 136.366   7
  -7  -5   6 246.606 154.511   2
  -7   5   6 170.482 182.273   3
   7   5  -6-310.259 193.677   7
  -7  -5   6 106.009 139.101   1
  -7  -5   5 100.811 81.6336   2
  -7   5   5 119.556 102.986   1
  -7   5   5-92.8921 149.549   3
   7   5  -5 107.217 113.418   7
  -7  -5   5 29.1142 107.176   1
  -7  -5   4 525.506 238.792   2
  -7   5   4 711.665 229.831   1
  -7   5   4 561.204 230.582   3
  -7  -5   4 411.598 213.500   1
   7   5  -4 636.897 247.708   7
  -7   5   3-134.094 134.840   1
  -7  -5   3-61.1405 134.655   1
   7   5  -3 97.9008 94.5524   7
  -7  -5   3 158.531 140.391   2
  -7  -5   2 636.383 219.841   1
  -7   5   2 591.916 280.946   1
  -7   5   2 680.484 277.290   3
   7   5  -2 601.531 196.187   7
  -7   5   1 300.194 228.482   1
  -7  -5   1 336.327 169.197   1
  -7   5   1 493.720 287.702   3
   7   5  -1 267.176 142.637   7
  -7  -5   0 651.751 214.130   1
  -7   5   0 304.943 212.854   3
   7   5   0 768.702 252.011   7
  -7  -5  -1 134.262 189.173   1
  -7   5  -1-19.8275 136.504   3
   7   5   1 159.595 126.592   7
  -7  -5  -2 872.414 243.123   4
  -7  -5  -2 740.827 260.158   1
  -7   5  -2 524.673 230.923   3
   7   5   2 796.500 230.221   7
  -7  -5  -3 188.762 158.801   1
  -7  -5  -3 368.183 193.331   4
  -7   5  -3 261.647 221.075   3
  -7  -5  -4 69.1421 99.9002   1
  -7  -5  -4 413.487 175.617   4
  -7   5  -4 413.752 222.542   3
  -7  -5  -5 248.761 180.038   1
  -7  -5  -5 290.519 135.515   4
  -7   5  -5 85.3563 169.335   3
   7  -5   6-89.5382 102.411   2
  -7  -5  -6-20.6566 137.517   1
  -7  -5  -6-118.523 129.704   4
   7  -5   7 20.2847 188.362   2
  -7  -5  -7 148.573 137.469   4
  -7  -5  -7 243.340 198.486   1
   7  -5   8 277.043 169.188   2
  -7   5  -8 364.140 276.893   1
  -7  -5  -8 393.234 217.796   4
   7  -5   9 337.634 216.913   2
  -7  -5  -9-4.45149 133.057   4
  -7   5  -9 159.780 153.823   1
  -7   6  10-35.5339 158.008   2
  -7   6   9 142.769 156.863   2
  -7  -6   9 326.615 188.826   2
  -7   6   9 178.333 235.332   3
   7   6  -9 153.256 212.279   7
  -7   6   8-129.542 181.700   2
  -7  -6   8 267.708 147.072   2
  -7   6   8-62.0134 155.407   3
   7   6  -8-117.035 83.3518   7
  -7   6   7 19.3656 105.068   2
  -7  -6   7-305.491 217.254   2
  -7  -6   7-254.339 202.022   1
  -7   6   7 129.256 271.026   3
   7   6  -7-138.804 193.865   7
  -7  -6   6 25.3063 87.1816   1
  -7  -6   6 62.3846 89.2313   2
  -7   6   6 45.3110 236.707   3
   7   6  -6 85.8987 92.7966   7
  -7  -6   5 51.9191 107.534   2
  -7   6   5 200.415 161.951   3
   7   6  -5 224.536 178.307   7
  -7  -6   5-111.008 142.093   1
  -7  -6   4 195.349 138.685   2
  -7   6   4 136.381 148.001   1
  -7   6   4 296.055 209.135   3
   7   6  -4 85.3432 125.586   7
  -7  -6   4 39.1710 158.446   1
  -7  -6   3 204.150 140.087   2
  -7   6   3 119.305 139.627   1
  -7   6   3 714.619 322.082   3
  -7  -6   3 467.220 226.810   1
   7   6  -3 247.220 177.332   7
  -7  -6   2 248.608 172.859   1
  -7   6   2 633.037 281.777   3
   7   6  -2 511.730 209.349   7
  -7  -6   1-6.78650 64.8134   1
  -7   6   1 98.9046 228.424   3
   7   6  -1 256.916 174.948   7
  -7  -6   0 890.523 265.394   1
  -7   6   0 819.779 316.738   3
   7   6   0 1044.31 276.774   7
  -7  -6  -1 244.422 152.828   1
  -7   6  -1 94.2508 126.043   3
   7   6   1 131.671 110.886   7
  -7  -6  -2-35.5931 143.673   1
  -7   6  -2 18.6226 137.523   3
   7   6   2-54.9275 107.682   7
  -7  -6  -3 227.984 136.463   1
  -7   6  -3 116.493 129.062   3
  -7  -6  -4 180.875 143.711   4
  -7  -6  -4 233.544 129.447   1
  -7   6  -4 131.787 212.788   3
  -7  -6  -5 284.775 198.835   4
  -7  -6  -5 205.642 93.7413   1
  -7   6  -5-174.834 181.118   3
   7  -6   6 103.854 189.790   2
  -7  -6  -6-127.751 67.8485   4
  -7   6  -6 8.77248 125.195   3
  -7  -6  -6 12.2217 106.468   1
   7  -6   7 74.4098 101.563   2
  -7  -6  -7-27.7451 80.1508   1
   7  -6   8-63.0408 155.923   2
  -7  -6  -8-301.950 183.307   4
  -7  -6  -9 0.91830 104.174   4
  -7   7   9 321.783 203.223   2
  -7  -7   9 94.5272 113.309   2
  -7   7   9 509.422 335.658   3
  -7   7   8-159.141 246.709   2
  -7  -7   8-41.7671 87.6880   2
  -7   7   8 173.992 293.990   3
   7   7  -8-131.008 137.388   7
  -7   7   7 26.0281 147.449   2
  -7  -7   7 245.502 200.628   2
  -7  -7   7 81.5208 117.258   1
  -7   7   7 228.846 183.538   3
   7   7  -7 158.650 94.2001   7
  -7  -7   6 150.795 130.558   2
  -7  -7   6 83.5123 149.183   1
  -7   7   6 961.729 317.983   3
   7   7  -6 836.899 303.936   7
  -7  -7   5-125.856 114.046   1
  -7  -7   5-85.0007 135.696   2
  -7   7   5-15.7855 180.373   3
   7   7  -5 69.1875 130.974   7
  -7  -7   4 400.412 214.037   2
  -7   7   4 130.051 168.811   1
  -7   7   4 338.594 272.506   3
   7   7  -4 470.132 213.612   7
  -7  -7   4 138.060 101.746   1
  -7  -7   3 42.9466 99.8229   2
  -7   7   3-151.811 193.028   3
   7   7  -3-159.136 150.805   7
  -7  -7   3-49.3728 125.817   1
  -7  -7   2 450.415 163.824   2
  -7   7   2 1088.94 439.238   3
  -7  -7   2 1006.39 275.982   1
   7   7  -2 1070.79 287.349   7
  -7   7   1 419.784 347.132   3
  -7  -7   1 769.207 252.521   1
   7   7  -1 1047.89 269.168   7
  -7   7   0 612.168 253.580   3
  -7  -7   0 417.059 186.154   1
   7   7   0 520.583 202.196   7
  -7   7  -1 1735.94 434.091   3
  -7  -7  -1 1590.07 379.500   1
   7   7   1 1819.21 336.557   7
  -7  -7  -2 2605.94 475.872   1
  -7   7  -2 2045.20 481.334   3
   7   7   2 2958.24 418.599   7
  -7  -7  -3 122.397 85.9219   4
  -7  -7  -3-90.7563 134.297   1
  -7   7  -3 113.816 152.078   3
  -7  -7  -4 294.712 178.675   4
  -7   7  -4 58.0877 216.373   3
  -7  -7  -4 58.4426 68.2023   1
  -7  -7  -5 220.789 191.379   4
  -7   7  -5-66.9776 155.530   3
  -7  -7  -5-3.57764 110.478   1
   7  -7   6 831.153 286.820   2
  -7  -7  -6 265.135 197.223   4
  -7   7  -6 346.121 184.205   3
  -7  -7  -6 187.272 172.630   1
   7  -7   7-76.1846 115.766   2
  -7  -7  -7 93.5957 136.098   4
   7  -7   8-3.29320 161.762   2
  -7  -7  -8 415.224 242.559   4
  -7   8   8 72.4261 94.9244   2
  -7  -8   8 333.299 207.891   2
  -7   8   8 421.310 308.294   3
  -7   8   7 107.645 195.407   2
  -7  -8   7 179.530 147.408   2
   7   8  -7 35.8902 183.191   7
  -7  -8   7-197.649 211.577   1
  -7  -8   6-25.8746 85.7391   2
  -7  -8   6-108.722 145.349   1
  -7   8   6 207.896 207.392   3
   7   8  -6 244.153 218.780   7
  -7  -8   5 263.587 194.549   2
  -7  -8   5 162.616 111.900   1
  -7   8   5 485.228 295.219   3
   7   8  -5 242.425 191.203   7
  -7   8   4 340.380 233.490   1
  -7  -8   4-133.851 125.730   1
  -7  -8   4-48.2565 125.368   2
  -7   8   4-1.70099 131.345   3
   7   8  -4 389.501 229.678   7
  -7  -8   3 708.231 281.375   1
  -7   8   3 872.654 364.886   3
   7   8  -3 820.305 286.396   7
  -7   8   2-23.4646 156.479   3
   7   8  -2 263.308 161.804   7
  -7  -8   2 180.814 127.052   1
  -7   8   1 321.045 274.908   3
   7   8  -1 189.145 128.604   7
  -7  -8   1 490.159 260.565   1
  -7   8   0 384.486 225.860   3
   7   8   0 700.058 227.055   7
  -7  -8   0 721.900 263.043   1
   7   8   1 409.452 135.549   7
  -7  -8  -1 110.261 92.8190   1
  -7   8  -2 145.237 164.047   3
  -7  -8  -2 323.020 126.658   1
  -7   8  -3 812.672 287.714   3
  -7  -8  -3 891.919 297.522   1
  -7  -8  -4 85.7764 126.552   4
  -7   8  -4 71.2699 93.2031   3
  -7  -8  -4-3.38353 147.832   1
  -7  -8  -5 182.672 166.774   4
  -7   8  -5-26.6841 151.984   3
  -7  -8  -5 133.801 130.274   1
  -7  -8  -6-314.463 220.429   4
  -7   8  -6-41.2214 170.453   3
  -7  -8  -6 137.853 88.6158   1
   7  -8   7 99.7846 125.425   2
  -7  -8  -7-59.2730 128.769   4
  -7  -8  -8-3.10253 88.5477   4
  -7  -9   8-2.53375 79.6348   2
  -7  -9   7-87.5309 162.715   1
  -7   9   7 342.929 281.171   3
   7   9  -7 500.237 231.618   7
   7   9  -6-1.39703 86.2813   7
  -7  -9   6 18.6165 140.739   1
  -7   9   5-18.3121 168.863   3
   7   9  -5-6.94620 123.981   7
  -7  -9   4 310.385 251.830   1
  -7   9   4 114.672 192.650   3
   7   9  -4 6.84632 77.4117   7
  -7  -9   3 160.118 98.8469   1
  -7   9   3-19.8485 202.499   3
   7   9  -3-176.648 126.532   7
  -7  -9   2 102.159 108.969   1
   7   9  -2-33.1964 123.756   7
  -7  -9   1 301.354 182.882   1
  -7   9   1 151.718 166.316   3
   7   9  -1 555.640 224.349   7
  -7   9   0 286.474 235.345   3
   7   9   0 335.889 154.459   7
  -7  -9   0 755.325 294.760   1
  -7   9  -1 523.093 293.581   3
  -7  -9  -1 398.933 180.543   1
  -7   9  -2 215.970 234.840   3
  -7  -9  -2 273.343 199.105   1
  -7   9  -3 152.890 113.260   3
  -7  -9  -3 436.517 277.844   1
  -7   9  -4 33.5345 126.732   3
  -7  -9  -4-35.9906 128.034   1
  -7  -9  -5 176.905 151.137   4
  -7   9  -5 19.5822 129.230   3
  -7  -9  -5-5.76083 156.638   1
  -7  -9  -6-229.835 217.690   4
  -7   9  -6 118.568 176.729   3
  -7  -9  -6-179.923 156.470   1
   7  -9   7-93.6517 86.7174   2
  -7  -9  -7-12.8974 97.5586   4
  -7 -10   7-7.04087 96.5338   1
  -7 -10   6 3.26182 168.236   1
  -7  10   6 531.473 358.418   3
   7  10  -6 548.224 283.203   7
  -7  10   5-250.264 271.321   3
   7  10  -5 436.811 238.223   7
  -7 -10   5 55.1058 147.266   1
  -7 -10   4 375.697 266.543   1
  -7  10   4-77.5409 229.195   3
   7  10  -4-73.7710 124.935   7
  -7 -10   3-161.888 196.990   1
  -7  10   3 48.6198 185.689   3
   7  10  -3-1.78132 115.979   7
  -7 -10   2 129.768 189.577   1
  -7  10   2-44.9345 247.317   3
   7  10  -2-16.2714 102.009   7
  -7  10   1 100.955 161.240   3
   7  10  -1 75.1270 88.3523   7
  -7 -10   0-15.0412 179.016   1
  -7  10   0 515.703 296.241   3
  -7 -10  -1 42.8837 200.242   1
  -7  10  -1 210.748 181.220   3
  -7 -10  -2 147.622 105.609   1
  -7  10  -2 271.820 258.973   3
  -7 -10  -3 29.6426 130.270   1
  -7  10  -3 135.459 219.430   3
  -7 -10  -4-234.239 182.856   1
  -7  10  -4-58.5707 145.941   3
  -7 -10  -5 15.0294 147.870   1
  -7 -10  -5 93.2162 156.986   4
  -7  10  -5 20.9565 107.036   3
  -7 -10  -6-147.324 184.284   4
  -7  10  -6 173.978 139.058   3
  -7  10  -7-494.801 316.162   3
  -7 -11   6 51.8430 103.951   1
  -7 -11   5 286.461 219.005   1
  -7  11   5 534.885 407.274   3
   7  11  -5 156.751 96.4638   7
  -7  11   4 147.340 245.569   3
   7  11  -4 75.0789 126.428   7
  -7 -11   4 12.9219 163.475   1
  -7  11   3 406.540 326.842   3
  -7 -11   3 371.008 284.849   1
   7  11  -3 106.334 124.866   7
  -7 -11   2-185.552 203.637   1
  -7  11   2 327.137 262.311   3
   7  11  -2-81.5152 150.669   7
  -7 -11   1 424.020 259.465   1
  -7  11   1 416.757 306.404   3
  -7 -11   0 124.486 210.861   1
  -7  11   0 112.333 148.913   3
  -7 -11  -1 61.4166 93.8524   1
  -7  11  -1-217.602 260.486   3
  -7 -11  -2-173.405 210.027   1
  -7  11  -2 98.6638 131.262   3
  -7 -11  -3-80.1722 153.177   1
  -7  11  -3 187.235 127.334   3
  -7 -11  -4 69.2521 186.800   1
  -7  11  -4 177.537 121.782   3
  -7 -11  -5 104.540 180.137   1
  -7  11  -5-33.6709 131.966   3
  -7  11  -6 190.277 153.002   3
   7  12  -5 321.563 245.029   7
   7  12  -4-180.207 196.911   7
  -7  12   3 1.44545 231.333   3
   7  12  -3 232.537 185.985   7
  -7 -12   3 27.0633 152.950   1
  -7  12   2 187.580 237.121   3
  -7 -12   2-121.084 141.195   1
  -7  12   1-97.2554 216.065   3
  -7 -12   1 152.081 198.300   1
  -7  12   0-329.043 331.391   3
  -7 -12   0 124.720 116.152   1
  -7 -12  -1 85.0791 112.975   1
  -7  12  -1 326.298 249.354   3
  -7 -12  -2 110.813 169.657   1
  -7  12  -2 203.668 281.297   3
  -7 -12  -3-124.451 197.725   1
  -7  12  -3 132.957 165.408   3
  -7 -12  -4-237.675 213.785   1
  -7  12  -4 107.951 209.597   3
  -7  12  -5 351.120 230.067   3
  -7 -12  -5 98.5152 132.877   1
   7  13  -4 214.084 171.469   7
  -7  13   0 70.0568 264.602   3
  -7  13  -1 81.1487 222.161   3
  -7  13  -2-78.3442 129.116   3
  -7  13  -3 118.124 152.311   3
  -7  13  -4 127.051 155.780   3
   8   0  -9-120.584 91.9142   7
  -8   0   8 369.632 314.716   2
   8   0  -8-20.9760 80.4814   7
  -8   0   7-139.758 150.641   2
   8   0  -7-8.24523 138.834   7
  -8   0   6 125.479 129.150   2
   8   0  -6 196.092 141.782   7
  -8   0   5 80.5585 115.632   1
  -8   0   5 165.473 138.649   3
   8   0  -5 183.418 130.426   7
  -8   0   4 711.497 247.279   1
  -8   0   4 1063.07 283.397   3
   8   0  -4 1308.29 344.596   7
  -8   0   3 783.258 257.981   3
   8   0  -3 659.036 225.255   7
  -8   0   3 707.452 215.785   1
  -8   0   2 455.049 191.180   3
   8   0  -2 247.385 144.201   7
  -8   0   2 610.119 224.148   1
  -8   0   1 42.6631 127.805   3
   8   0  -1 81.6111 112.700   7
  -8   0   1 44.9433 92.5962   1
  -8   0   0-129.685 119.880   3
  -8   0   0 132.882 134.365   1
  -8   0  -1 909.581 275.409   3
  -8   0  -1 753.727 345.747   1
  -8   0  -2 25.9346 77.3556   3
  -8   0  -2-113.377 171.331   1
  -8   0  -3 130.585 96.0416   1
  -8   0  -4 459.970 246.381   1
  -8   0  -5 111.473 85.0458   1
  -8   0  -6 377.425 224.414   1
  -8   0  -7-53.7365 122.283   1
  -8   0  -8 325.393 182.959   1
  -8   1   9 328.775 240.731   2
   8  -1  -9 182.349 206.659   7
   8   1  -9 107.813 166.515   7
  -8   1   8-135.345 158.689   2
  -8  -1   8 604.762 285.728   2
   8  -1  -8 488.917 230.148   7
   8   1  -8 269.222 130.789   7
  -8   1   7 310.524 226.955   2
  -8  -1   7 292.795 220.941   2
   8  -1  -7-71.7272 133.522   7
   8   1  -7-72.7565 116.632   7
  -8  -1   6-68.6036 133.159   2
  -8  -1   6 86.5621 100.219   1
   8  -1  -6 84.7444 132.064   7
   8   1  -6 147.581 180.927   7
  -8   1   6-4.35574 101.685   2
  -8   1   5 742.019 265.043   1
  -8  -1   5 263.060 235.979   1
  -8   1   5 878.934 302.243   3
   8  -1  -5 947.433 311.326   7
   8   1  -5 894.136 319.736   7
  -8  -1   4 1764.18 416.818   1
  -8  -1   4 1497.60 300.701   3
  -8   1   4 1721.60 395.918   3
   8  -1  -4 1805.97 404.094   7
   8   1  -4 1950.65 433.371   7
  -8   1   4 1563.43 363.761   1
  -8  -1   3 1067.67 287.965   1
  -8  -1   3 440.739 170.927   3
  -8   1   3 759.682 254.706   3
   8  -1  -3 814.979 263.129   7
   8   1  -3 630.563 247.445   7
  -8   1   3 832.361 248.369   1
  -8  -1   2 404.687 175.530   3
  -8   1   2 190.647 114.123   3
   8  -1  -2 200.155 153.126   7
   8   1  -2 394.585 210.938   7
  -8   1   2 262.302 150.302   1
  -8  -1   2 281.746 163.494   1
  -8  -1   1 161.486 71.2392   3
  -8   1   1 255.565 175.648   3
   8   1  -1 111.589 120.972   7
  -8   1   1 73.5608 81.2185   1
  -8  -1   1 162.225 179.972   1
  -8  -1   0 140.146 131.086   3
  -8   1   0 188.978 192.473   3
  -8   1   0 249.592 203.920   1
  -8  -1   0 98.3401 154.927   1
  -8  -1  -1 419.176 179.312   3
  -8   1  -1 490.256 236.976   3
  -8   1  -1 315.794 214.296   1
  -8  -1  -1 202.933 230.173   1
  -8   1  -2 499.492 258.204   3
  -8   1  -2 237.204 230.560   1
  -8  -1  -2 536.777 254.840   1
  -8   1  -3-48.0563 147.844   3
  -8   1  -3 178.369 145.163   1
  -8  -1  -3 51.8176 150.483   1
  -8   1  -4 603.526 305.278   1
  -8  -1  -4 948.548 324.547   1
  -8   1  -5 138.256 128.742   1
  -8  -1  -5 122.910 135.101   1
  -8   1  -6-40.3722 114.014   1
  -8  -1  -6 94.0073 108.558   1
  -8   1  -7 73.8870 78.6552   1
  -8  -1  -7 37.3876 100.407   1
  -8  -1  -8 54.3987 76.7910   4
  -8   1  -8 13.5927 95.5039   1
  -8  -1  -8 186.725 167.897   1
  -8  -1  -9-398.830 231.700   4
   8  -2  -9 199.945 175.486   7
   8   2  -9 206.864 185.857   7
  -8   2   8-68.8796 172.365   2
  -8  -2   8 223.103 285.911   2
   8  -2  -8 270.657 163.424   7
   8   2  -8-82.9161 72.1226   7
  -8   2   7 234.727 218.881   2
  -8  -2   7 120.997 157.230   2
   8  -2  -7 191.890 158.462   7
   8   2  -7 124.932 92.9702   7
  -8  -2   6 163.024 142.053   2
  -8  -2   6-31.3339 145.986   1
  -8   2   6 131.112 126.050   3
   8  -2  -6 119.734 119.819   7
   8   2  -6-47.6787 108.304   7
  -8  -2   5 85.0319 174.645   1
  -8   2   5 232.711 238.993   3
   8  -2  -5 525.283 271.099   7
   8   2  -5 401.651 225.955   7
  -8  -2   5 447.184 226.293   2
  -8   2   5 310.186 199.292   1
  -8  -2   4 1380.84 386.911   1
  -8   2   4 1948.64 428.970   3
   8  -2  -4 1838.55 423.895   7
   8   2  -4 1722.46 404.680   7
  -8   2   4 1765.10 392.617   1
  -8  -2   3 1223.80 328.831   1
  -8  -2   3 1384.80 309.256   3
  -8   2   3 1356.72 349.674   3
   8  -2  -3 974.319 287.322   7
   8   2  -3 1403.34 359.251   7
  -8   2   3 1292.83 314.493   1
  -8  -2   2 1057.99 302.625   1
  -8  -2   2 850.222 249.225   3
  -8   2   2 640.269 240.952   3
   8   2  -2 1003.68 312.119   7
  -8   2   2 1042.40 301.495   1
  -8  -2   1 368.578 202.899   1
  -8  -2   1 101.915 65.4288   3
  -8   2   1 296.638 175.401   3
  -8   2   1 444.369 228.589   1
   8   2  -1 446.012 214.610   7
  -8  -2   0 102.695 85.9310   3
  -8   2   0-12.8779 95.8340   3
  -8   2   0 207.499 155.344   1
   8   2   0 265.449 172.724   7
  -8  -2   0 60.2868 108.879   1
  -8   2  -1 751.873 285.709   3
  -8   2  -1 875.830 288.973   1
  -8  -2  -1 716.706 278.939   1
  -8   2  -2 198.490 170.294   3
  -8   2  -2 233.365 208.448   1
  -8  -2  -2 250.297 190.267   1
  -8   2  -3-79.4857 136.184   3
  -8   2  -3 64.3878 139.308   1
  -8  -2  -3-74.6928 87.3573   1
  -8   2  -4-158.266 134.892   3
  -8   2  -4 586.352 208.987   1
  -8  -2  -4 346.802 243.351   1
  -8   2  -5 394.399 222.649   1
  -8  -2  -5 405.522 242.518   1
  -8  -2  -6 253.034 123.265   4
  -8   2  -6 434.142 258.359   1
  -8  -2  -6 382.171 214.633   1
  -8  -2  -7 386.883 206.767   4
  -8   2  -7 36.3016 130.559   1
  -8  -2  -7 41.8032 133.237   1
  -8  -2  -8 166.038 116.892   4
  -8   2  -8-159.371 192.444   1
  -8  -2  -9 206.214 191.479   4
   8  -3  -9-48.7731 97.0800   7
  -8   3   8 366.145 224.260   2
  -8  -3   8-31.9079 138.016   2
   8  -3  -8 231.363 212.328   7
   8   3  -8 582.275 276.329   7
  -8   3   7-45.7334 140.827   2
  -8  -3   7-42.8809 138.536   2
  -8   3   7 18.7689 162.555   3
   8  -3  -7 57.4116 138.084   7
   8   3  -7-31.2906 97.5881   7
  -8  -3   6 56.6068 78.1186   2
  -8  -3   6-157.361 145.244   1
  -8   3   6-271.685 200.628   3
   8  -3  -6 114.849 137.556   7
  -8  -3   5-1.75510 79.8167   2
  -8  -3   5-112.126 103.886   1
  -8   3   5-127.866 201.182   3
   8  -3  -5 257.406 190.541   7
   8   3  -5 406.496 203.859   7
  -8   3   5 23.9051 66.3513   1
  -8  -3   4 964.748 296.176   1
  -8   3   4 1372.76 385.650   3
   8   3  -4 1274.69 339.616   7
  -8   3   4 1358.04 346.744   1
  -8  -3   3 308.713 150.508   1
  -8   3   3 559.318 254.526   3
  -8   3   3 504.627 243.465   1
   8   3  -3 560.829 228.718   7
  -8  -3   2 296.469 193.118   1
  -8  -3   2-31.9959 67.8264   3
  -8   3   2 397.719 201.347   3
  -8   3   2 413.518 199.481   1
   8   3  -2 293.517 212.842   7
  -8  -3   1 69.8367 80.2702   1
  -8  -3   1-92.2375 145.113   3
  -8   3   1 86.5359 149.698   3
  -8   3   1 144.262 178.243   1
   8   3  -1 81.4564 117.563   7
  -8  -3   0 107.916 96.3900   1
  -8   3   0 196.879 141.553   3
  -8   3   0-0.10169 117.113   1
   8   3   0 78.5414 66.2515   7
  -8  -3  -1 290.958 148.904   1
  -8   3  -1 458.066 248.548   3
  -8   3  -1 522.862 255.185   1
   8   3   1 43.8318 130.485   7
  -8  -3  -2 6.38111 87.5028   1
  -8   3  -2-17.1299 119.407   3
  -8   3  -2 217.903 205.856   1
  -8  -3  -3 103.161 171.826   1
  -8   3  -3-57.1552 105.964   3
  -8   3  -3 243.529 182.087   1
  -8  -3  -4 279.372 221.454   1
  -8   3  -4 240.960 176.409   3
  -8   3  -4 541.089 208.783   1
  -8  -3  -5 864.781 314.065   1
  -8  -3  -5 511.614 213.300   4
  -8   3  -5 314.631 198.208   1
  -8  -3  -6 141.484 167.955   1
  -8  -3  -6-40.6274 117.913   4
  -8   3  -6 22.8956 85.5825   1
  -8  -3  -7 185.306 167.374   1
  -8  -3  -7 139.408 132.775   4
  -8   3  -7-29.9204 94.9770   1
  -8  -3  -8-4.50335 133.840   4
  -8   3  -8 179.343 83.7337   1
  -8  -3  -9-73.3849 105.576   4
   8  -4  -9 36.0344 85.4493   7
  -8   4   8-4.17901 86.6157   2
  -8  -4   8-169.466 174.142   2
  -8   4   8 35.3032 126.769   3
   8  -4  -8 51.4449 110.670   7
  -8   4   7 56.6842 182.130   2
  -8  -4   7 21.0865 146.027   2
   8  -4  -7 526.304 224.926   7
  -8   4   7 5.65667 143.574   3
   8   4  -7 80.4742 104.472   7
  -8  -4   6-351.399 240.261   2
   8  -4  -6 72.9715 131.632   7
  -8   4   6 16.1102 177.486   3
   8   4  -6 9.93475 144.075   7
  -8  -4   6 172.793 146.519   1
  -8  -4   5 110.038 153.370   2
  -8  -4   5 39.4100 86.5691   1
  -8   4   5 93.5471 137.492   3
   8   4  -5 149.251 125.328   7
  -8   4   5 30.6987 66.4956   1
  -8  -4   4 37.1585 82.0804   1
  -8   4   4 241.523 259.716   3
  -8   4   4 141.965 149.934   1
   8   4  -4-42.5132 101.054   7
  -8  -4   4 24.4115 113.455   2
  -8  -4   3 47.5402 73.9537   1
  -8   4   3 467.151 262.938   3
  -8   4   3 154.604 158.609   1
   8   4  -3 537.835 209.381   7
  -8  -4   2 80.3786 95.8331   1
  -8   4   2 197.244 227.147   3
  -8   4   2 166.719 117.658   1
   8   4  -2-80.1073 115.765   7
  -8  -4   1-4.93823 104.103   1
  -8   4   1 294.053 175.627   3
  -8   4   1 38.2259 101.895   1
   8   4  -1 122.522 144.620   7
  -8  -4   0 83.2868 133.459   1
  -8   4   0 260.420 180.899   1
  -8   4   0 292.350 163.595   3
   8   4   0-34.7390 67.2133   7
  -8  -4  -1 149.483 193.830   1
  -8   4  -1-44.8256 107.799   1
  -8   4  -1 176.910 206.481   3
   8   4   1-154.406 112.151   7
  -8  -4  -2 144.771 164.805   1
  -8   4  -2 19.6793 132.582   1
  -8   4  -2 231.916 201.381   3
  -8  -4  -3-2.29975 156.082   1
  -8   4  -3-1.85129 90.5172   3
  -8   4  -3-25.5777 156.754   1
  -8  -4  -4 151.978 97.1666   1
  -8  -4  -4 94.7389 152.775   4
  -8   4  -4 268.309 215.342   3
  -8   4  -4-27.9126 101.729   1
  -8  -4  -5 593.206 229.297   1
  -8  -4  -5 263.222 156.940   4
  -8   4  -5 463.534 215.829   3
  -8   4  -5 482.890 302.948   1
  -8  -4  -6 64.4812 108.128   1
  -8  -4  -6 163.482 126.591   4
  -8   4  -6 330.238 185.322   1
  -8  -4  -7 9.63090 112.342   1
  -8  -4  -7-39.7815 129.833   4
  -8   4  -7-60.8018 126.382   1
  -8  -4  -8-80.2999 127.084   4
  -8   4  -8 15.0398 140.005   1
  -8   5   8 26.5200 113.482   2
  -8  -5   8 211.692 205.675   2
  -8   5   8 378.503 273.262   3
   8   5  -8 106.115 98.8489   7
  -8   5   7 275.029 135.097   2
  -8  -5   7 26.8322 186.332   2
  -8   5   7 223.087 208.513   3
   8   5  -7-88.8979 169.171   7
  -8  -5   6 228.630 239.418   2
  -8   5   6 287.383 213.792   3
   8   5  -6 34.4324 208.151   7
  -8  -5   6 147.332 94.8435   1
  -8  -5   5 250.079 164.355   2
  -8   5   5 87.5292 127.411   3
  -8  -5   5-29.7631 88.2799   1
   8   5  -5-65.7641 201.355   7
  -8  -5   4-171.806 157.271   2
  -8   5   4 241.553 197.169   3
  -8  -5   4 22.9014 78.0939   1
  -8   5   4-94.9269 113.939   1
   8   5  -4 133.476 161.234   7
  -8  -5   3 1.72651 148.429   1
  -8   5   3-11.1460 103.780   1
  -8   5   3 254.289 193.727   3
   8   5  -3 129.634 115.333   7
  -8  -5   2 72.5563 85.6538   1
  -8   5   2-42.2689 121.356   1
  -8   5   2-150.803 131.423   3
   8   5  -2-120.373 139.025   7
  -8  -5   1 180.270 96.3274   1
  -8   5   1 127.110 203.997   1
  -8   5   1 14.4196 137.779   3
   8   5  -1 154.063 90.5345   7
  -8  -5   0-78.8394 97.6546   1
  -8   5   0 209.121 97.8259   1
  -8   5   0-67.3123 120.752   3
   8   5   0 123.185 62.4178   7
  -8  -5  -1 317.419 165.961   1
  -8   5  -1-180.690 157.130   1
  -8   5  -1 129.194 227.776   3
   8   5   1 116.525 105.484   7
  -8  -5  -2-197.999 193.169   1
  -8   5  -2-62.1913 150.959   1
  -8   5  -2-52.0350 155.041   3
  -8  -5  -3-83.4668 71.4076   4
  -8  -5  -3 89.8657 80.8532   1
  -8   5  -3 72.9251 103.848   3
  -8  -5  -4 294.335 186.055   1
  -8  -5  -4 129.111 99.8984   4
  -8   5  -4 361.405 333.844   1
  -8   5  -4-51.3384 112.867   3
  -8  -5  -5 4.66251 122.322   1
  -8  -5  -5 179.639 148.385   4
  -8   5  -5 302.431 262.371   1
  -8   5  -5-64.2557 153.527   3
  -8  -5  -6-213.104 179.637   4
  -8  -5  -6-269.802 192.524   1
  -8   5  -6 225.602 261.486   1
  -8  -5  -7 99.0691 109.664   4
  -8  -5  -7 276.352 196.766   1
  -8   5  -7 98.6644 86.1468   1
  -8  -5  -8 9.76191 104.674   4
  -8   5  -8-28.0483 150.500   1
  -8   6   8-69.6908 148.279   2
  -8  -6   8 91.6672 139.891   2
  -8   6   8 73.0619 171.339   3
  -8   6   7 273.638 223.780   2
  -8  -6   7 313.597 268.542   2
  -8   6   7 632.309 377.172   3
   8   6  -7 723.652 296.705   7
  -8  -6   6-104.698 111.017   1
  -8  -6   6 11.4995 114.001   2
  -8   6   6 384.528 338.412   3
   8   6  -6 627.031 300.470   7
  -8  -6   5 363.534 205.053   2
  -8   6   5-66.1588 195.390   3
   8   6  -5 116.572 98.6533   7
  -8  -6   5-107.841 151.533   1
  -8  -6   4 54.5727 133.643   2
  -8   6   4 125.467 147.110   1
  -8   6   4 251.460 245.125   3
   8   6  -4 92.5485 160.534   7
  -8  -6   4 28.2612 153.002   1
  -8  -6   3-32.3901 103.553   2
  -8   6   3-270.707 174.231   1
  -8   6   3 32.5886 124.680   3
  -8  -6   3-112.536 104.453   1
   8   6  -3 182.917 190.982   7
  -8   6   2-15.7129 112.624   1
  -8  -6   2 107.020 202.439   1
  -8   6   2-276.927 162.952   3
   8   6  -2 225.303 186.592   7
  -8   6   1 27.9970 135.958   1
  -8  -6   1 335.837 221.520   1
  -8   6   1-69.0806 174.337   3
   8   6  -1 8.45791 76.6170   7
  -8   6   0-19.3818 99.5306   1
  -8  -6   0 111.497 169.652   1
  -8   6   0 377.242 266.108   3
   8   6   0 170.970 144.195   7
  -8   6  -1 409.002 278.761   1
  -8  -6  -1 145.427 135.352   1
  -8   6  -1-16.5978 113.151   3
   8   6   1 3.93392 121.917   7
  -8  -6  -2 182.125 191.149   1
  -8   6  -2-3.71336 144.615   3
   8   6   2 47.6878 113.973   7
  -8  -6  -3-177.107 180.831   4
  -8  -6  -3-37.3944 66.3464   1
  -8   6  -3 92.6123 134.942   3
  -8  -6  -4-89.6789 130.566   4
  -8  -6  -4 16.7893 90.2505   1
  -8   6  -4 21.6248 125.636   3
  -8  -6  -5 52.5836 128.579   4
  -8  -6  -5-26.8166 98.2782   1
  -8   6  -5 249.592 197.381   3
  -8  -6  -6 128.767 192.182   4
  -8  -6  -6 36.7990 126.601   1
  -8   6  -7-52.8916 150.805   1
  -8  -6  -7-87.3264 153.743   4
  -8  -6  -8-33.6888 109.292   4
  -8   6  -8 206.161 220.086   1
  -8   7   8 293.050 224.594   2
  -8   7   7-141.124 194.517   2
  -8  -7   7-3.47613 106.007   2
  -8   7   7-377.140 231.609   3
   8   7  -7-15.0818 158.275   7
  -8  -7   6 301.579 223.266   1
  -8  -7   6-34.2998 124.923   2
  -8   7   6 649.316 322.394   3
   8   7  -6 298.056 243.589   7
  -8  -7   5-45.1772 85.7853   1
  -8  -7   5 100.561 113.243   2
  -8   7   5 275.057 283.236   3
   8   7  -5 194.403 209.870   7
  -8  -7   4 195.646 190.136   2
  -8   7   4-32.3356 111.824   1
  -8   7   4 286.608 243.167   3
   8   7  -4 218.412 113.921   7
  -8  -7   4-285.071 178.547   1
  -8  -7   3-21.5789 115.897   2
  -8   7   3 185.924 172.949   1
  -8   7   3 305.563 153.505   3
   8   7  -3 250.838 191.795   7
  -8  -7   3-3.84946 162.132   1
  -8   7   2 130.277 176.630   1
  -8   7   2-101.576 240.143   3
  -8  -7   2-85.3433 187.430   1
   8   7  -2 82.3411 145.552   7
  -8   7   1 11.6540 186.456   3
  -8  -7   1 76.4663 96.5418   1
   8   7  -1 97.6349 90.8648   7
  -8   7   0 97.1204 233.083   3
  -8  -7   0 140.806 130.684   1
   8   7   0 82.9353 123.349   7
  -8   7  -1-56.6550 121.681   3
  -8  -7  -1 3.67663 131.186   1
   8   7   1 43.7117 102.013   7
  -8  -7  -2-31.4983 88.6067   1
  -8   7  -2 47.2450 100.275   3
  -8  -7  -3 82.3376 76.7088   1
  -8   7  -3 670.320 340.188   3
  -8  -7  -4 28.5788 96.7491   4
  -8  -7  -4-5.06526 82.4121   1
  -8  -7  -5-182.449 138.695   4
  -8   7  -5 163.753 193.479   3
  -8  -7  -5-49.0918 112.412   1
  -8  -7  -6-50.0779 130.674   4
  -8   7  -6-458.320 284.140   3
  -8  -7  -6-178.610 212.789   1
  -8  -7  -7-13.6298 106.325   4
  -8   8   7 101.426 147.813   2
  -8  -8   7-12.0388 111.691   2
  -8  -8   6 17.9264 132.500   1
  -8   8   6 337.006 311.755   3
   8   8  -6-348.345 257.150   7
  -8  -8   5-13.4718 178.726   1
  -8   8   5 59.5580 236.368   3
   8   8  -5 22.2391 98.8467   7
  -8  -8   4-37.6845 156.750   1
  -8   8   4-90.6541 259.486   3
   8   8  -4 144.097 98.3142   7
  -8   8   3 144.028 184.036   1
  -8   8   3 234.186 209.428   3
   8   8  -3-77.9362 106.602   7
  -8  -8   3-83.2308 84.0650   1
  -8   8   2 323.834 250.035   1
  -8   8   2 24.2123 202.512   3
   8   8  -2-19.9571 89.7307   7
  -8  -8   2-290.283 225.999   1
  -8   8   1 239.241 212.987   3
   8   8  -1 42.0740 154.879   7
  -8  -8   1 70.2184 213.858   1
  -8   8   0 34.9071 142.491   3
   8   8   0 136.064 87.2815   7
  -8  -8   0 110.116 221.743   1
  -8   8  -1 397.046 235.154   3
  -8  -8  -1 66.8023 113.676   1
  -8   8  -2 96.4927 150.839   3
  -8  -8  -2 300.173 153.531   1
  -8   8  -3 142.627 158.185   3
  -8  -8  -3 387.886 229.044   1
  -8  -8  -4 264.568 194.452   4
  -8   8  -4 471.031 272.943   3
  -8  -8  -4 22.3520 84.6899   1
  -8  -8  -5 435.166 225.858   4
  -8   8  -5 96.3241 176.994   3
  -8  -8  -5 72.2190 145.585   1
  -8  -8  -6 241.758 203.967   4
  -8   8  -6 99.0143 113.821   3
  -8  -8  -6-167.848 153.586   1
  -8  -9   6-157.525 203.029   1
  -8  -9   5-43.1931 132.522   1
  -8   9   5-189.047 268.573   3
   8   9  -5 474.695 280.746   7
  -8  -9   4 148.136 89.6464   1
  -8   9   4 235.390 273.985   3
   8   9  -4 203.545 97.2399   7
  -8   9   3 507.251 316.814   1
  -8  -9   3-7.78755 183.959   1
  -8   9   3 803.342 336.127   3
   8   9  -3-132.076 95.0892   7
  -8  -9   2 398.087 261.629   1
  -8   9   2 266.973 279.470   3
   8   9  -2 210.942 200.680   7
  -8   9   1 115.112 196.634   3
   8   9  -1 276.291 169.264   7
  -8  -9   1 308.337 143.403   1
  -8   9   0 407.951 317.080   3
  -8  -9   0 38.3165 128.783   1
  -8   9  -1 197.858 232.608   3
  -8  -9  -1 94.2369 117.100   1
  -8   9  -2 538.944 285.170   3
  -8  -9  -2 371.358 267.632   1
  -8   9  -3 133.664 166.754   3
  -8  -9  -3-108.665 135.206   1
  -8   9  -4 21.3241 147.102   3
  -8  -9  -4 7.91764 147.994   1
  -8  -9  -5-154.622 159.840   4
  -8   9  -5-236.503 175.205   3
  -8  -9  -5 168.415 210.261   1
  -8   9  -6-364.013 245.317   3
  -8  -9  -6-165.533 137.893   1
   8  10  -5 257.314 180.734   7
  -8 -10   4 392.011 290.998   1
   8  10  -4-95.1859 124.383   7
  -8 -10   3 292.250 199.562   1
  -8  10   3 79.7009 234.025   3
   8  10  -3 19.8803 117.055   7
  -8 -10   2-43.7093 110.228   1
  -8  10   2-45.6629 259.300   3
   8  10  -2-125.422 172.090   7
  -8 -10   1-43.7303 120.637   1
  -8  10   1-54.6353 187.866   3
  -8 -10   0 97.6471 220.943   1
  -8  10   0 857.485 376.122   3
  -8 -10  -1-335.692 219.837   1
  -8  10  -1 305.103 282.311   3
  -8  10  -2 726.969 339.777   3
  -8 -10  -2 140.394 134.775   1
  -8  10  -3 62.8331 195.332   3
  -8 -10  -3 129.235 115.036   1
  -8  10  -4-68.4931 189.925   3
  -8 -10  -4 186.200 214.097   1
  -8 -10  -5 188.448 161.275   1
  -8  10  -5-124.583 243.943   3
   8  11  -4 50.4594 133.333   7
   8  11  -3 148.554 186.090   7
  -8  11   1 249.512 237.313   3
  -8  11   0 218.619 236.616   3
  -8  11  -1-101.050 120.106   3
  -8  11  -2 39.1610 214.407   3
  -8  11  -3-49.1375 118.273   3
  -9   0   7 256.138 257.039   2
   9   0  -7 178.860 174.746   7
  -9   0   6-16.0157 139.252   2
   9   0  -6 106.288 225.246   7
  -9   0   5-35.1908 110.528   1
   9   0  -5 141.823 158.216   7
  -9   0   4 45.1244 133.935   1
  -9   0   4 136.970 99.7219   3
   9   0  -4 0.22086 139.975   7
  -9   0   3 134.493 142.259   1
  -9   0   3 569.956 229.177   3
   9   0  -3 580.087 254.208   7
  -9   0   2 104.741 81.6475   3
   9   0  -2 29.4282 107.058   7
  -9   0   1-270.301 174.863   3
  -9   0   1-81.0259 188.505   1
  -9   0   0 38.3441 141.494   3
  -9   0   0-155.599 145.430   1
  -9   0  -1 159.274 121.076   3
  -9   0  -1 215.252 232.847   1
  -9   0  -2-13.8162 109.964   3
  -9   0  -2 116.817 166.283   1
  -9   0  -3 197.251 152.116   1
  -9   0  -4 73.3660 133.937   1
  -9   0  -5 374.837 217.708   1
  -9   0  -6 287.739 218.090   1
  -9   0  -7 15.1853 108.953   1
  -9   0  -8-265.616 186.188   1
  -9   1   7 230.231 214.221   2
  -9  -1   7-102.136 229.389   2
   9  -1  -7 106.608 97.8165   7
   9   1  -7-146.907 160.674   7
  -9  -1   6 200.321 212.476   2
   9  -1  -6 90.0875 172.362   7
   9   1  -6 9.69991 164.638   7
  -9   1   6 20.0535 122.045   2
  -9   1   5 70.9110 121.853   1
  -9  -1   5 159.428 171.442   1
   9  -1  -5 6.42519 105.543   7
   9   1  -5 50.3157 118.718   7
  -9  -1   4 176.823 97.7193   1
  -9   1   4 347.332 222.316   3
   9  -1  -4 169.816 209.393   7
   9   1  -4 2.01369 84.1210   7
  -9   1   4 171.485 211.018   1
  -9  -1   3-68.2712 79.5624   1
  -9  -1   3 241.581 150.485   3
  -9   1   3 59.7503 157.023   3
   9  -1  -3 165.777 190.091   7
   9   1  -3 198.716 108.183   7
  -9   1   3 304.512 168.118   1
  -9  -1   2 56.0143 141.825   1
  -9  -1   2 17.1880 123.615   3
  -9   1   2-24.9327 117.780   3
   9   1  -2 269.623 141.250   7
  -9   1   2 115.505 117.851   1
  -9  -1   1 512.858 218.841   3
  -9   1   1 69.9190 110.287   3
   9   1  -1-6.67714 126.895   7
  -9   1   1 257.801 198.896   1
  -9  -1   1 216.347 126.250   1
  -9  -1   0 19.0748 111.355   3
  -9   1   0 301.768 206.604   3
  -9   1   0 311.792 237.018   1
  -9  -1   0 142.499 153.650   1
  -9  -1  -1-305.241 233.980   3
  -9   1  -1-155.984 205.557   3
  -9   1  -1 0.93136 92.8928   1
  -9  -1  -1-199.033 234.118   1
  -9   1  -2 283.516 263.428   3
  -9   1  -2 497.856 238.649   1
  -9  -1  -2 130.715 86.2932   1
  -9   1  -3 44.9560 103.583   1
  -9  -1  -3-21.2428 133.735   1
  -9   1  -4 352.378 227.536   1
  -9  -1  -4 437.495 221.778   1
  -9   1  -5 238.407 112.787   1
  -9  -1  -5-78.3462 145.914   1
  -9   1  -6-14.8566 142.673   1
  -9  -1  -6 150.428 167.194   1
  -9   1  -7-194.324 195.864   1
  -9  -1  -7-274.989 183.616   1
  -9   1  -8 79.3832 169.288   1
  -9   2   7-7.87451 177.071   2
  -9  -2   7 67.6135 177.568   2
   9  -2  -7-181.545 183.309   7
   9   2  -7 92.1137 116.525   7
  -9  -2   6-97.1354 125.286   2
   9  -2  -6-85.7564 134.991   7
   9   2  -6 174.564 220.723   7
  -9   2   5-5.64767 112.646   1
  -9  -2   5 36.0380 73.0135   1
  -9   2   5 268.664 149.872   3
   9  -2  -5-98.1083 196.327   7
   9   2  -5 46.3014 87.1098   7
  -9  -2   5-17.8345 162.708   2
  -9  -2   4 195.450 128.967   1
  -9   2   4 526.958 270.383   3
   9  -2  -4 300.393 213.545   7
   9   2  -4 82.2400 156.044   7
  -9   2   4 586.278 253.947   1
  -9  -2   3 404.903 208.802   1
  -9   2   3 233.953 192.018   3
   9   2  -3 129.226 191.597   7
  -9   2   3 409.602 202.790   1
  -9  -2   2-64.5041 136.108   1
  -9  -2   2-37.4957 79.0846   3
  -9   2   2-41.1764 155.843   3
   9   2  -2 108.923 101.487   7
  -9   2   2 70.4946 157.069   1
  -9  -2   1 65.7448 131.865   1
  -9  -2   1 8.54053 94.9680   3
  -9   2   1 165.350 142.586   3
   9   2  -1 27.7658 84.1881   7
  -9   2   1 76.2037 155.057   1
  -9  -2   0 498.099 246.996   1
  -9   2   0 67.4226 133.819   3
  -9   2   0 206.886 244.064   1
  -9   2  -1-8.01020 169.240   3
  -9   2  -1 419.883 217.571   1
  -9  -2  -1 150.033 150.639   1
  -9   2  -2 42.0857 121.692   3
  -9   2  -2 241.438 230.107   1
  -9  -2  -2 251.158 200.422   1
  -9   2  -3 474.777 250.595   3
  -9   2  -3 472.182 217.321   1
  -9  -2  -3 425.528 228.993   1
  -9   2  -4 429.281 197.533   1
  -9  -2  -4 370.438 272.341   1
  -9   2  -5 495.978 254.728   1
  -9  -2  -5 491.355 248.742   1
  -9   2  -6 63.0147 109.275   1
  -9  -2  -6 138.467 178.689   1
  -9   2  -7-33.1883 171.380   1
  -9  -2  -7-2.78791 191.635   1
  -9  -3   7-98.5212 173.707   2
   9  -3  -7 72.2235 180.834   7
  -9  -3   6 71.6707 151.070   2
  -9   3   6 98.5328 133.055   3
   9  -3  -6-235.917 156.534   7
   9   3  -6 199.378 132.475   7
  -9  -3   5 13.7105 169.056   2
  -9  -3   5 97.7048 115.768   1
  -9   3   5 506.137 304.625   3
   9   3  -5-3.16971 158.055   7
  -9  -3   4 85.6227 122.470   1
  -9   3   4-303.473 199.735   3
   9   3  -4 287.006 181.542   7
  -9   3   4 206.917 179.617   1
  -9  -3   3 2.08199 98.0391   1
  -9   3   3 109.177 128.194   3
   9   3  -3 360.257 248.909   7
  -9   3   3 266.121 154.624   1
  -9  -3   2 205.756 108.173   1
  -9   3   2 239.648 130.247   3
   9   3  -2 229.505 156.425   7
  -9   3   2 623.414 242.866   1
  -9  -3   1 20.6810 91.8695   1
  -9   3   1 230.155 198.971   3
  -9   3   1-153.760 184.538   1
   9   3  -1 135.200 138.281   7
  -9  -3   0 75.4775 148.943   1
  -9   3   0-172.633 154.211   3
   9   3   0-7.93928 150.708   7
  -9   3   0-43.2146 209.356   1
  -9  -3  -1 5.08717 139.554   1
  -9   3  -1-121.782 117.988   3
  -9   3  -1-172.924 160.678   1
  -9  -3  -2-2.74646 157.011   1
  -9   3  -2-127.173 202.499   3
  -9   3  -2-170.267 130.345   1
  -9  -3  -3 354.349 176.815   1
  -9   3  -3 557.152 300.140   3
  -9   3  -3 293.690 228.663   1
  -9  -3  -4 53.8881 171.974   1
  -9   3  -4 87.4491 184.522   3
  -9   3  -4 32.2277 161.510   1
  -9  -3  -5 108.739 149.854   1
  -9   3  -5-26.6433 108.071   1
  -9  -3  -6-126.796 126.023   1
  -9   3  -6 142.216 226.612   1
  -9  -3  -7-79.8783 107.600   1
  -9   3  -7 187.050 235.895   1
  -9   4   7 335.178 290.592   3
  -9  -4   6 27.7197 93.7867   2
  -9   4   6 161.706 245.159   3
   9   4  -6-216.812 191.184   7
  -9  -4   6-46.1631 143.480   1
  -9  -4   5-45.3442 90.8293   2
  -9  -4   5-91.3159 115.347   1
   9   4  -5 111.043 114.186   7
  -9  -4   4 152.744 172.347   1
  -9   4   4 40.7492 127.112   3
   9   4  -4 238.232 246.338   7
  -9   4   4 490.890 248.391   1
  -9  -4   4 450.955 224.667   2
  -9  -4   3 287.291 176.134   1
  -9   4   3 272.430 205.687   3
   9   4  -3 52.8805 129.324   7
  -9   4   3 90.7788 126.275   1
  -9  -4   2 42.5269 125.204   1
  -9   4   2 368.515 266.270   3
  -9   4   2 219.767 194.763   1
   9   4  -2-62.8687 103.526   7
  -9  -4   1 188.636 123.679   1
  -9   4   1 328.639 163.998   1
   9   4  -1 118.656 136.116   7
  -9  -4   0 239.243 141.067   1
  -9   4   0 93.7712 164.295   3
  -9   4   0 167.699 171.824   1
   9   4   0 351.540 204.262   7
  -9  -4  -1 518.402 272.398   1
  -9   4  -1 276.130 158.808   3
  -9   4  -1 637.913 220.675   1
  -9  -4  -2 303.774 227.300   1
  -9   4  -2 205.801 220.012   3
  -9   4  -2 414.085 270.032   1
  -9  -4  -3-63.1414 183.405   1
  -9   4  -3 88.6195 113.134   3
  -9   4  -3-79.9588 120.356   1
  -9  -4  -4-201.500 216.688   1
  -9   4  -4-224.342 220.002   3
  -9   4  -4-42.1316 116.549   1
  -9  -4  -5 176.090 172.548   1
  -9   4  -5 160.303 201.992   1
  -9  -4  -6-2.26415 117.095   1
  -9   4  -6-113.452 228.980   1
  -9  -4  -7-4.83472 109.427   1
  -9   5   7 67.5678 241.228   3
  -9  -5   6 30.8162 151.802   2
  -9   5   6-28.6553 143.368   3
   9   5  -6 4.64437 121.116   7
  -9  -5   6-103.997 112.545   1
  -9  -5   5 10.3133 116.477   2
  -9   5   5 60.6117 232.413   3
  -9  -5   5 119.767 173.570   1
   9   5  -5-230.681 231.369   7
  -9  -5   4-38.3546 87.3634   2
  -9   5   4 336.107 288.761   3
  -9  -5   4-26.7708 100.459   1
  -9   5   4 160.998 166.753   1
   9   5  -4 246.469 187.049   7
  -9  -5   3 63.7868 158.375   1
  -9   5   3-117.456 187.264   3
  -9   5   3-42.9149 122.713   1
   9   5  -3 43.5961 156.388   7
  -9  -5   3-4.55705 93.5199   2
  -9  -5   2-2.72552 124.140   1
  -9   5   2-141.683 209.050   3
  -9   5   2 150.040 125.773   1
   9   5  -2-205.491 166.476   7
  -9  -5   1 242.296 201.578   1
  -9   5   1 161.953 220.756   3
  -9   5   1 258.554 211.887   1
   9   5  -1 190.202 115.417   7
  -9  -5   0 196.086 228.888   1
  -9   5   0 107.850 179.177   3
  -9   5   0 77.9487 113.793   1
   9   5   0 33.7581 68.6319   7
  -9  -5  -1 197.840 159.360   1
  -9   5  -1 220.684 105.756   3
  -9   5  -1 288.659 168.339   1
   9   5   1-4.67929 101.185   7
  -9  -5  -2 115.068 147.218   1
  -9   5  -2 154.123 162.243   3
  -9   5  -2 142.592 199.257   1
  -9  -5  -3 173.129 166.956   1
  -9   5  -3 197.667 208.941   3
  -9   5  -3 348.048 223.131   1
  -9  -5  -4-58.1217 151.492   1
  -9   5  -4 284.449 250.645   3
  -9   5  -4 175.921 157.173   1
  -9  -5  -5 29.0194 152.157   1
  -9   5  -5 57.5006 126.773   3
  -9   5  -5-144.227 101.122   1
  -9  -5  -6 372.682 249.277   1
  -9   5  -6 295.613 238.500   1
  -9  -5  -7 92.2340 113.804   1
  -9  -6   6-81.6990 163.176   1
  -9  -6   6-218.305 215.882   2
  -9   6   6 140.069 273.414   3
  -9  -6   5-141.978 176.578   2
  -9   6   5-28.1469 146.100   3
   9   6  -5 173.462 156.981   7
  -9  -6   5-27.6607 155.172   1
  -9  -6   4 75.0754 127.777   2
  -9   6   4 327.717 281.980   3
  -9   6   4-96.1765 132.959   1
   9   6  -4 236.078 197.920   7
  -9  -6   4 231.775 189.608   1
  -9  -6   3 82.1534 134.431   2
  -9   6   3-315.485 257.595   3
  -9   6   3-43.0444 93.0401   1
  -9  -6   3-53.6642 148.981   1
   9   6  -3 119.845 101.439   7
  -9   6   2-32.0322 130.445   3
  -9   6   2 247.067 223.391   1
  -9  -6   2-32.0641 171.883   1
   9   6  -2 230.600 182.284   7
  -9  -6   1-4.92849 166.624   1
  -9   6   1-159.790 171.462   1
  -9   6   1-16.7203 190.138   3
   9   6  -1 376.189 228.416   7
  -9  -6   0 442.238 256.213   1
  -9   6   0 267.741 249.467   1
  -9   6   0 312.426 185.009   3
   9   6   0 47.9880 106.052   7
  -9  -6  -1 430.114 211.195   1
  -9   6  -1 151.560 162.361   1
  -9   6  -1 325.419 262.086   3
   9   6   1 440.966 204.135   7
  -9  -6  -2 255.567 255.217   1
  -9   6  -2-135.099 115.025   1
  -9   6  -2 188.856 149.093   3
  -9  -6  -3 281.864 171.709   1
  -9   6  -3 278.993 326.152   1
  -9   6  -3 23.2179 175.216   3
  -9  -6  -4 40.6230 119.919   1
  -9   6  -4-49.2077 134.676   3
  -9   6  -4-93.7416 237.772   1
  -9  -6  -5-127.682 147.783   1
  -9   6  -5-215.334 215.146   3
  -9   6  -5 36.6362 155.385   1
  -9  -6  -6 4.48092 96.0325   1
  -9  -7   6-240.287 195.940   1
  -9  -7   6 588.810 294.952   2
  -9  -7   5-54.7869 132.348   1
  -9  -7   5 80.7989 119.283   2
  -9   7   4 262.591 209.287   3
  -9  -7   4-12.1199 91.0422   1
  -9   7   3 345.420 228.149   1
  -9   7   3 616.277 375.182   3
   9   7  -3 46.0875 127.914   7
  -9  -7   3-252.721 169.325   1
  -9   7   2 14.9194 115.262   1
  -9   7   2-207.881 228.487   3
  -9  -7   2 29.4990 125.244   1
   9   7  -2 227.427 155.449   7
  -9   7   1-365.463 241.931   1
  -9   7   1-74.9059 150.917   3
  -9  -7   1-42.3468 176.369   1
   9   7  -1 31.0724 112.684   7
  -9  -7   0 474.285 228.019   1
   9   7   0 123.456 89.3459   7
  -9   7  -1 251.664 111.508   1
  -9   7  -1 538.225 253.463   3
  -9  -7  -1-116.992 136.514   1
  -9   7  -2 410.383 282.730   1
  -9   7  -2 158.547 117.724   3
  -9  -7  -2 392.070 271.797   1
  -9   7  -3 36.7582 155.928   1
  -9   7  -3 280.479 255.354   3
  -9  -7  -3-160.988 136.122   1
  -9   7  -4 228.845 250.169   1
  -9   7  -4 148.321 206.611   3
  -9  -7  -4-283.906 247.174   1
  -9  -7  -5-154.030 189.875   1
  -9  -8   4 63.2732 109.400   1
   9   8  -4 222.812 195.728   7
  -9   8   3 71.9021 207.238   1
  -9   8   3 139.512 174.959   3
   9   8  -3-50.1872 121.570   7
  -9  -8   3 111.381 163.300   1
  -9   8   2 31.9802 118.761   1
  -9   8   2 145.341 191.996   3
   9   8  -2 46.4670 111.022   7
  -9  -8   2 169.376 265.900   1
  -9   8   1 519.579 264.134   1
  -9   8   1 165.341 215.867   3
   9   8  -1 101.912 95.7964   7
  -9  -8   1-14.1843 115.202   1
  -9   8   0 409.015 298.419   1
  -9   8   0-28.4898 202.851   3
  -9  -8   0 125.117 144.649   1
  -9   8  -1 654.550 329.541   1
  -9   8  -1 197.037 223.944   3
  -9  -8  -1 265.173 204.727   1
  -9   8  -2 247.495 252.452   1
  -9   8  -2 59.5568 123.119   3
  -9  -8  -2 63.7729 117.513   1
  -9   8  -3-95.4331 227.128   3
  -9  -8  -3 18.5177 163.610   1
  -9   9   3-145.294 203.641   1
   9   9  -3-319.885 218.198   7
  -9   9   2 101.799 192.582   1
   9   9  -2 92.4599 136.803   7
  -9   9   1 128.745 155.671   1
  -9   9   0 181.537 263.358   1
  -9  10   2-48.6942 144.853   1
 -10   0   4-13.5383 152.220   1
  10   0  -4 44.9907 127.050   7
 -10   0   3-9.31428 135.005   1
 -10   0   3 44.4045 83.5493   3
 -10   0   2-40.8524 82.3933   1
 -10   0   2 239.403 166.842   3
 -10   0   1 36.2881 85.7448   3
 -10   0   1 275.086 213.976   1
 -10   0   0 70.4924 154.728   3
 -10   0   0 380.684 230.523   1
 -10   0  -1 159.274 149.663   3
 -10   0  -1 46.9873 96.6398   1
 -10   0  -2 451.186 285.399   1
 -10   0  -3 182.861 118.895   1
 -10   0  -4 245.735 232.410   1
 -10  -1   5 156.151 129.359   1
 -10   1   4 321.982 219.855   1
 -10  -1   4 143.814 171.667   1
  10   1  -4 20.2621 125.761   7
 -10  -1   3 271.379 202.795   1
 -10   1   3-117.716 160.016   3
  10   1  -3 170.844 137.687   7
 -10   1   3 234.836 188.529   1
 -10  -1   2-124.309 107.204   1
 -10  -1   2 202.748 166.662   3
 -10   1   2 107.518 150.526   3
 -10   1   2 154.240 199.152   1
 -10  -1   1 268.806 245.287   1
 -10  -1   1 32.1512 163.407   3
 -10   1   1 73.1951 160.432   3
 -10   1   1 393.319 251.410   1
 -10  -1   0 41.4757 78.7809   1
 -10  -1   0-97.9788 218.153   3
 -10   1   0 137.669 192.277   3
 -10   1   0 194.929 169.544   1
 -10   1  -1 95.1509 170.465   3
 -10   1  -1-63.3018 125.868   1
 -10  -1  -1-188.620 180.679   1
 -10   1  -2-133.710 204.374   3
 -10   1  -2-35.2305 121.393   1
 -10  -1  -2-111.285 182.115   1
 -10   1  -3 255.442 208.120   1
 -10  -1  -3-181.080 148.763   1
 -10   1  -4-14.3333 106.648   1
 -10  -1  -4 35.2844 120.486   1
 -10  -2   5-124.056 135.333   1
 -10  -2   4 161.914 164.966   1
 -10   2   4 15.0992 121.957   3
  10   2  -4 12.5535 148.823   7
 -10   2   4-197.008 159.854   1
 -10  -2   3 238.172 110.109   1
 -10   2   3 104.281 201.760   3
  10   2  -3-94.4431 130.673   7
 -10   2   3-48.4326 130.331   1
 -10  -2   2-67.9538 119.642   1
 -10   2   2 166.492 227.961   3
  10   2  -2-73.2824 122.520   7
 -10   2   2 76.7742 82.5667   1
 -10  -2   1 105.191 130.669   1
 -10   2   1 189.885 181.537   3
 -10   2   1 228.236 227.127   1
 -10  -2   0 207.756 151.925   1
 -10   2   0-43.4100 145.394   3
 -10   2   0 196.343 216.533   1
 -10  -2  -1-115.614 94.6394   1
 -10   2  -1-77.4285 94.0656   3
 -10   2  -1 35.1075 120.895   1
 -10  -2  -2 154.347 154.037   1
 -10   2  -2-188.176 160.296   3
 -10   2  -2-75.9329 146.148   1
 -10  -2  -3 444.375 271.918   1
 -10   2  -3-130.883 163.571   3
 -10   2  -3 534.521 233.697   1
 -10  -2  -4 306.081 238.512   1
 -10   2  -4 372.169 188.414   1
 -10  -3   5-53.8160 119.175   1
 -10   3   5-275.610 194.560   3
 -10  -3   4 193.398 136.820   1
 -10   3   4-3.16331 99.4328   3
 -10   3   4 201.167 186.033   1
 -10  -3   3 127.297 148.648   1
 -10   3   3 141.006 100.353   3
  10   3  -3-23.2125 106.204   7
 -10   3   3-8.53706 163.408   1
 -10  -3   2 55.9736 191.457   1
 -10   3   2 24.8712 197.184   3
  10   3  -2 227.355 177.165   7
 -10   3   2 477.597 263.814   1
 -10  -3   1 9.92935 82.0882   1
 -10   3   1-210.236 201.160   3
  10   3  -1-104.274 97.4756   7
 -10   3   1 101.644 149.988   1
 -10  -3   0-205.181 174.656   1
 -10   3   0-10.5705 123.808   3
 -10   3   0 119.824 89.1549   1
 -10  -3  -1 226.454 192.214   1
 -10   3  -1 6.29016 216.711   3
 -10   3  -1 214.204 100.292   1
 -10  -3  -2-97.3923 83.5480   1
 -10   3  -2 10.2517 110.480   3
 -10   3  -2-182.945 204.161   1
 -10  -3  -3 407.674 270.962   1
 -10   3  -3 135.641 189.167   3
 -10   3  -3 183.542 183.888   1
 -10  -4   5-18.3263 109.125   1
 -10  -4   4-102.314 172.809   2
 -10  -4   4 97.3752 194.627   1
 -10   4   4 116.416 192.903   3
 -10   4   4-90.5117 156.737   1
 -10  -4   3-7.81991 116.635   1
 -10   4   3-127.425 123.083   3
  10   4  -3-21.0574 129.367   7
 -10   4   3 315.912 218.784   1
 -10  -4   2-165.256 242.210   1
 -10   4   2-168.479 164.646   3
  10   4  -2 234.854 171.830   7
 -10   4   2-201.330 200.888   1
 -10  -4   1-156.902 189.963   1
 -10   4   1 297.752 224.683   3
  10   4  -1-94.5792 148.949   7
 -10   4   1 43.5124 163.635   1
 -10  -4   0-93.7644 176.584   1
 -10   4   0-47.0597 148.813   3
 -10   4   0 44.0147 243.757   1
 -10  -4  -1 3.88741 86.6445   1
 -10   4  -1-21.9804 171.356   3
 -10   4  -1 79.0023 181.220   1
 -10  -4  -2-2.24671 183.020   1
 -10   4  -2-294.976 224.628   3
 -10   4  -2-107.941 169.460   1
 -10  -4  -3 269.944 200.853   1
 -10  -5   4-124.710 176.025   2
 -10   5   3-12.2468 161.280   3
 -10  -5   3-121.553 85.3515   1
  10   5  -3 73.8274 133.835   7
 -10   5   3 30.4448 131.506   1
 -10  -5   3 78.1884 116.059   2
 -10  -5   2 57.4981 168.970   1
 -10   5   2-170.272 222.956   3
 -10   5   2 53.0239 79.5429   1
  10   5  -2 241.757 204.950   7
 -10  -5   1-29.9590 227.185   1
 -10   5   1 182.635 129.078   3
 -10   5   1 56.8545 145.668   1
  10   5  -1 119.675 153.986   7
 -10  -5   0-90.3584 131.131   1
 -10   5   0 281.896 249.335   3
  10   5   0 109.665 161.472   7
 -10   5   0 31.0567 209.920   1
 -10  -5  -1-83.4094 92.7955   1
 -10   5  -1 148.746 205.008   3
 -10   5  -1 112.171 137.520   1
 -10   6   3-45.7033 85.1559   1
 -10   6   2 216.917 150.682   1
  10   6  -2 100.734 179.283   7
 -10   6   1 72.9023 135.017   1
  10   6  -1 90.4347 124.874   7
 -10   6   0 121.078 198.567   1
  10   6   0-11.3866 124.260   7
 -10   7   3 164.770 226.822   1
  10   7  -1-46.0000 133.074   7
  10   7   0-387.487 202.928   7
;
_shelx_res_checksum     10691
_shelx_res_file
;
TITL Gord39 in P21 #4
CELL 0.71073 7.4726 11.9772 9.6613 90 91.013 90
ZERR 2 0.0022 0.0038 0.0026 0 0.024 0
LATT -1
SYMM -X,0.5+Y,-Z
SFAC C H N O
UNIT 38 32 8 6
L.S. 4 0 0 511
PLAN  20
BOND
bond $h
conf
fmap 2
acta
OMIT 0 60
WGHT    0.048100
FVAR       8.23515
O1    4    0.336563    0.917969    0.429517    11.00000    0.13763    0.06903 =
         0.03899   -0.00180   -0.01168    0.01077
O2    4   -0.012821    1.047631    0.127201    11.00000    0.07436    0.07950 =
         0.12522    0.02694   -0.02081   -0.01586
O3    4    0.127526    1.208641    0.172228    11.00000    0.07493    0.06487 =
         0.08310   -0.01378   -0.01011    0.01007
N1    3    0.223472    0.703611    0.193076    11.00000    0.06174    0.06275 =
         0.05331   -0.00727   -0.00284    0.00363
N2    3    0.446950    0.746711    0.662271    11.00000    0.13643    0.08958 =
         0.04892    0.00047   -0.01327    0.04513
N3    3    0.280802    0.924487    0.201221    11.00000    0.08147    0.05714 =
         0.03739   -0.00314   -0.00725   -0.00261
AFIX  43
H3    2    0.255298    0.886490    0.127964    11.00000   -1.20000
AFIX   0
N4    3    0.301437    0.983902   -0.274079    11.00000    0.08765    0.06281 =
         0.04454   -0.01014    0.00909   -0.01636
AFIX  43
H4    2    0.286986    0.934283   -0.337641    11.00000   -1.20000
AFIX   0
C1    1    0.204002    0.591670    0.184703    11.00000    0.07441    0.07094 =
         0.07414   -0.01397   -0.00849   -0.00326
AFIX  43
H1    2    0.158713    0.561479    0.102606    11.00000   -1.20000
AFIX   0
C2    1    0.247681    0.520059    0.291285    11.00000    0.07465    0.05961 =
         0.09933    0.00244   -0.00324   -0.00032
AFIX  43
H2    2    0.234359    0.443363    0.280167    11.00000   -1.20000
AFIX   0
C3    1    0.310326    0.562575    0.412620    11.00000    0.07226    0.06673 =
         0.07378    0.01214   -0.00368    0.00970
AFIX  43
H3A   2    0.340404    0.515566    0.486030    11.00000   -1.20000
AFIX   0
C4    1    0.329109    0.678348    0.425849    11.00000    0.05574    0.06311 =
         0.05077    0.00440    0.00298    0.01146
C5    1    0.395766    0.721666    0.554762    11.00000    0.08685    0.06641 =
         0.05431    0.00763    0.00418    0.02559
C6    1    0.283463    0.745783    0.313295    11.00000    0.05080    0.06361 =
         0.04775   -0.00311    0.00323    0.00732
C7    1    0.302218    0.870779    0.320486    11.00000    0.06291    0.06394 =
         0.03623    0.00132   -0.00126    0.01104
C8    1    0.298667    1.044719    0.189382    11.00000    0.06931    0.05265 =
         0.03804   -0.00136   -0.00876   -0.00125
AFIX  13
H8    2    0.344608    1.073129    0.278251    11.00000   -1.20000
AFIX   0
C9    1    0.119127    1.098285    0.161290    11.00000    0.06139    0.06493 =
         0.04653    0.00720    0.00043   -0.00499
C10   1   -0.032290    1.270723    0.139721    11.00000    0.07906    0.08434 =
         0.11376   -0.00173   -0.00182    0.02750
AFIX 137
H10A  2   -0.078592    1.247917    0.050816    11.00000   -1.50000
H10B  2   -0.004916    1.349012    0.137707    11.00000   -1.50000
H10C  2   -0.120141    1.256721    0.208923    11.00000   -1.50000
AFIX   0
C11   1    0.433585    1.077291    0.076606    11.00000    0.06356    0.06643 =
         0.05311   -0.00002   -0.00102   -0.00217
AFIX  23
H11A  2    0.465800    1.155104    0.089453    11.00000   -1.20000
H11B  2    0.541437    1.033345    0.090555    11.00000   -1.20000
AFIX   0
C12   1    0.369388    1.061719   -0.069609    11.00000    0.06135    0.05803 =
         0.04744   -0.00393    0.00789   -0.00947
C13   1    0.367623    0.964690   -0.143502    11.00000    0.07913    0.05839 =
         0.05121   -0.00121    0.00857   -0.00899
AFIX  43
H13   2    0.405779    0.895732   -0.110009    11.00000   -1.20000
AFIX   0
C14   1    0.261749    1.095433   -0.287233    11.00000    0.05951    0.06109 =
         0.04732    0.00058    0.01297   -0.00868
C15   1    0.300228    1.147321   -0.160178    11.00000    0.05593    0.05544 =
         0.04542   -0.00225    0.01173   -0.00817
C16   1    0.276241    1.262362   -0.148442    11.00000    0.07313    0.06086 =
         0.06181   -0.00317    0.01224   -0.00707
AFIX  43
H16   2    0.301621    1.298707   -0.065326    11.00000   -1.20000
AFIX   0
C17   1    0.214562    1.321080   -0.261564    11.00000    0.08020    0.06661 =
         0.08672    0.00452    0.02077    0.00325
AFIX  43
H17   2    0.199044    1.397904   -0.254592    11.00000   -1.20000
AFIX   0
C18   1    0.174843    1.268088   -0.386259    11.00000    0.07991    0.09176 =
         0.06872    0.01805    0.01535    0.00853
AFIX  43
H18   2    0.132374    1.309928   -0.460981    11.00000   -1.20000
AFIX   0
C19   1    0.197205    1.155175   -0.400985    11.00000    0.07075    0.08783 =
         0.04557    0.00292    0.00858   -0.00675
AFIX  43
H19   2    0.170096    1.119656   -0.484348    11.00000   -1.20000
AFIX   0
HKLF 4
REM  Gord39 in P21 #4
REM R1 =  0.0505 for    2596 Fo > 4sig(Fo)  and  0.1080 for all    4832 data
REM    236 parameters refined using      1 restraints
END
WGHT      0.0481      0.0000
REM Highest difference peak  0.198,  deepest hole -0.136,  1-sigma level  0.032
Q1    1  -0.0174  1.0739  0.2367  11.00000  0.05    0.20
Q2    1  -0.1724  1.2242  0.1113  11.00000  0.05    0.12
Q3    1  -0.0208  0.4515  0.3260  11.00000  0.05    0.11
Q4    1  -0.0186  1.1571 -0.3599  11.00000  0.05    0.11
Q5    1   0.6777  1.2003  0.1234  11.00000  0.05    0.11
Q6    1  -0.0106  1.1233 -0.4144  11.00000  0.05    0.11
Q7    1   0.4685  0.5462  0.6091  11.00000  0.05    0.11
Q8    1   0.0145  1.3805 -0.2560  11.00000  0.05    0.10
Q9    1   0.5631  0.9727  0.2406  11.00000  0.05    0.10
Q10   1   0.1818  1.4450 -0.2353  11.00000  0.05    0.10
Q11   1   0.0928  1.3878 -0.2715  11.00000  0.05    0.10
Q12   1   0.3683  1.0582  0.1410  11.00000  0.05    0.10
Q13   1   0.0732  0.7046  0.4427  11.00000  0.05    0.09
Q14   1   0.0935  1.1581 -0.2825  11.00000  0.05    0.09
Q15   1   0.1424  0.7369  0.4240  11.00000  0.05    0.09
Q16   1   0.1207  1.1190 -0.1845  11.00000  0.05    0.09
Q17   1   0.4639  0.8334  0.1370  11.00000  0.05    0.09
Q18   1   0.1048  1.2197  0.2639  11.00000  0.05    0.09
Q19   1  -0.0216  0.5019  0.1912  11.00000  0.05    0.09
Q20   1   0.0061  0.9159  0.1247  11.00000  0.05    0.09
;
_shelxl_version_number       20.13
