# Supplementary material for: Methyl N-(3-cyano­picolino­yl)-l-tryptophanate
Source: Acta Crystallogr Sect E Struct Rep Online. 2013 Nov 23;69(Pt 12):o1810. doi: 10.1107/S160053681303153X (PMC3885065; doi:10.1107/S160053681303153X)
Supplement: Supplementary file 2 [file e-69-o1810-Isup2.hkl]

#
# h,k,l, Fc-squared, Fo-squared, sigma(Fo-squared), status flag
#
data_I
_shelx_title 'Gord39'
_shelx_refln_list_code          4
_shelx_F_calc_maximum      120.97
_exptl_crystal_F_000       364.00
_reflns_d_resolution_high  0.7108

loop_
 _space_group_symop_operation_xyz
 'x, y, z'
 '-x, y+1/2, -z'

_cell_length_a     7.4726
_cell_length_b    11.9772
_cell_length_c     9.6613
_cell_angle_alpha  90.000
_cell_angle_beta   91.013
_cell_angle_gamma  90.000

_shelx_F_squared_multiplier     1.000

loop_
 _refln_index_h
 _refln_index_k
 _refln_index_l
 _refln_F_squared_calc
 _refln_F_squared_meas
 _refln_F_squared_sigma
 _refln_observed_status
   0 -16   0          0.30          1.20         2.40 o
   1 -16   0          0.52          2.15         2.51 o
   2 -16   0          0.02          1.55         1.31 o
   3 -16   0          1.89          0.97         1.46 o
   1 -15   0          1.65          1.51         1.58 o
   2 -15   0          0.77          1.73         2.54 o
   3 -15   0          1.24          3.06         2.38 o
   4 -15   0          0.07          1.22         1.94 o
   0 -14   0          1.62          1.95         1.66 o
   1 -14   0          0.34          1.09         1.22 o
   2 -14   0          0.03          0.00         1.25 o
   3 -14   0          3.47          4.63         2.25 o
   4 -14   0          0.24          1.16         3.06 o
   5 -14   0          0.28          0.00         1.41 o
   1 -13   0          2.62          3.09         1.97 o
   2 -13   0          3.06          2.59         1.21 o
   3 -13   0          1.27          0.00         1.45 o
   4 -13   0          0.65          0.00         1.59 o
   5 -13   0          1.41          1.36         1.61 o
   6 -13   0          0.37          0.00         2.44 o
   0 -12   0          6.09          7.11         2.87 o
   1 -12   0         17.30         17.98         3.17 o
   2 -12   0          7.35          6.53         1.62 o
   3 -12   0          6.71          7.02         2.09 o
   4 -12   0          7.54          7.54         2.49 o
   5 -12   0          2.40          0.90         0.99 o
   6 -12   0          1.40          0.00         1.76 o
   7 -12   0          0.47          1.84         1.71 o
   1 -11   0          7.33          6.49         2.33 o
   2 -11   0         11.55          7.55         4.12 o
   3 -11   0          6.27          6.78         1.63 o
   4 -11   0          4.17          3.74         1.86 o
   5 -11   0          3.98          3.06         1.59 o
   6 -11   0          7.83          5.98         3.82 o
   7 -11   0          3.17          1.84         3.11 o
   0 -10   0         14.77         10.87         3.42 o
   1 -10   0         19.09         20.50         3.01 o
   2 -10   0          5.60          6.35         1.48 o
   3 -10   0         50.67         57.31         4.26 o
   4 -10   0          5.60          6.34         2.00 o
   5 -10   0          3.57          5.34         1.66 o
   6 -10   0          9.26          8.53         3.41 o
   7 -10   0          3.32          0.00         2.64 o
   8 -10   0          3.70          1.44         3.26 o
   1  -9   0          9.69          9.08         1.58 o
   2  -9   0         43.83         40.29         3.98 o
   3  -9   0         39.72         39.15         3.30 o
   4  -9   0         23.77         24.10         3.48 o
   5  -9   0          5.01          6.25         1.81 o
   6  -9   0          9.00          9.66         3.22 o
   7  -9   0          5.68         11.14         4.35 o
   8  -9   0          0.69          0.56         1.90 o
   0  -8   0         67.26         95.41         4.94 o
   1  -8   0          3.26          2.19         0.63 o
   2  -8   0          0.47          0.58         0.36 o
   3  -8   0         72.32         71.02         4.28 o
   4  -8   0         73.53         80.30         5.89 o
   5  -8   0         18.01         21.95         2.94 o
   6  -8   0         16.42         21.03         5.07 o
   7  -8   0          6.78         10.64         3.88 o
   8  -8   0          3.04          1.62         3.27 o
   9  -8   0          2.01          1.84         2.13 o
   1  -7   0         28.26         25.43         3.61 o
   2  -7   0          0.03          0.00         0.32 o
   3  -7   0         83.60         81.75         7.13 o
   4  -7   0          6.04          7.05         1.75 o
   5  -7   0          6.97          7.32         1.79 o
   6  -7   0          4.19          3.71         2.62 o
   7  -7   0          7.08          6.15         2.74 o
   8  -7   0          0.67          2.08         1.93 o
   9  -7   0          4.99          6.99         3.36 o
   0  -6   0       1391.62       1429.02        24.82 o
   1  -6   0         49.51         45.43         2.88 o
   2  -6   0          4.34          3.22         0.56 o
   3  -6   0         44.58         41.45         3.63 o
   4  -6   0          1.83          2.84         1.09 o
   5  -6   0          1.59          0.00         0.89 o
   6  -6   0          6.20          4.53         2.26 o
   7  -6   0         14.11         13.13         3.91 o
   8  -6   0          0.85          1.64         2.50 o
   9  -6   0          1.74          6.52         3.78 o
   1  -5   0       1581.56       1647.44        63.70 o
   2  -5   0        318.95        324.95        16.12 o
   3  -5   0         82.41         94.01         5.57 o
   4  -5   0          4.90          5.23         1.28 o
   5  -5   0         53.20         56.85         4.01 o
   6  -5   0          5.81          5.47         2.11 o
   7  -5   0          8.12          9.61         3.16 o
   8  -5   0          0.60          0.00         1.44 o
   9  -5   0          0.16          2.89         3.38 o
  10  -5   0          0.06          0.00         1.93 o
   0  -4   0        698.79        689.99        13.88 o
   1  -4   0        221.14        245.53         8.97 o
   2  -4   0        263.87        278.99         9.62 o
   3  -4   0         18.02         19.60         2.04 o
   4  -4   0        132.32        154.65         6.11 o
   5  -4   0         26.83         29.50         2.90 o
   6  -4   0          1.44          1.21         1.78 o
   7  -4   0          8.36         17.16         4.40 o
   8  -4   0          3.06          1.23         1.97 o
   9  -4   0          2.03          3.53         2.08 o
  10  -4   0          0.22          0.00         2.60 o
   1  -3   0        376.47        368.89         9.93 o
   2  -3   0        591.49        593.49        15.13 o
   3  -3   0        290.96        301.61         6.41 o
   4  -3   0         63.52         59.64         2.85 o
   5  -3   0         66.86         76.30         3.90 o
   6  -3   0         24.68         17.78         3.88 o
   7  -3   0          9.31          6.96         3.54 o
   8  -3   0          3.00          1.59         1.42 o
   9  -3   0          0.35          1.11         2.20 o
  10  -3   0          0.01          0.00         2.58 o
   0  -2   0       3121.81       3038.84        55.77 o
   1  -2   0        435.41        428.85         7.16 o
   2  -2   0         45.83         43.50         1.52 o
   3  -2   0       1021.09       1009.02        17.78 o
   4  -2   0         10.67          9.92         0.96 o
   5  -2   0          9.65          9.14         0.91 o
   6  -2   0          2.74          4.10         1.20 o
   7  -2   0          0.61          0.61         1.04 o
   8  -2   0          1.15          1.24         0.99 o
   9  -2   0          2.56          7.34         3.64 o
  10  -2   0          0.08          3.06         2.24 o
   1  -1   0       2660.75       2525.99        51.96 o
   2  -1   0       3290.54       3212.90        27.64 o
   3  -1   0         52.37         54.70         2.12 o
   4  -1   0        358.62        360.31         6.91 o
   5  -1   0         68.73         67.91         3.08 o
   6  -1   0         86.67         86.66         6.00 o
   7  -1   0          6.81          6.03         1.72 o
   8  -1   0          3.97          1.78         1.48 o
   9  -1   0          0.18          1.05         1.33 o
  10  -1   0          0.91          0.07         1.09 o
   2   0   0       8280.87       7959.41        79.93 o
   3   0   0       1279.78       1304.41        13.96 o
   4   0   0        169.04        170.70         4.28 o
   5   0   0         34.58         31.26         1.97 o
   6   0   0          5.75          9.11         1.71 o
   7   0   0         39.10         40.85         4.49 o
   8   0   0          0.77          0.00         1.94 o
   9   0   0          0.11          0.00         1.50 o
  10   0   0          2.31          2.88         2.29 o
   1   1   0       2661.38       2468.95        73.71 o
   2   1   0       3291.15       3150.33        39.82 o
   3   1   0         52.26         54.41         2.09 o
   4   1   0        358.49        375.79         6.68 o
   5   1   0         68.74         72.48         2.86 o
   6   1   0         86.62         87.09         6.32 o
   7   1   0          6.81          6.81         1.49 o
   8   1   0          3.96          3.22         2.06 o
   9   1   0          0.18          4.52         2.30 o
  10   1   0          0.91          2.48         1.88 o
   0   2   0       3122.29       3314.37        54.97 o
   1   2   0        436.33        409.84         9.34 o
   2   2   0         45.91         46.10         2.63 o
   3   2   0       1021.07        988.77        32.66 o
   4   2   0         10.60          9.31         0.96 o
   5   2   0          9.69          8.74         1.19 o
   6   2   0          2.74          3.43         1.05 o
   7   2   0          0.61          0.99         1.02 o
   8   2   0          1.15          1.78         1.27 o
   9   2   0          2.56          1.72         1.73 o
  10   2   0          0.08          0.78         1.78 o
   1   3   0        376.87        371.12         6.41 o
   2   3   0        591.58        592.39         9.59 o
   3   3   0        290.63        284.97         8.56 o
   4   3   0         63.52         54.78         4.59 o
   5   3   0         66.96         66.19         2.65 o
   6   3   0         24.65         26.86         2.84 o
   7   3   0          9.30          9.34         1.86 o
   8   3   0          2.99          1.24         0.79 o
   9   3   0          0.35          0.00         1.41 o
  10   3   0          0.01          0.96         1.07 o
   0   4   0        700.14        696.69        16.59 o
   1   4   0        221.34        220.21         5.01 o
   2   4   0        263.65        269.37         6.23 o
   3   4   0         17.99         16.54         2.06 o
   4   4   0        132.29        139.83         6.64 o
   5   4   0         26.81         26.27         3.13 o
   6   4   0          1.44          3.20         1.77 o
   7   4   0          8.37          7.43         2.00 o
   8   4   0          3.06          1.51         1.69 o
   9   4   0          2.03          2.87         1.51 o
  10   4   0          0.22          0.00         1.87 o
   1   5   0       1581.06       1565.83        25.84 o
   2   5   0        318.72        309.59        13.18 o
   3   5   0         82.43         84.29         3.92 o
   4   5   0          4.91          5.19         1.24 o
   5   5   0         53.21         46.49         4.28 o
   6   5   0          5.84          4.76         1.43 o
   7   5   0          8.14          7.66         3.42 o
   8   5   0          0.60          1.52         1.03 o
   9   5   0          0.16          0.91         0.82 o
  10   5   0          0.06          1.93         1.68 o
   0   6   0       1392.44       1481.13        31.59 o
   1   6   0         49.25         43.28         2.43 o
   2   6   0          4.35          4.74         1.00 o
   3   6   0         44.49         42.19         2.92 o
   4   6   0          1.83          2.67         1.23 o
   5   6   0          1.58          1.91         1.08 o
   6   6   0          6.19          4.63         1.45 o
   7   6   0         14.14         14.04         3.07 o
   8   6   0          0.85          1.71         1.57 o
   9   6   0          1.73          2.52         1.27 o
   1   7   0         28.26         34.73         2.01 o
   2   7   0          0.04          0.00         0.48 o
   3   7   0         83.64         89.18         4.38 o
   4   7   0          6.05          8.41         2.01 o
   5   7   0          7.01          3.96         1.68 o
   6   7   0          4.20          4.21         1.60 o
   7   7   0          7.09          8.28         2.33 o
   8   7   0          0.67          1.30         1.61 o
   9   7   0          4.99          1.82         1.32 o
   0   8   0         67.28         82.51         6.30 o
   1   8   0          3.23          2.81         0.74 o
   2   8   0          0.47          0.59         0.49 o
   3   8   0         72.34         69.79         4.10 o
   4   8   0         73.48         80.01         4.72 o
   5   8   0         18.04         20.71         3.23 o
   6   8   0         16.42         15.70         3.03 o
   7   8   0          6.77          8.02         2.36 o
   8   8   0          3.05          1.44         1.10 o
   9   8   0          2.01          2.19         3.23 o
   1   9   0          9.72         10.56         1.21 o
   2   9   0         43.91         43.39         2.64 o
   3   9   0         39.69         39.33         3.15 o
   4   9   0         23.75         24.69         2.83 o
   5   9   0          5.02          5.79         1.48 o
   6   9   0          9.01          8.79         2.53 o
   7   9   0          5.68          4.66         1.90 o
   8   9   0          0.69          6.02         4.68 o
   0  10   0         14.81         17.58         2.33 o
   1  10   0         19.09         20.70         1.85 o
   2  10   0          5.61          8.49         1.37 o
   3  10   0         50.72         54.09         3.99 o
   4  10   0          5.58          7.51         1.53 o
   5  10   0          3.56          5.16         1.96 o
   6  10   0          9.27         10.46         2.45 o
   7  10   0          3.32          7.60         4.37 o
   8  10   0          3.70         12.64         5.55 o
   1  11   0          7.31          7.45         1.21 o
   2  11   0         11.52         13.26         1.61 o
   3  11   0          6.25          5.57         1.42 o
   4  11   0          4.19          4.67         1.37 o
   5  11   0          3.99          2.94         2.07 o
   6  11   0          7.82          8.29         5.12 o
   7  11   0          3.17          1.66         2.20 o
   0  12   0          6.09          6.40         1.87 o
   1  12   0         17.23         18.27         2.36 o
   2  12   0          7.35          7.22         1.47 o
   3  12   0          6.69          6.74         1.84 o
   4  12   0          7.54         12.37         3.75 o
   5  12   0          2.40          2.52         2.76 o
   6  12   0          1.40          1.57         3.76 o
   7  12   0          0.47          0.00         4.89 o
   1  13   0          2.61          3.20         1.02 o
   2  13   0          3.05          3.04         1.84 o
   3  13   0          1.27          0.00         3.04 o
   4  13   0          0.65          3.48         2.29 o
   5  13   0          1.41          1.48         3.42 o
   6  13   0          0.36          0.00         2.66 o
   0  14   0          1.62          0.88         2.09 o
   1  14   0          0.34          0.00         0.89 o
   2  14   0          0.04          0.00         0.98 o
   3  14   0          3.47          4.08         1.58 o
   4  14   0          0.24          1.13         2.62 o
   1  15   0          1.65          1.75         1.17 o
   2  15   0          0.77          2.82         1.65 o
   3  15   0          1.24          4.41         3.12 o
   4  15   0          0.07          0.00         2.39 o
   0  16   0          0.30          0.66         2.41 o
   1  16   0          0.52          2.96         2.54 o
   2  16   0          0.02          1.76         1.73 o
   3  16   0          1.89          5.41         3.73 o
  -2 -16   1          1.03          2.29         1.73 o
  -1 -16   1          2.14          4.83         3.13 o
   0 -16   1          1.35          0.84         1.56 o
   1 -16   1          0.54          0.18         2.47 o
   2 -16   1          2.78         13.54         5.32 o
   3 -16   1          0.25          0.00         2.83 o
  -4 -15   1          0.51          0.00         1.91 o
  -3 -15   1          1.36          3.04         2.29 o
  -2 -15   1          0.29          0.36         1.29 o
   0 -15   1          0.55          1.75         1.92 o
   1 -15   1          0.01          0.00         2.77 o
   2 -15   1          0.44          1.02         1.92 o
   3 -15   1          0.43          0.00         2.23 o
   4 -15   1          1.91          1.91         2.30 o
  -5 -14   1          0.15          0.00         1.94 o
  -4 -14   1          0.67          0.00         5.14 o
  -3 -14   1          0.61          0.54         2.08 o
  -2 -14   1          0.10          0.00         1.14 o
  -1 -14   1          0.51          1.79         1.24 o
   0 -14   1          1.37          3.12         2.35 o
   1 -14   1          1.63          6.43         2.75 o
   2 -14   1          0.18          0.00         1.89 o
   3 -14   1          0.56          0.00         1.61 o
   4 -14   1          2.86          1.60         1.71 o
   5 -14   1          0.99          0.77         2.55 o
  -6 -13   1          0.98          0.00         2.84 o
  -4 -13   1          2.32          4.09         1.57 o
  -3 -13   1          2.84          2.73         1.45 o
  -2 -13   1          0.57          1.08         0.96 o
  -1 -13   1          3.08          2.12         1.28 o
   0 -13   1          2.52          2.44         1.45 o
   1 -13   1          7.17         13.48         4.20 o
   2 -13   1          4.62          8.04         3.32 o
   3 -13   1          0.03          0.00         1.26 o
   4 -13   1          4.20          4.01         1.55 o
   5 -13   1          3.57          3.10         2.26 o
   6 -13   1          0.88          5.94         3.88 o
  -7 -12   1          0.23          2.24         2.92 o
  -6 -12   1          0.31          0.00         1.88 o
  -5 -12   1          1.36          0.00         1.78 o
  -4 -12   1          1.47          1.57         0.78 o
  -3 -12   1          1.69          0.00         1.93 o
  -2 -12   1          2.24          2.37         2.06 o
  -1 -12   1         35.35         30.02         4.12 o
   0 -12   1          8.72          8.40         2.43 o
   1 -12   1         10.96         10.99         2.62 o
   2 -12   1          6.28          3.65         2.06 o
   3 -12   1          7.66          0.77         5.35 o
   4 -12   1          0.17          0.00         2.49 o
   5 -12   1          1.35          2.70         1.57 o
   6 -12   1          4.80          5.83         3.54 o
   7 -12   1          0.31          1.25         1.67 o
  -7 -11   1          4.39          6.25         3.83 o
  -6 -11   1          1.19          0.00         2.55 o
  -5 -11   1          7.44          5.97         2.09 o
  -4 -11   1          7.51          8.01         1.86 o
  -3 -11   1         10.40          7.48         1.88 o
  -2 -11   1         65.01         63.61         8.72 o
  -1 -11   1          9.22          9.20         2.20 o
   0 -11   1         30.49         25.11         3.72 o
   1 -11   1         12.79         13.33         2.66 o
   2 -11   1         20.84         12.69         7.70 o
   3 -11   1         15.44         18.49         4.35 o
   4 -11   1          9.08          5.50         2.62 o
   5 -11   1         11.38         10.07         4.51 o
   6 -11   1          4.54          6.61         3.74 o
   7 -11   1          1.42          0.91         1.38 o
  -8 -10   1          2.33          0.00         1.78 o
  -6 -10   1          3.38          1.26         2.92 o
  -5 -10   1          4.89          3.47         1.12 o
  -4 -10   1         22.96         19.78         2.50 o
  -3 -10   1         13.30         15.52         2.35 o
  -2 -10   1         15.09         12.93         2.18 o
  -1 -10   1         96.66        100.23        11.93 o
   0 -10   1          9.44         10.55         2.16 o
   1 -10   1          7.46          7.08         1.24 o
   2 -10   1         24.88         21.85         2.16 o
   3 -10   1        100.03         92.22        20.10 o
   4 -10   1         11.15         14.34         3.88 o
   5 -10   1         13.35         17.23         3.33 o
   6 -10   1         11.15         11.25         4.59 o
   7 -10   1          1.18          0.63         2.95 o
   8 -10   1          3.13          0.00         3.24 o
  -8  -9   1          2.03          4.55         2.11 o
  -7  -9   1          4.40          4.44         2.70 o
  -6  -9   1          6.30          3.15         2.12 o
  -5  -9   1          3.40          5.55         2.02 o
  -4  -9   1         20.42         23.74         2.54 o
  -3  -9   1         94.89         95.80         6.61 o
  -2  -9   1         35.24         38.27         3.26 o
  -1  -9   1          5.40          4.81         0.86 o
   0  -9   1         35.53         31.89         2.77 o
   1  -9   1         47.03         45.92         3.15 o
   2  -9   1         50.58         49.61         3.04 o
   3  -9   1         19.02         20.92         3.25 o
   4  -9   1        131.58        146.53         8.59 o
   5  -9   1         42.69         46.84         5.97 o
   6  -9   1          6.98          8.04         3.52 o
   7  -9   1          6.62          5.88         2.66 o
   8  -9   1          0.69          1.39         1.73 o
  -9  -8   1          0.83          0.00         1.70 o
  -8  -8   1          0.55          1.04         3.15 o
  -7  -8   1          4.09          7.23         3.84 o
  -6  -8   1         14.26         19.03         5.22 o
  -5  -8   1         12.35         12.95         2.55 o
  -4  -8   1         75.22         81.67         7.64 o
  -3  -8   1         18.76         22.52         1.87 o
  -2  -8   1         74.32         75.36         3.32 o
  -1  -8   1         49.36         52.09         3.58 o
   0  -8   1         44.70         42.05         4.00 o
   1  -8   1         75.57         72.59         5.59 o
   2  -8   1        306.13        291.74        14.41 o
   3  -8   1         86.11         92.02         6.20 o
   4  -8   1          0.99          0.26         1.13 o
   5  -8   1          4.66          8.41         2.20 o
   6  -8   1          0.93          0.44         1.61 o
   7  -8   1          4.59          1.63         1.37 o
   8  -8   1          0.86          0.99         1.68 o
   9  -8   1          0.86          3.91         3.02 o
  -9  -7   1          1.47          0.00         2.60 o
  -8  -7   1          0.85          1.13         1.42 o
  -7  -7   1         12.07         11.34         3.72 o
  -6  -7   1          0.92          0.00         0.62 o
  -5  -7   1          9.50          6.74         2.05 o
  -4  -7   1          0.26          0.01         0.57 o
  -3  -7   1        187.69        197.81        10.15 o
  -2  -7   1         85.33         96.42         3.53 o
  -1  -7   1         40.82         33.74         5.64 o
   0  -7   1        302.30        337.30        19.11 o
   1  -7   1         40.99         41.30         3.09 o
   2  -7   1         67.23         75.08         3.36 o
   3  -7   1        123.75        136.00         5.66 o
   4  -7   1         57.27         55.40         4.81 o
   5  -7   1         51.35         56.04         4.88 o
   6  -7   1          6.37          9.04         3.17 o
   7  -7   1         18.56         23.45         5.60 o
   8  -7   1          0.21          0.05         1.93 o
   9  -7   1          1.21          0.00         2.01 o
  -9  -6   1          0.83          0.00         2.46 o
  -8  -6   1          0.49          4.95         3.27 o
  -7  -6   1          0.38          0.00         0.96 o
  -6  -6   1         14.03         16.84         3.77 o
  -5  -6   1         17.17         18.01         2.39 o
  -4  -6   1         51.92         59.92         3.87 o
  -3  -6   1        443.10        460.64        27.40 o
  -2  -6   1          7.35          7.10         0.91 o
  -1  -6   1       1912.24       1995.87        55.56 o
   0  -6   1         24.31         24.11         1.81 o
   1  -6   1        474.20        521.42        13.60 o
   2  -6   1         38.52         42.08         2.41 o
   3  -6   1         43.09         46.22         2.71 o
   4  -6   1         16.94         18.63         2.04 o
   5  -6   1         26.61         27.80         3.18 o
   6  -6   1         15.05         12.39         3.56 o
   7  -6   1          3.86          3.60         2.25 o
   8  -6   1          0.21          2.14         2.00 o
   9  -6   1          4.86          6.34         3.11 o
 -10  -5   1          0.83          0.00         3.35 o
  -9  -5   1          2.75          3.57         2.97 o
  -8  -5   1          2.88          2.66         1.42 o
  -7  -5   1          5.27          4.96         2.49 o
  -6  -5   1         23.61         27.65         5.16 o
  -5  -5   1         53.65         51.76         3.70 o
  -4  -5   1         46.61         48.35         2.78 o
  -3  -5   1        161.59        173.04         5.56 o
  -2  -5   1        517.71        523.57        11.80 o
  -1  -5   1        156.38        175.76         4.58 o
   0  -5   1        555.84        558.50        20.17 o
   1  -5   1        409.36        402.46         7.41 o
   2  -5   1          3.48          2.40         0.95 o
   3  -5   1        115.36        129.57         5.74 o
   4  -5   1         25.84         27.54         2.31 o
   5  -5   1          3.62          4.25         1.10 o
   6  -5   1          8.15         13.44         3.54 o
   7  -5   1          1.23          1.98         2.79 o
   8  -5   1          2.72          4.68         2.45 o
   9  -5   1          0.73          2.92         2.35 o
 -10  -4   1          0.23          0.00         2.80 o
  -9  -4   1          1.16          2.78         1.82 o
  -8  -4   1          0.29          0.00         1.54 o
  -7  -4   1         12.99         14.78         4.05 o
  -6  -4   1          4.89          8.89         2.83 o
  -5  -4   1          9.46          8.83         2.70 o
  -4  -4   1          6.43          7.35         0.97 o
  -3  -4   1        308.66        327.59         8.71 o
  -2  -4   1         39.23         37.98         2.70 o
  -1  -4   1        292.06        308.01         6.47 o
   0  -4   1        695.35        703.19        12.75 o
   1  -4   1        302.32        295.09        13.37 o
   2  -4   1        566.95        584.15        16.05 o
   3  -4   1        460.40        472.96         9.77 o
   4  -4   1         25.17         25.89         2.10 o
   5  -4   1         79.26         96.51         4.24 o
   6  -4   1         22.94         21.41         3.50 o
   7  -4   1          4.18          7.02         2.44 o
   8  -4   1          0.23          2.20         2.86 o
   9  -4   1          5.61          7.64         4.02 o
  10  -4   1          0.03          0.06         1.28 o
 -10  -3   1          0.73          0.15         1.21 o
  -9  -3   1          0.65          0.30         1.35 o
  -8  -3   1          1.57          0.18         1.19 o
  -7  -3   1          2.40          0.00         1.94 o
  -6  -3   1          0.63          0.35         1.07 o
  -5  -3   1         28.88         38.31         3.43 o
  -4  -3   1        150.38        170.25         6.47 o
  -3  -3   1        157.00        172.70         4.26 o
  -2  -3   1        239.00        249.69         5.24 o
  -1  -3   1          8.62          8.13         0.64 o
   0  -3   1        415.98        414.36        11.16 o
   1  -3   1        352.53        343.11         7.70 o
   2  -3   1         91.95        100.59         4.03 o
   3  -3   1         43.14         46.17         2.63 o
   4  -3   1         50.95         54.28         3.89 o
   5  -3   1         34.55         35.21         2.45 o
   6  -3   1         18.79         22.00         2.84 o
   7  -3   1          9.65         13.24         4.19 o
   8  -3   1          2.93          4.29         2.20 o
   9  -3   1          0.06          0.08         2.06 o
  10  -3   1          0.72          3.34         2.83 o
 -10  -2   1          1.92          1.55         1.93 o
  -9  -2   1          1.14          0.48         1.14 o
  -8  -2   1          5.74          2.46         1.97 o
  -7  -2   1          2.76          1.56         1.03 o
  -6  -2   1          6.98          6.29         1.59 o
  -5  -2   1        201.87        185.28         7.03 o
  -4  -2   1        331.29        329.92         7.80 o
  -3  -2   1         92.65         91.46         2.53 o
  -2  -2   1        911.28        869.02        11.01 o
  -1  -2   1         65.97         57.54         5.24 o
   0  -2   1       1075.77        885.19       134.34 o
   1  -2   1       1166.52       1132.94        13.03 o
   2  -2   1        328.75        331.04         6.35 o
   3  -2   1         83.15         80.89         3.38 o
   4  -2   1         66.67         62.77         4.04 o
   5  -2   1          9.62          7.95         1.17 o
   6  -2   1          6.88          6.41         2.33 o
   7  -2   1          7.17          6.23         1.75 o
   8  -2   1          9.18         10.57         4.11 o
   9  -2   1          0.65          2.21         2.22 o
  10  -2   1          0.92          0.00         1.40 o
 -10  -1   1          1.22          1.87         2.01 o
  -9  -1   1          2.27          4.79         2.19 o
  -8  -1   1          2.65          2.38         0.98 o
  -7  -1   1         26.12         28.18         2.96 o
  -6  -1   1         85.82         86.21         4.76 o
  -5  -1   1         20.24         19.26         2.14 o
  -4  -1   1        943.11        959.03        14.92 o
  -3  -1   1        325.95        314.60         6.83 o
  -2  -1   1      14634.66      13806.73       109.00 o
  -1  -1   1        203.47        197.05         4.46 o
   1  -1   1       2128.00       2107.26        70.82 o
   2  -1   1       1114.82       1054.66        11.48 o
   3  -1   1        102.06        106.61         3.65 o
   4  -1   1         55.48         55.02         2.98 o
   5  -1   1         35.30         33.50         2.56 o
   6  -1   1         50.71         53.47         3.49 o
   7  -1   1          7.95          9.45         2.20 o
   8  -1   1          7.29          4.78         2.09 o
   9  -1   1          0.49          0.00         2.44 o
  10  -1   1          0.65          0.00         2.66 o
 -10   0   1          0.86          1.54         1.76 o
  -9   0   1          0.18          0.00         1.89 o
  -8   0   1          2.52          0.83         0.92 o
  -7   0   1          0.04          0.36         0.76 o
  -6   0   1        131.13        131.38         5.97 o
  -5   0   1          0.23          0.63         0.92 o
  -4   0   1         85.71         89.06         4.06 o
  -3   0   1        139.04        146.40         4.53 o
  -2   0   1       1536.80       1449.34        16.78 o
  -1   0   1       2292.09       2106.25        29.10 o
   1   0   1          6.89          7.45         0.76 o
   2   0   1        321.33        289.72         9.00 o
   3   0   1        169.40        192.63         4.86 o
   4   0   1          3.17          2.74         0.72 o
   5   0   1         35.32         33.33         2.44 o
   6   0   1         28.32         26.19         2.31 o
   7   0   1         14.01         17.88         3.06 o
   8   0   1         16.42         12.45         3.18 o
   9   0   1          2.01          2.63         1.58 o
  10   0   1          1.74          1.34         1.20 o
 -10   1   1          1.22          2.92         2.36 o
  -9   1   1          2.27          1.26         1.13 o
  -8   1   1          2.66          1.84         0.93 o
  -7   1   1         26.09         24.01         2.76 o
  -6   1   1         85.87         86.07         4.87 o
  -5   1   1         20.26         22.67         2.26 o
  -4   1   1        942.54        922.94        22.09 o
  -3   1   1        325.38        328.60         7.13 o
  -2   1   1      14633.43      14251.66       220.26 o
  -1   1   1        202.92        201.48         4.88 o
   1   1   1       2127.01       2032.89        34.16 o
   2   1   1       1115.78       1049.75        20.95 o
   3   1   1        102.09        106.43         4.57 o
   4   1   1         55.53         56.04         2.44 o
   5   1   1         35.19         34.73         2.16 o
   6   1   1         50.70         53.58         3.04 o
   7   1   1          7.93         11.16         2.20 o
   8   1   1          7.31          5.88         2.34 o
   9   1   1          0.49          0.00         1.25 o
  10   1   1          0.65          0.06         1.49 o
 -10   2   1          1.91          3.05         2.09 o
  -9   2   1          1.14          1.15         0.97 o
  -8   2   1          5.74          5.72         1.72 o
  -7   2   1          2.77          1.98         1.00 o
  -6   2   1          6.98          7.51         1.61 o
  -5   2   1        201.83        191.38         6.97 o
  -4   2   1        330.94        335.66        10.37 o
  -3   2   1         92.84         92.16         4.63 o
  -2   2   1        910.80        844.01        14.96 o
  -1   2   1         65.86         59.31         2.56 o
   0   2   1       1074.68        894.39       149.79 o
   1   2   1       1166.60       1092.55        12.94 o
   2   2   1        328.31        320.85         8.66 o
   3   2   1         82.96         83.71         5.65 o
   4   2   1         66.87         58.84         3.94 o
   5   2   1          9.62         11.29         1.42 o
   6   2   1          6.86          8.94         1.92 o
   7   2   1          7.18          9.49         1.84 o
   8   2   1          9.19         12.00         3.00 o
   9   2   1          0.65          2.64         3.15 o
  10   2   1          0.92          0.00         1.09 o
 -10   3   1          0.73          0.00         1.22 o
  -9   3   1          0.65          1.09         1.55 o
  -8   3   1          1.58          1.48         1.21 o
  -7   3   1          2.41          2.65         1.28 o
  -6   3   1          0.63          1.74         1.05 o
  -5   3   1         28.91         28.97         3.41 o
  -4   3   1        150.10        169.16         7.38 o
  -3   3   1        156.76        164.72         6.53 o
  -2   3   1        238.63        240.12         6.99 o
  -1   3   1          8.58          7.36         0.84 o
   0   3   1        415.69        404.78        15.77 o
   1   3   1        352.12        362.24         9.09 o
   2   3   1         92.06         91.71         3.10 o
   3   3   1         43.14         41.93         2.40 o
   4   3   1         50.92         54.42         3.81 o
   5   3   1         34.45         32.21         3.24 o
   6   3   1         18.77         18.50         2.98 o
   7   3   1          9.63         11.59         1.93 o
   8   3   1          2.93          3.99         2.32 o
   9   3   1          0.06          0.00         1.40 o
  10   3   1          0.72          2.19         1.53 o
 -10   4   1          0.23          0.82         1.46 o
  -9   4   1          1.16          3.15         1.55 o
  -8   4   1          0.29          1.90         1.11 o
  -7   4   1         13.00         12.83         2.15 o
  -6   4   1          4.87          3.60         1.62 o
  -5   4   1          9.43         10.71         2.21 o
  -4   4   1          6.45          6.36         1.44 o
  -3   4   1        309.02        314.85         9.68 o
  -2   4   1         39.18         38.70         2.81 o
  -1   4   1        292.20        313.64         6.41 o
   0   4   1        695.80        705.39         9.22 o
   1   4   1        301.80        272.43         6.24 o
   2   4   1        566.76        555.88         9.34 o
   3   4   1        459.79        432.94        13.99 o
   4   4   1         25.11         21.62         2.89 o
   5   4   1         79.33         87.79         5.58 o
   6   4   1         22.94         21.15         3.07 o
   7   4   1          4.17          4.07         1.50 o
   8   4   1          0.23          0.00         1.17 o
   9   4   1          5.61          6.30         2.67 o
  10   4   1          0.03          0.40         1.84 o
 -10   5   1          0.83          1.80         1.21 o
  -9   5   1          2.75          2.96         1.36 o
  -8   5   1          2.87          1.54         1.05 o
  -7   5   1          5.29          4.86         1.64 o
  -6   5   1         23.65         20.86         3.23 o
  -5   5   1         53.57         52.05         4.82 o
  -4   5   1         46.60         44.43         3.89 o
  -3   5   1        161.45        157.98         7.08 o
  -2   5   1        517.98        520.76         9.91 o
  -1   5   1        156.35        164.60         4.11 o
   0   5   1        555.84        577.10        15.20 o
   1   5   1        409.35        391.74         8.51 o
   2   5   1          3.46          3.04         0.64 o
   3   5   1        115.38        123.66         5.18 o
   4   5   1         25.90         25.93         2.36 o
   5   5   1          3.60          4.98         1.41 o
   6   5   1          8.14         12.41         2.50 o
   7   5   1          1.22          1.08         1.37 o
   8   5   1          2.71          0.38         1.39 o
   9   5   1          0.73          2.19         1.27 o
  -9   6   1          0.83          0.60         2.06 o
  -8   6   1          0.48          0.00         0.92 o
  -7   6   1          0.38          2.78         2.05 o
  -6   6   1         14.02         14.52         2.78 o
  -5   6   1         17.18         17.50         2.89 o
  -4   6   1         51.81         56.75         4.62 o
  -3   6   1        442.69        449.79        12.82 o
  -2   6   1          7.31          7.08         1.19 o
  -1   6   1       1911.86       2024.29        21.92 o
   0   6   1         24.42         27.38         1.90 o
   1   6   1        474.12        474.93        18.86 o
   2   6   1         38.42         39.49         2.42 o
   3   6   1         43.10         40.56         2.74 o
   4   6   1         16.92         16.66         1.91 o
   5   6   1         26.64         24.71         3.74 o
   6   6   1         15.07         13.51         2.44 o
   7   6   1          3.85          1.68         1.23 o
   8   6   1          0.21          0.97         1.69 o
   9   6   1          4.87          4.30         1.69 o
  -9   7   1          1.47          0.00         1.42 o
  -8   7   1          0.85          1.02         1.20 o
  -7   7   1         12.07         11.99         4.63 o
  -6   7   1          0.91          2.04         0.87 o
  -5   7   1          9.48          9.47         2.65 o
  -4   7   1          0.26          0.00         0.87 o
  -3   7   1        187.55        185.31         8.18 o
  -2   7   1         85.21         93.50         4.34 o
  -1   7   1         40.70         40.32         2.16 o
   0   7   1        302.21        330.91         7.62 o
   1   7   1         41.02         43.29         2.97 o
   2   7   1         67.23         69.24         3.41 o
   3   7   1        123.80        124.96         5.03 o
   4   7   1         57.34         54.46         3.66 o
   5   7   1         51.31         48.90         4.50 o
   6   7   1          6.38          6.37         2.31 o
   7   7   1         18.55         26.38         3.92 o
   8   7   1          0.21          0.00         1.15 o
   9   7   1          1.21          5.00         2.11 o
  -9   8   1          0.83          2.97         1.58 o
  -8   8   1          0.55          1.84         1.85 o
  -7   8   1          4.10          3.41         1.72 o
  -6   8   1         14.25         17.64         3.35 o
  -5   8   1         12.38         11.61         3.12 o
  -4   8   1         75.20         81.18         5.94 o
  -3   8   1         18.78         18.82         2.83 o
  -2   8   1         74.35         71.02         3.19 o
  -1   8   1         49.41         52.11         2.63 o
   0   8   1         44.67         48.92         2.90 o
   1   8   1         75.50         76.59         3.63 o
   2   8   1        306.12        311.66         8.12 o
   3   8   1         86.06         92.65         4.51 o
   4   8   1          0.99          1.70         0.87 o
   5   8   1          4.67          7.19         1.81 o
   6   8   1          0.94          1.20         2.37 o
   7   8   1          4.57          6.04         2.00 o
   8   8   1          0.86          5.85         3.47 o
   9   8   1          0.86          5.63         3.37 o
  -8   9   1          2.03          2.97         1.89 o
  -7   9   1          4.40          4.77         2.98 o
  -6   9   1          6.30          8.58         2.28 o
  -5   9   1          3.39          4.90         1.96 o
  -4   9   1         20.48         21.47         3.25 o
  -3   9   1         94.82         97.52         5.32 o
  -2   9   1         35.19         37.09         2.39 o
  -1   9   1          5.41          5.60         0.97 o
   0   9   1         35.51         35.86         2.73 o
   1   9   1         46.94         50.43         3.05 o
   2   9   1         50.61         47.59         3.18 o
   3   9   1         19.02         18.62         2.08 o
   4   9   1        131.63        149.77         6.50 o
   5   9   1         42.67         41.43         4.35 o
   6   9   1          6.97          6.79         3.80 o
   7   9   1          6.62          7.71         4.33 o
   8   9   1          0.69          2.92         3.43 o
  -8  10   1          2.33          0.00         2.77 o
  -7  10   1          0.36          1.24         1.14 o
  -6  10   1          3.38          3.56         1.74 o
  -5  10   1          4.90          6.73         2.16 o
  -4  10   1         22.95         28.41         3.76 o
  -3  10   1         13.31         16.49         2.45 o
  -2  10   1         15.07         13.97         2.08 o
  -1  10   1         96.61         94.63         4.00 o
   0  10   1          9.45         10.95         1.67 o
   1  10   1          7.48          6.35         0.95 o
   2  10   1         24.92         24.20         2.38 o
   3  10   1         99.96        100.13         5.17 o
   4  10   1         11.16         13.71         2.95 o
   5  10   1         13.36         10.00         4.20 o
   6  10   1         11.15         13.36         5.03 o
   7  10   1          1.18          3.11         2.67 o
   8  10   1          3.13          4.50         4.16 o
  -7  11   1          4.39          6.15         4.52 o
  -6  11   1          1.19          0.69         1.38 o
  -5  11   1          7.46          8.15         2.34 o
  -4  11   1          7.49          8.00         2.15 o
  -3  11   1         10.40         10.75         2.08 o
  -2  11   1         65.10         70.33         4.64 o
  -1  11   1          9.21          7.73         1.48 o
   0  11   1         30.49         23.28         2.38 o
   1  11   1         12.84         14.81         1.45 o
   2  11   1         20.83         18.14         2.35 o
   3  11   1         15.45         13.41         2.92 o
   4  11   1          9.08         12.58         3.08 o
   5  11   1         11.39         10.51         4.31 o
   6  11   1          4.54          3.67         3.66 o
   7  11   1          1.42          0.00         3.84 o
  -7  12   1          0.23          0.00         3.19 o
  -6  12   1          0.31          0.00         2.71 o
  -5  12   1          1.37          4.11         3.45 o
  -4  12   1          1.48          3.31         1.76 o
  -3  12   1          1.70          1.50         1.44 o
  -2  12   1          2.24          0.90         0.75 o
  -1  12   1         35.32         33.09         3.20 o
   0  12   1          8.73          8.00         2.02 o
   1  12   1         10.97          8.65         1.49 o
   2  12   1          6.28          6.02         1.19 o
   3  12   1          7.66          7.69         2.39 o
   4  12   1          0.17          0.89         1.65 o
   5  12   1          1.36          0.77         1.86 o
   6  12   1          4.80          0.00         2.40 o
   7  12   1          0.31          4.81         3.68 o
  -6  13   1          0.97          0.00         4.47 o
  -5  13   1          2.50          3.09         3.24 o
  -4  13   1          2.32          0.00         3.71 o
  -3  13   1          2.85          5.04         2.34 o
  -2  13   1          0.56          0.00         1.23 o
  -1  13   1          3.07          3.27         1.02 o
   0  13   1          2.52          1.61         0.94 o
   1  13   1          7.17          6.60         1.94 o
   2  13   1          4.61          4.88         1.57 o
   3  13   1          0.03          0.34         1.73 o
   4  13   1          4.21          4.01         1.94 o
   5  13   1          3.56          5.25         2.91 o
   6  13   1          0.88          2.37         3.39 o
  -5  14   1          0.16          0.70         2.10 o
  -4  14   1          0.67          3.73         4.07 o
  -3  14   1          0.61          0.00         1.67 o
  -2  14   1          0.10          0.10         1.27 o
  -1  14   1          0.52          1.38         1.46 o
   0  14   1          1.37          2.74         1.07 o
   1  14   1          1.64          3.04         1.36 o
   2  14   1          0.18          0.91         0.86 o
   3  14   1          0.56          0.00         1.49 o
   4  14   1          2.86          5.55         2.60 o
   5  14   1          0.99          2.92         4.15 o
  -4  15   1          0.52          0.32         2.82 o
  -3  15   1          1.36          0.13         2.92 o
  -2  15   1          0.29          0.41         1.00 o
  -1  15   1          0.04          0.94         1.30 o
   0  15   1          0.55          0.57         1.06 o
   1  15   1          0.01          0.00         0.78 o
   2  15   1          0.44          1.68         1.13 o
   3  15   1          0.43          0.60         2.66 o
   4  15   1          1.92          4.10         2.71 o
  -2  16   1          1.03          0.99         2.98 o
  -1  16   1          2.14          3.16         1.55 o
   0  16   1          1.35          0.43         0.91 o
   1  16   1          0.54          0.83         0.77 o
   2  16   1          2.78          4.76         2.79 o
   3  16   1          0.25          0.00         1.35 o
  -2 -16   2          0.39          0.00         1.13 o
  -1 -16   2          1.89          3.19         2.91 o
   0 -16   2          0.22          6.53         3.70 o
   1 -16   2          1.35          2.22         1.42 o
   2 -16   2          0.32          3.05         3.24 o
  -4 -15   2          0.26          0.00         2.65 o
  -3 -15   2          1.03          0.00         1.23 o
  -2 -15   2          2.69          2.44         2.30 o
  -1 -15   2          0.68          2.16         1.69 o
   0 -15   2          0.99          2.21         1.36 o
   1 -15   2          1.23          2.50         2.20 o
   2 -15   2          2.08          6.23         3.57 o
   3 -15   2          7.34         10.39         4.42 o
   4 -15   2          0.93          2.32         1.15 o
  -5 -14   2          0.27          3.51         4.03 o
  -4 -14   2          0.83          1.80         1.99 o
  -3 -14   2          1.41          1.42         1.15 o
  -2 -14   2          0.19          1.16         1.17 o
  -1 -14   2          0.34          1.74         2.16 o
   0 -14   2          1.86          4.84         2.69 o
   1 -14   2          2.81          2.85         2.76 o
   2 -14   2          1.16          3.89         2.94 o
   3 -14   2          2.09          6.05         2.62 o
   4 -14   2          0.18          1.35         1.32 o
   5 -14   2          0.20          0.00         2.16 o
  -6 -13   2          0.38          0.00         2.64 o
  -5 -13   2          0.54          0.00         1.12 o
  -4 -13   2          1.71          1.79         1.42 o
  -3 -13   2          4.72          2.73         1.96 o
  -2 -13   2          1.33          1.97         1.50 o
  -1 -13   2          3.03          3.26         2.10 o
   0 -13   2          0.81          1.47         1.75 o
   1 -13   2          1.30          0.44         1.27 o
   2 -13   2          5.42         10.24         3.92 o
   3 -13   2          0.58          1.38         1.35 o
   4 -13   2          1.03          0.00         1.77 o
   5 -13   2          0.64          0.00         1.77 o
   6 -13   2          1.26          3.24         3.55 o
  -7 -12   2          0.02          0.00         2.08 o
  -6 -12   2          2.77          0.00         1.28 o
  -5 -12   2          2.76          2.00         1.34 o
  -4 -12   2         12.50          8.04         3.80 o
  -3 -12   2          2.68          0.15         1.83 o
  -2 -12   2          1.05          1.62         1.36 o
  -1 -12   2          3.57          5.01         2.80 o
   0 -12   2          4.78          3.02         2.79 o
   1 -12   2          2.17          0.55         2.11 o
   2 -12   2          1.27          1.05         1.64 o
   3 -12   2          2.25          5.29         2.19 o
   4 -12   2          3.07          0.00         1.12 o
   5 -12   2          1.07          0.54         1.56 o
   6 -12   2          2.72          0.00         2.59 o
   7 -12   2          0.13          1.63         2.50 o
  -7 -11   2          0.38          0.00         3.00 o
  -6 -11   2          1.10          0.00         2.72 o
  -5 -11   2          2.13          2.20         1.43 o
  -4 -11   2          6.01          6.97         1.87 o
  -3 -11   2         12.39         11.36         3.90 o
  -2 -11   2          1.80          2.19         3.01 o
  -1 -11   2         15.29         16.94         4.13 o
   0 -11   2          9.87         10.50         3.77 o
   1 -11   2          0.82          0.33         1.68 o
   2 -11   2          0.41          0.00         0.70 o
   3 -11   2          7.30          8.10         1.93 o
   4 -11   2         14.43         11.28         6.98 o
   5 -11   2          1.03          0.42         0.94 o
   6 -11   2          0.03          0.00         2.32 o
   7 -11   2          1.96          0.00         3.10 o
  -8 -10   2          0.03          0.00         1.63 o
  -7 -10   2          0.28          1.91         2.80 o
  -6 -10   2          0.78          0.00         2.83 o
  -5 -10   2          2.90          3.27         2.19 o
  -4 -10   2         15.68         12.86         3.73 o
  -3 -10   2         13.73         15.31         3.88 o
  -2 -10   2          6.72          5.49         2.02 o
  -1 -10   2         34.22         39.63         6.01 o
   0 -10   2         11.07         10.08         2.26 o
   1 -10   2        127.30        133.91         7.45 o
   2 -10   2         32.36         36.03         3.87 o
   3 -10   2         20.74         18.67         4.40 o
   4 -10   2         35.35         43.67         7.04 o
   5 -10   2          4.69          5.16         1.91 o
   6 -10   2          2.70          3.71         2.43 o
   7 -10   2          3.06          2.18         1.56 o
   8 -10   2          2.34          2.07         1.99 o
  -8  -9   2          3.62          5.87         3.86 o
  -7  -9   2          2.65          1.51         1.61 o
  -6  -9   2          2.88          3.36         1.92 o
  -5  -9   2         25.60         26.30         3.39 o
  -4  -9   2         21.88         22.86         4.33 o
  -3  -9   2          1.69          2.27         0.80 o
  -2  -9   2          4.66          3.17         1.15 o
  -1  -9   2          3.99          3.25         0.88 o
   0  -9   2         25.27         24.13         2.99 o
   1  -9   2         79.19         84.45         7.57 o
   2  -9   2         25.47         24.22         5.08 o
   3  -9   2         46.21         46.02         4.65 o
   4  -9   2         35.75         38.37         4.27 o
   5  -9   2          4.78          5.40         1.91 o
   6  -9   2          9.98         14.12         4.36 o
   7  -9   2          2.65          4.03         2.94 o
   8  -9   2          3.64          5.48         3.95 o
  -9  -8   2          1.01          2.50         3.92 o
  -8  -8   2          0.57          0.00         3.33 o
  -7  -8   2          0.27          2.67         1.87 o
  -6  -8   2          9.78         12.54         4.34 o
  -5  -8   2          3.05          3.10         1.41 o
  -4  -8   2          3.08          3.49         0.96 o
  -3  -8   2         12.77         13.91         1.77 o
  -2  -8   2         29.01         28.17         2.81 o
  -1  -8   2         48.76         52.44         4.87 o
   0  -8   2         77.78         78.29         4.83 o
   1  -8   2        241.64        233.70        10.27 o
   2  -8   2         30.14         30.67         2.75 o
   3  -8   2        143.62        147.73         5.45 o
   4  -8   2          9.30         13.13         1.70 o
   5  -8   2         41.12         53.70         5.09 o
   6  -8   2         13.38         18.35         4.36 o
   7  -8   2          4.99          4.76         1.87 o
   8  -8   2          2.56          4.43         2.26 o
   9  -8   2          0.57          0.94         1.73 o
  -9  -7   2          0.24          0.43         1.85 o
  -8  -7   2          0.06          0.00         2.76 o
  -7  -7   2         13.26         10.08         4.10 o
  -6  -7   2          1.97          2.90         1.38 o
  -5  -7   2         88.78         87.29         4.73 o
  -4  -7   2         11.47         11.08         1.63 o
  -3  -7   2         25.39         25.87         4.73 o
  -2  -7   2         21.59         21.63         2.06 o
  -1  -7   2          7.29          7.36         1.41 o
   0  -7   2         77.78         72.15         3.67 o
   1  -7   2         31.35         29.99         2.41 o
   2  -7   2         30.88         28.23         2.20 o
   3  -7   2         18.38         19.53         1.95 o
   4  -7   2          6.31          5.19         0.97 o
   5  -7   2         77.76         89.13         5.09 o
   6  -7   2          8.66         11.04         2.65 o
   7  -7   2         34.64         38.43         7.02 o
   8  -7   2          1.63          0.00         1.31 o
   9  -7   2          2.93          5.78         4.01 o
  -9  -6   2          0.09          0.00         2.53 o
  -8  -6   2          0.87          1.58         2.99 o
  -7  -6   2          6.02          3.67         2.55 o
  -6  -6   2         10.60          9.32         2.48 o
  -5  -6   2          9.17          8.63         1.44 o
  -4  -6   2         93.00         87.72         5.07 o
  -3  -6   2         94.91        105.03         4.53 o
  -2  -6   2          5.80          4.74         0.92 o
  -1  -6   2         31.93         32.80         2.38 o
   0  -6   2          4.82          4.30         0.94 o
   1  -6   2        117.54        119.81         5.55 o
   2  -6   2         16.40         14.98         1.72 o
   3  -6   2          1.86          1.79         0.70 o
   4  -6   2         12.47         11.77         1.50 o
   5  -6   2          4.50          4.07         1.36 o
   6  -6   2         10.88         11.85         2.46 o
   7  -6   2          0.64          0.00         2.12 o
   8  -6   2          0.02          2.69         2.82 o
   9  -6   2          0.89          3.77         3.76 o
  -9  -5   2          0.63          0.00         1.83 o
  -8  -5   2          0.38          1.07         1.26 o
  -7  -5   2         12.45          9.38         3.24 o
  -6  -5   2         12.75         12.20         3.58 o
  -5  -5   2        127.59        124.44        13.11 o
  -4  -5   2          1.78          0.90         0.65 o
  -3  -5   2        424.38        417.80        33.44 o
  -2  -5   2        196.02        210.22         6.79 o
  -1  -5   2         27.49         24.29         1.98 o
   0  -5   2        148.98        129.81         7.87 o
   1  -5   2        381.66        375.53        10.02 o
   2  -5   2          2.93          2.22         0.64 o
   3  -5   2        144.33        159.71         5.72 o
   4  -5   2          8.80         11.39         1.67 o
   5  -5   2          7.30          9.64         2.13 o
   6  -5   2         18.86         16.54         2.77 o
   7  -5   2         12.38         12.01         2.62 o
   8  -5   2          0.49          0.00         2.85 o
   9  -5   2          0.22          1.70         2.17 o
 -10  -4   2          0.37          0.00         3.57 o
  -9  -4   2          2.28          0.63         1.85 o
  -8  -4   2          0.26          1.19         1.41 o
  -7  -4   2          8.83          9.41         3.04 o
  -6  -4   2         16.37         15.80         3.84 o
  -5  -4   2         30.39         26.39         2.32 o
  -4  -4   2         18.92         21.87         2.15 o
  -3  -4   2          5.65          3.87         0.74 o
  -2  -4   2         34.30         35.60         1.77 o
  -1  -4   2         15.32         16.38         1.40 o
   0  -4   2        123.97        125.17         4.47 o
   1  -4   2         29.91         31.88         3.19 o
   2  -4   2        306.35        321.66        11.67 o
   3  -4   2         48.13         48.44         3.47 o
   4  -4   2          7.21          8.77         1.35 o
   5  -4   2         54.55         51.74         4.54 o
   6  -4   2          8.52          9.22         2.12 o
   7  -4   2          7.84          9.18         2.27 o
   8  -4   2          1.00          2.13         2.43 o
   9  -4   2          1.93          4.48         3.35 o
  10  -4   2          0.04          0.00         2.70 o
 -10  -3   2          0.66          0.83         2.82 o
  -9  -3   2          3.02          3.03         1.60 o
  -8  -3   2          4.24          0.79         2.42 o
  -7  -3   2         23.10         20.80         3.04 o
  -6  -3   2         32.39         35.86         6.26 o
  -5  -3   2          5.01          5.47         1.20 o
  -4  -3   2        150.53        156.33         4.03 o
  -3  -3   2         21.54         17.92         1.20 o
  -2  -3   2         65.54         64.98         2.13 o
  -1  -3   2        624.17        621.26        25.14 o
   0  -3   2       1018.42        959.83        16.33 o
   1  -3   2        620.73        664.53         9.18 o
   2  -3   2         54.38         51.96         2.55 o
   3  -3   2        699.88        736.92        17.63 o
   4  -3   2        278.48        313.87         8.20 o
   5  -3   2          7.61          7.71         2.17 o
   6  -3   2          3.90          3.89         1.50 o
   7  -3   2          7.09          7.08         1.80 o
   8  -3   2          0.40          0.09         1.29 o
   9  -3   2          1.60          0.00         2.32 o
  10  -3   2          0.85          0.00         1.23 o
 -10  -2   2          0.24          0.00         1.76 o
  -9  -2   2          0.41          0.00         1.01 o
  -8  -2   2         10.43         13.94         2.84 o
  -7  -2   2          7.56          8.69         1.66 o
  -6  -2   2         57.12         60.62         3.94 o
  -5  -2   2         99.14         95.33         4.44 o
  -4  -2   2        316.25        330.30         7.79 o
  -3  -2   2        699.01        712.45        18.16 o
  -2  -2   2        232.16        222.08         6.45 o
  -1  -2   2         99.19         90.36         3.28 o
   0  -2   2         24.97         21.98         1.59 o
   1  -2   2       1256.52       1221.53        17.84 o
   2  -2   2        204.54        202.88         6.26 o
   3  -2   2         45.65         42.61         2.54 o
   4  -2   2        359.26        398.03         9.14 o
   5  -2   2         16.24         16.81         4.06 o
   6  -2   2         37.40         40.13         4.07 o
   7  -2   2          6.39          8.79         2.04 o
   8  -2   2          3.70          3.69         2.81 o
   9  -2   2          1.97          3.70         2.96 o
  10  -2   2          0.12          2.28         2.27 o
 -10  -1   2          0.16          0.05         2.41 o
  -9  -1   2          0.80          0.52         1.37 o
  -8  -1   2          4.98          4.29         1.39 o
  -7  -1   2         36.17         37.41         3.46 o
  -6  -1   2        125.74        121.68         5.59 o
  -5  -1   2         86.45         83.23         5.54 o
  -4  -1   2        962.83       1019.29        25.91 o
  -3  -1   2        111.73        102.03         5.53 o
  -2  -1   2        103.39         89.95         2.87 o
  -1  -1   2       2198.68       2225.37        61.12 o
   0  -1   2       1905.20       1863.58        34.09 o
   1  -1   2        812.14        814.74        16.61 o
   2  -1   2        191.61        190.70         5.77 o
   3  -1   2         53.67         49.75         2.68 o
   4  -1   2        152.23        154.82         5.34 o
   5  -1   2         15.78         19.48         2.03 o
   6  -1   2         98.68        105.92         5.60 o
   7  -1   2         26.46         27.71         3.82 o
   8  -1   2          4.71          7.91         3.76 o
   9  -1   2          3.13          1.93         1.27 o
  10  -1   2          0.21          0.00         2.69 o
 -10   0   2          0.01          0.76         2.07 o
  -9   0   2          0.00          1.06         0.96 o
  -8   0   2          6.50          6.05         1.51 o
  -7   0   2         40.61         44.73         3.77 o
  -6   0   2         16.02         14.48         1.87 o
  -5   0   2        130.40        126.31         6.67 o
  -4   0   2       3208.09       3206.72        46.31 o
  -3   0   2         52.08         53.34         2.75 o
  -2   0   2       9674.81       8913.04       126.22 o
  -1   0   2        203.55        227.03         8.78 o
   0   0   2       4385.39       4526.46        74.43 o
   1   0   2        444.48        486.96        12.79 o
   2   0   2          8.47          7.05         0.77 o
   3   0   2          3.61          5.26         0.93 o
   4   0   2        141.14        132.02         4.75 o
   5   0   2         42.13         48.99         3.20 o
   6   0   2         40.41         38.07         3.02 o
   7   0   2          0.00          0.00         1.25 o
   8   0   2          0.81          0.00         1.04 o
   9   0   2          1.26          0.56         1.35 o
  10   0   2          1.57          6.65         4.21 o
 -10   1   2          0.16          1.88         1.77 o
  -9   1   2          0.80          1.64         1.06 o
  -8   1   2          4.96          3.87         1.23 o
  -7   1   2         36.14         39.52         3.65 o
  -6   1   2        125.73        130.18         6.10 o
  -5   1   2         86.24         88.12         4.58 o
  -4   1   2        963.10        963.30        15.84 o
  -3   1   2        111.89         96.73         6.44 o
  -2   1   2        103.50         98.42         3.25 o
  -1   1   2       2199.14       2243.37       145.01 o
   0   1   2       1905.33       1966.09        32.91 o
   1   1   2        813.15        801.05        13.74 o
   2   1   2        191.83        182.52         8.57 o
   3   1   2         53.64         51.53         2.41 o
   4   1   2        151.94        157.96         9.69 o
   5   1   2         15.81         19.71         2.09 o
   6   1   2         98.65        109.30         5.03 o
   7   1   2         26.47         34.56         4.29 o
   8   1   2          4.72          5.32         2.54 o
   9   1   2          3.13          5.84         2.61 o
  10   1   2          0.21          0.00         1.54 o
 -10   2   2          0.24          0.64         0.97 o
  -9   2   2          0.41          0.82         1.10 o
  -8   2   2         10.43         13.04         2.38 o
  -7   2   2          7.57          8.63         1.84 o
  -6   2   2         57.08         57.30         4.25 o
  -5   2   2         99.28         94.14         7.80 o
  -4   2   2        316.24        336.33         8.62 o
  -3   2   2        698.83        702.19        14.99 o
  -2   2   2        232.02        209.11         6.51 o
  -1   2   2         99.13        104.85         4.95 o
   0   2   2         25.02         25.55         1.88 o
   1   2   2       1255.68       1170.25        23.26 o
   2   2   2        204.33        185.02         8.35 o
   3   2   2         45.63         42.86         2.26 o
   4   2   2        359.27        378.33        10.60 o
   5   2   2         16.28         16.43         3.56 o
   6   2   2         37.39         42.54         3.93 o
   7   2   2          6.39         10.96         2.57 o
   8   2   2          3.70          3.16         1.94 o
   9   2   2          1.98          1.64         1.59 o
  10   2   2          0.12          0.00         1.59 o
 -10   3   2          0.66          3.27         1.74 o
  -9   3   2          3.02          4.76         1.66 o
  -8   3   2          4.23          5.45         1.74 o
  -7   3   2         23.11         25.15         2.98 o
  -6   3   2         32.33         29.83         3.20 o
  -5   3   2          5.00          3.96         1.25 o
  -4   3   2        150.60        156.82         7.23 o
  -3   3   2         21.51         17.31         2.20 o
  -2   3   2         65.48         60.45         3.56 o
  -1   3   2        624.02        610.58        24.58 o
   0   3   2       1018.20        969.34        23.55 o
   1   3   2        620.79        621.41         9.09 o
   2   3   2         54.59         50.76         2.13 o
   3   3   2        699.88        708.49        13.79 o
   4   3   2        278.14        292.76         7.32 o
   5   3   2          7.63          9.86         1.91 o
   6   3   2          3.90          5.72         1.67 o
   7   3   2          7.10          5.42         1.74 o
   8   3   2          0.40          1.02         1.73 o
   9   3   2          1.60          0.00         1.62 o
  10   3   2          0.85          0.00         1.43 o
 -10   4   2          0.37          0.00         1.97 o
  -9   4   2          2.27          1.51         1.91 o
  -8   4   2          0.26          1.09         1.29 o
  -7   4   2          8.81          7.55         2.20 o
  -6   4   2         16.38         13.99         2.50 o
  -5   4   2         30.35         32.50         3.68 o
  -4   4   2         18.93         20.18         2.84 o
  -3   4   2          5.68          4.69         1.11 o
  -2   4   2         34.12         35.70         2.88 o
  -1   4   2         15.24         15.77         1.75 o
   0   4   2        124.08        119.26         3.98 o
   1   4   2         29.79         30.42         1.26 o
   2   4   2        306.11        320.09        12.02 o
   3   4   2         48.13         44.39         2.50 o
   4   4   2          7.19          8.53         1.36 o
   5   4   2         54.55         53.97         4.27 o
   6   4   2          8.54          6.59         2.09 o
   7   4   2          7.84          9.44         2.06 o
   8   4   2          1.00          1.53         1.63 o
   9   4   2          1.92          4.41         2.52 o
  10   4   2          0.04          0.00         1.99 o
  -9   5   2          0.63          0.00         1.59 o
  -8   5   2          0.38          0.00         1.11 o
  -7   5   2         12.46          9.17         2.05 o
  -6   5   2         12.71         14.42         2.90 o
  -5   5   2        127.69        132.37         7.62 o
  -4   5   2          1.78          2.96         1.45 o
  -3   5   2        424.18        429.71        12.28 o
  -2   5   2        196.17        209.87         7.55 o
  -1   5   2         27.62         21.79         2.99 o
   0   5   2        149.22        139.24         4.45 o
   1   5   2        381.66        390.63         6.30 o
   2   5   2          2.92          2.00         0.72 o
   3   5   2        144.40        147.33         4.86 o
   4   5   2          8.79         10.70         1.77 o
   5   5   2          7.27          7.10         1.79 o
   6   5   2         18.88         18.87         2.94 o
   7   5   2         12.41          9.89         2.40 o
   8   5   2          0.49          0.00         1.59 o
   9   5   2          0.21          2.20         1.86 o
  -9   6   2          0.09          1.78         1.41 o
  -8   6   2          0.88          0.00         1.80 o
  -7   6   2          6.03          8.31         2.48 o
  -6   6   2         10.61          8.17         2.14 o
  -5   6   2          9.14         10.88         3.06 o
  -4   6   2         92.98         89.32        11.16 o
  -3   6   2         94.90        100.09         5.87 o
  -2   6   2          5.82          4.45         0.71 o
  -1   6   2         31.84         35.42         1.85 o
   0   6   2          4.79          2.52         1.05 o
   1   6   2        117.71        118.33         3.44 o
   2   6   2         16.46         15.10         1.63 o
   3   6   2          1.85          0.75         0.61 o
   4   6   2         12.53         10.98         1.68 o
   5   6   2          4.52          3.05         3.47 o
   6   6   2         10.90         11.01         2.16 o
   7   6   2          0.64          0.00         1.25 o
   8   6   2          0.02          0.37         1.32 o
   9   6   2          0.89          0.09         2.39 o
  -9   7   2          0.24          0.52         1.58 o
  -8   7   2          0.06          0.78         1.50 o
  -7   7   2         13.26         15.88         3.55 o
  -6   7   2          1.98          2.99         3.74 o
  -5   7   2         88.72         85.27         6.68 o
  -4   7   2         11.49         11.16         2.19 o
  -3   7   2         25.45         28.12         3.25 o
  -2   7   2         21.65         17.01         1.96 o
  -1   7   2          7.32          8.64         1.00 o
   0   7   2         77.76         78.45         3.48 o
   1   7   2         31.54         30.30         1.90 o
   2   7   2         30.82         29.84         1.89 o
   3   7   2         18.43         19.64         1.94 o
   4   7   2          6.33          7.63         1.29 o
   5   7   2         77.72         84.07         4.74 o
   6   7   2          8.64          6.96         1.82 o
   7   7   2         34.71         39.00         6.73 o
   8   7   2          1.62          0.70         1.48 o
   9   7   2          2.93          3.43         1.86 o
  -9   8   2          1.01          0.94         1.10 o
  -8   8   2          0.57          0.88         1.32 o
  -7   8   2          0.27          1.73         2.11 o
  -6   8   2          9.78         10.39         2.45 o
  -5   8   2          3.05          2.71         1.33 o
  -4   8   2          3.07          1.71         1.08 o
  -3   8   2         12.77         12.95         2.44 o
  -2   8   2         29.03         25.41         1.88 o
  -1   8   2         48.74         43.85         4.37 o
   0   8   2         77.89         83.38         3.86 o
   1   8   2        241.57        234.60        10.66 o
   2   8   2         30.11         29.61         2.09 o
   3   8   2        143.71        141.58         7.92 o
   4   8   2          9.31         12.01         1.70 o
   5   8   2         41.16         47.26         3.57 o
   6   8   2         13.39         12.88         4.22 o
   7   8   2          5.00          2.14         2.42 o
   8   8   2          2.56          1.42         2.22 o
   9   8   2          0.57          1.79         1.63 o
  -8   9   2          3.61          3.46         2.40 o
  -7   9   2          2.65          0.00         1.82 o
  -6   9   2          2.88          1.02         1.64 o
  -5   9   2         25.60         30.10         4.28 o
  -4   9   2         21.91         25.77         3.63 o
  -3   9   2          1.68          2.66         1.08 o
  -2   9   2          4.67          3.78         1.59 o
  -1   9   2          3.99          3.34         0.70 o
   0   9   2         25.20         29.13         2.46 o
   1   9   2         79.14         77.95         3.23 o
   2   9   2         25.52         25.23         1.92 o
   3   9   2         46.27         44.01         4.58 o
   4   9   2         35.69         40.23         4.49 o
   5   9   2          4.78          7.94         2.03 o
   6   9   2          9.96         13.34         4.39 o
   7   9   2          2.65          3.18         3.46 o
   8   9   2          3.64          7.95         4.20 o
  -8  10   2          0.03          0.00         2.11 o
  -7  10   2          0.28          0.00         1.39 o
  -6  10   2          0.79          0.00         2.07 o
  -5  10   2          2.90          1.40         1.61 o
  -4  10   2         15.70         16.84         3.00 o
  -3  10   2         13.72         13.05         2.61 o
  -2  10   2          6.68          8.20         1.87 o
  -1  10   2         34.23         30.56         2.89 o
   0  10   2         11.09         12.61         1.75 o
   1  10   2        127.30        128.09         5.68 o
   2  10   2         32.33         30.27         2.91 o
   3  10   2         20.71         20.23         2.34 o
   4  10   2         35.36         39.00         4.56 o
   5  10   2          4.69          3.17         1.94 o
   6  10   2          2.70          0.00         2.45 o
   7  10   2          3.06          4.01         3.82 o
   8  10   2          2.34         10.72         5.01 o
  -7  11   2          0.39          1.00         3.01 o
  -6  11   2          1.10          1.29         2.41 o
  -5  11   2          2.13          1.35         1.66 o
  -4  11   2          6.01          7.62         2.29 o
  -3  11   2         12.37         10.35         2.25 o
  -2  11   2          1.79          1.96         1.02 o
  -1  11   2         15.31         15.85         2.24 o
   0  11   2          9.84          8.74         2.21 o
   1  11   2          0.82          2.28         0.96 o
   2  11   2          0.42          0.84         0.57 o
   3  11   2          7.33         11.43         2.62 o
   4  11   2         14.42         16.25         3.36 o
   5  11   2          1.04          0.00         1.59 o
   6  11   2          0.03          0.09         2.84 o
   7  11   2          1.95          1.45         1.94 o
  -7  12   2          0.02          2.77         3.50 o
  -6  12   2          2.77          5.06         2.23 o
  -5  12   2          2.75          5.65         2.23 o
  -4  12   2         12.50         16.97         3.32 o
  -3  12   2          2.67          0.76         1.61 o
  -2  12   2          1.04          0.67         1.04 o
  -1  12   2          3.56          2.79         1.58 o
   0  12   2          4.77          3.22         1.51 o
   1  12   2          2.16          0.00         1.07 o
   2  12   2          1.28          2.51         1.06 o
   3  12   2          2.26          1.79         0.86 o
   4  12   2          3.08          2.19         1.21 o
   5  12   2          1.06          0.88         2.75 o
   6  12   2          2.72          1.70         2.37 o
   7  12   2          0.13          3.00         4.15 o
  -6  13   2          0.38          2.17         3.11 o
  -5  13   2          0.54          0.00         2.31 o
  -4  13   2          1.71          1.92         1.83 o
  -3  13   2          4.72          4.19         1.61 o
  -2  13   2          1.33          1.04         1.32 o
  -1  13   2          3.03          5.64         1.39 o
   0  13   2          0.80          0.84         1.12 o
   1  13   2          1.30          0.82         0.69 o
   2  13   2          5.43          6.87         1.67 o
   3  13   2          0.58          0.00         1.14 o
   4  13   2          1.03          0.63         1.07 o
   5  13   2          0.64          0.15         1.33 o
   6  13   2          1.26          3.26         3.40 o
  -5  14   2          0.27          0.00         2.36 o
  -4  14   2          0.83          0.00         3.46 o
  -3  14   2          1.41          0.68         2.30 o
  -2  14   2          0.19          1.23         0.94 o
  -1  14   2          0.34          2.37         1.87 o
   0  14   2          1.86          2.05         0.97 o
   1  14   2          2.82          5.61         2.11 o
   2  14   2          1.16          0.00         0.94 o
   3  14   2          2.09          2.82         2.29 o
   4  14   2          0.17          5.37         3.08 o
   5  14   2          0.20          0.02         1.18 o
  -4  15   2          0.26          0.00         2.88 o
  -3  15   2          1.03          8.44         5.01 o
  -2  15   2          2.69          7.51         3.76 o
  -1  15   2          0.68          1.46         1.16 o
   0  15   2          0.99          0.34         0.86 o
   1  15   2          1.23          0.21         0.91 o
   2  15   2          2.08          2.67         2.75 o
   3  15   2          7.34         10.23         3.90 o
   4  15   2          0.93          2.69         2.44 o
  -1  16   2          1.89          0.00         2.75 o
   0  16   2          0.22          1.51         1.40 o
   1  16   2          1.35          1.90         2.42 o
   2  16   2          0.32          0.06         1.87 o
  -2 -16   3          0.33          0.72         1.56 o
  -1 -16   3          0.43          0.00         2.64 o
   0 -16   3          2.82          8.33         3.67 o
   1 -16   3          0.67          1.11         1.40 o
   2 -16   3          0.25          1.28         1.84 o
  -4 -15   3          0.22          0.00         3.19 o
  -3 -15   3          1.51          1.50         2.02 o
  -2 -15   3          1.07          0.00         1.58 o
  -1 -15   3          1.92          6.07         3.57 o
   0 -15   3          1.34          1.47         2.77 o
   1 -15   3          0.57          0.00         2.55 o
   2 -15   3          0.82          0.04         2.08 o
   3 -15   3          0.15          0.00         2.88 o
   4 -15   3          0.09          0.45         0.99 o
  -5 -14   3          0.28          0.00         4.22 o
  -4 -14   3          1.91          1.46         1.73 o
  -3 -14   3          4.01         11.87         3.87 o
  -2 -14   3          0.87          0.00         1.50 o
  -1 -14   3          0.69          3.74         2.78 o
   0 -14   3          6.21          8.73         3.73 o
   1 -14   3          0.94          0.61         2.55 o
   2 -14   3          4.01          5.92         3.82 o
   3 -14   3          0.88          0.00         2.09 o
   4 -14   3          2.46          5.48         3.58 o
   5 -14   3          0.38          1.22         1.56 o
  -5 -13   3          1.31          0.77         1.54 o
  -4 -13   3          0.54          0.00         1.67 o
  -3 -13   3          0.80          2.74         1.43 o
  -2 -13   3          1.14          1.23         2.28 o
  -1 -13   3          2.83          4.14         2.41 o
   0 -13   3          3.50          1.99         1.80 o
   1 -13   3          3.14          4.73         2.58 o
   2 -13   3          0.50          2.13         1.93 o
   3 -13   3          1.22          2.96         1.84 o
   4 -13   3          2.63          0.36         3.24 o
   5 -13   3          0.46          0.00         1.61 o
   6 -13   3          1.16          1.90         2.00 o
  -7 -12   3          0.07          0.40         2.26 o
  -6 -12   3          1.66          0.25         2.46 o
  -5 -12   3          1.78          0.06         1.66 o
  -4 -12   3          0.40          0.82         1.07 o
  -3 -12   3          7.60          3.70         1.95 o
  -2 -12   3          6.99          6.25         3.14 o
  -1 -12   3         10.39         11.31         4.05 o
   0 -12   3          9.57          8.23         3.33 o
   1 -12   3          7.58          6.11         2.63 o
   2 -12   3         10.32          5.86         5.72 o
   3 -12   3          2.65          0.28         1.44 o
   4 -12   3          0.88          0.73         1.29 o
   5 -12   3          1.17          1.91         1.18 o
   6 -12   3          0.56          0.00         2.28 o
  -7 -11   3          1.25          5.47         4.20 o
  -6 -11   3          1.52          0.00         3.46 o
  -5 -11   3          0.84          0.65         1.15 o
  -4 -11   3          0.08          0.00         1.09 o
  -3 -11   3         13.50         10.44         3.69 o
  -2 -11   3          0.44          1.15         1.42 o
  -1 -11   3         13.98         12.78         4.28 o
   0 -11   3         11.01          9.43         3.33 o
   1 -11   3          0.66          1.01         0.87 o
   2 -11   3         27.56         21.84         5.61 o
   3 -11   3          0.13          0.00         1.48 o
   4 -11   3          2.80          1.14         1.06 o
   5 -11   3          5.06          4.56         3.37 o
   6 -11   3          1.42          0.00         1.54 o
   7 -11   3          2.03          0.00         2.26 o
  -8 -10   3          0.05          4.31         2.94 o
  -7 -10   3          1.05          0.00         2.90 o
  -6 -10   3          2.50          0.00         1.22 o
  -5 -10   3          0.61          0.45         1.12 o
  -4 -10   3         11.08          8.05         2.56 o
  -3 -10   3         24.11         25.02         4.59 o
  -2 -10   3         30.28         29.49         3.13 o
  -1 -10   3         10.60          9.27         1.80 o
   0 -10   3          8.69          8.90         1.91 o
   1 -10   3         39.75         33.85         3.79 o
   2 -10   3          5.31          3.14         1.05 o
   3 -10   3         33.89         33.31         3.95 o
   4 -10   3          7.22          5.20         1.42 o
   5 -10   3         12.56         10.52         4.68 o
   6 -10   3         11.02          6.06         3.02 o
   7 -10   3          1.05          0.44         1.92 o
   8 -10   3          1.99          1.91         1.70 o
  -8  -9   3          2.28          0.00         2.71 o
  -7  -9   3          0.15          2.36         1.46 o
  -6  -9   3          1.19          1.82         2.86 o
  -5  -9   3         12.22         10.27         3.91 o
  -4  -9   3          5.00          5.43         1.28 o
  -3  -9   3         83.58         78.80         7.19 o
  -2  -9   3         18.30         16.37         3.63 o
  -1  -9   3        172.68        167.73        12.16 o
   0  -9   3        131.29        129.46         6.94 o
   1  -9   3        147.32        145.29         6.04 o
   2  -9   3        318.79        336.72         9.78 o
   3  -9   3        199.75        198.54         7.89 o
   4  -9   3         28.47         30.96         3.89 o
   5  -9   3         20.39         20.68         2.89 o
   6  -9   3         14.23         17.94         5.12 o
   7  -9   3          2.80          6.44         4.10 o
   8  -9   3          0.05          0.00         1.99 o
  -8  -8   3          0.19          0.00         1.24 o
  -7  -8   3         10.13         10.44         4.15 o
  -6  -8   3          3.40          2.70         0.91 o
  -5  -8   3          3.80          3.76         1.03 o
  -4  -8   3         42.44         38.32         3.31 o
  -3  -8   3         37.59         34.60         3.05 o
  -2  -8   3          7.30          7.05         1.59 o
  -1  -8   3         23.42         20.01         5.72 o
   0  -8   3        140.87        130.65         5.49 o
   1  -8   3         58.77         58.82         3.78 o
   2  -8   3         49.42         49.17         3.52 o
   3  -8   3        186.66        180.14         7.16 o
   4  -8   3         53.61         60.26         5.48 o
   5  -8   3         40.29         46.05         3.47 o
   6  -8   3          3.31          3.72         1.42 o
   7  -8   3         13.93         13.15         4.39 o
   8  -8   3          2.99          5.72         3.38 o
  -9  -7   3          0.07          0.00         2.50 o
  -8  -7   3          1.64          0.00         1.39 o
  -7  -7   3          1.20          0.03         1.15 o
  -6  -7   3         14.97         14.75         3.06 o
  -5  -7   3         30.07         28.62         2.82 o
  -4  -7   3          6.22          4.25         1.19 o
  -3  -7   3         51.74         50.76         3.51 o
  -2  -7   3         50.70         51.41         6.51 o
  -1  -7   3         11.93         10.39         1.33 o
   0  -7   3         42.55         36.74         3.42 o
   1  -7   3         59.52         61.47         4.31 o
   2  -7   3          3.17          3.16         1.09 o
   3  -7   3         52.10         45.28         4.07 o
   4  -7   3         10.57         13.63         1.87 o
   5  -7   3         45.95         47.85         3.39 o
   6  -7   3          5.99          5.81         1.40 o
   7  -7   3          1.88          0.58         1.57 o
   8  -7   3          3.72          1.21         1.13 o
   9  -7   3          0.37          0.00         2.01 o
  -9  -6   3          1.05          0.26         1.47 o
  -8  -6   3          0.73          0.00         1.08 o
  -7  -6   3          6.54          4.49         1.94 o
  -6  -6   3          1.69          0.69         0.83 o
  -5  -6   3         13.28         11.84         1.78 o
  -4  -6   3         13.17         11.30         2.18 o
  -3  -6   3         42.25         48.15         3.43 o
  -2  -6   3         22.43         22.47         1.73 o
  -1  -6   3        253.91        271.08         7.34 o
   0  -6   3         45.09         38.66         5.04 o
   1  -6   3         39.22         39.28         3.27 o
   2  -6   3         38.64         40.14         3.56 o
   3  -6   3         30.04         30.54         2.76 o
   4  -6   3          2.88          1.99         0.73 o
   5  -6   3          2.78          5.28         1.17 o
   6  -6   3          1.65          1.08         1.84 o
   7  -6   3          2.86          3.36         2.01 o
   8  -6   3          0.09          0.00         1.03 o
   9  -6   3          0.08          4.16         2.53 o
  -9  -5   3          0.38          0.31         1.19 o
  -8  -5   3          1.25          0.03         2.19 o
  -7  -5   3          1.13          0.68         1.62 o
  -6  -5   3         27.05         21.34         3.56 o
  -5  -5   3         23.64         22.29         2.27 o
  -4  -5   3          3.04          2.16         0.54 o
  -3  -5   3         43.63         54.30         3.44 o
  -2  -5   3         98.85         96.22         3.88 o
  -1  -5   3         19.45         17.60         2.41 o
   0  -5   3          4.48          4.72         1.18 o
   1  -5   3         33.98         23.52         5.19 o
   2  -5   3         93.96         98.77         4.24 o
   3  -5   3          2.69          2.27         0.88 o
   4  -5   3         59.70         58.56         3.76 o
   5  -5   3          3.55          4.23         1.30 o
   6  -5   3          4.69          3.94         1.53 o
   7  -5   3          3.77          3.98         1.81 o
   8  -5   3          0.03          0.00         1.28 o
   9  -5   3          1.09          2.55         2.46 o
  -9  -4   3          1.82          4.24         2.60 o
  -8  -4   3          4.36          0.70         1.09 o
  -7  -4   3         12.58         11.73         3.81 o
  -6  -4   3          8.19          6.95         1.48 o
  -5  -4   3         47.11         44.60         2.43 o
  -4  -4   3        140.17        137.99         3.69 o
  -3  -4   3         87.07         86.83         6.42 o
  -2  -4   3         27.09         25.91         1.81 o
  -1  -4   3        339.58        361.55        17.32 o
   0  -4   3        180.09        196.84         6.47 o
   1  -4   3        228.82        203.95         6.87 o
   2  -4   3        428.33        438.11        10.76 o
   3  -4   3         21.24         20.89         2.00 o
   4  -4   3         22.27         22.39         2.28 o
   5  -4   3         54.13         57.98         4.09 o
   6  -4   3          0.77          0.76         1.05 o
   7  -4   3          0.75          0.75         1.23 o
   8  -4   3          0.15          0.00         2.30 o
   9  -4   3          0.56          0.00         2.70 o
 -10  -3   3          0.44          1.88         2.19 o
  -9  -3   3          2.49          0.03         1.45 o
  -8  -3   3          7.47          4.55         2.22 o
  -7  -3   3         18.58         19.40         2.59 o
  -6  -3   3         28.67         28.65         2.69 o
  -5  -3   3         11.09         12.66         1.20 o
  -4  -3   3         72.32         67.67         2.66 o
  -3  -3   3        122.93        120.87         4.08 o
  -2  -3   3        380.42        388.36         8.12 o
  -1  -3   3        210.34        217.32         6.36 o
   0  -3   3        306.87        308.84         7.41 o
   1  -3   3        521.35        496.03        10.34 o
   2  -3   3         19.69         19.46         1.60 o
   3  -3   3        306.17        322.56        12.04 o
   4  -3   3         68.54         78.27         4.15 o
   5  -3   3         28.07         30.19         2.87 o
   6  -3   3         11.55         12.40         2.44 o
   7  -3   3          2.31          2.60         1.66 o
   8  -3   3          1.69          1.52         2.53 o
   9  -3   3          2.46          5.23         2.61 o
  10  -3   3          2.20          6.01         4.00 o
 -10  -2   3          1.43          3.51         1.62 o
  -9  -2   3          1.72          5.97         3.08 o
  -8  -2   3         18.14         17.80         2.61 o
  -7  -2   3          1.51          2.07         1.96 o
  -6  -2   3        132.01        136.27         6.06 o
  -5  -2   3         46.05         46.31         3.15 o
  -4  -2   3         51.77         55.38         3.08 o
  -3  -2   3         37.18         36.21         1.91 o
  -2  -2   3         60.97         60.92         2.84 o
  -1  -2   3       1060.14       1127.07        28.02 o
   0  -2   3        579.62        516.57        17.47 o
   1  -2   3         33.09         36.47         2.12 o
   2  -2   3        173.42        186.41         7.47 o
   3  -2   3         22.15         22.01         1.96 o
   4  -2   3          6.04          7.31         1.16 o
   5  -2   3          2.05          0.77         0.79 o
   6  -2   3         11.23         11.81         2.32 o
   7  -2   3          7.10          4.64         1.51 o
   8  -2   3          0.08          0.00         1.29 o
   9  -2   3          3.38          6.27         3.38 o
  10  -2   3          2.50          6.55         4.01 o
 -10  -1   3          0.36          4.00         2.99 o
  -9  -1   3          1.10          0.98         1.42 o
  -8  -1   3         13.86         10.86         2.45 o
  -7  -1   3          1.53          0.80         1.11 o
  -6  -1   3        402.38        426.30        11.13 o
  -5  -1   3          9.96         11.31         1.64 o
  -4  -1   3        493.13        479.90        10.03 o
  -3  -1   3          3.17          2.27         0.65 o
  -2  -1   3         60.98         54.30         2.01 o
  -1  -1   3        218.99        208.19         5.47 o
   0  -1   3         81.00         70.32         2.77 o
   1  -1   3        133.01        154.42         4.43 o
   2  -1   3        258.83        276.23        11.18 o
   3  -1   3         58.84         57.03         5.54 o
   4  -1   3          6.60          8.04         1.27 o
   5  -1   3         67.14         61.09         9.10 o
   6  -1   3         41.93         39.91         4.08 o
   7  -1   3         17.51         17.73         2.81 o
   8  -1   3          0.49          0.76         2.22 o
   9  -1   3          0.27          0.00         1.97 o
  10  -1   3          0.29          0.00         2.19 o
 -10   0   3          0.47          0.35         1.05 o
  -9   0   3          3.55          5.50         2.23 o
  -8   0   3          8.90         10.52         1.97 o
  -7   0   3          1.80          2.64         1.04 o
  -6   0   3         59.51         50.46         3.72 o
  -5   0   3          0.30          0.80         0.88 o
  -4   0   3        169.85        152.89         5.44 o
  -3   0   3         64.89         58.32         3.58 o
  -2   0   3        116.37        106.83         3.53 o
  -1   0   3       1169.06       1188.20        82.22 o
   0   0   3       2076.63       2132.11        33.81 o
   1   0   3        346.90        324.05        11.02 o
   2   0   3        255.12        255.91        10.44 o
   3   0   3         43.02         38.87         2.64 o
   4   0   3          4.77          4.59         1.41 o
   5   0   3          2.00          3.17         0.84 o
   6   0   3         12.81         10.31         1.60 o
   7   0   3          6.49          1.89         4.46 o
   8   0   3          0.03          1.93         1.42 o
   9   0   3          0.39          2.91         2.24 o
  10   0   3          2.75          2.70         1.75 o
 -10   1   3          0.36          1.37         1.50 o
  -9   1   3          1.10          2.76         1.16 o
  -8   1   3         13.85         10.97         2.13 o
  -7   1   3          1.53          1.14         0.79 o
  -6   1   3        402.21        426.78        19.28 o
  -5   1   3          9.94         12.34         1.73 o
  -4   1   3        493.12        515.05        10.76 o
  -3   1   3          3.13          2.44         0.74 o
  -2   1   3         60.90         51.09         3.01 o
  -1   1   3        218.90        204.27         5.85 o
   0   1   3         81.13         74.88         4.45 o
   1   1   3        133.09        142.60         6.82 o
   2   1   3        259.04        251.38         9.76 o
   3   1   3         58.55         58.10         2.67 o
   4   1   3          6.56          8.39         2.54 o
   5   1   3         67.15         71.79         5.63 o
   6   1   3         42.04         43.31         3.39 o
   7   1   3         17.51         17.82         3.67 o
   8   1   3          0.49          0.98         1.67 o
   9   1   3          0.28          0.66         1.53 o
  10   1   3          0.29          3.77         3.07 o
 -10   2   3          1.43          0.00         1.24 o
  -9   2   3          1.72          3.76         1.66 o
  -8   2   3         18.15         19.87         2.89 o
  -7   2   3          1.51          1.69         1.11 o
  -6   2   3        132.04        137.76         6.47 o
  -5   2   3         45.96         49.13         3.47 o
  -4   2   3         51.67         64.94         4.47 o
  -3   2   3         37.06         32.21         2.87 o
  -2   2   3         60.94         60.39         3.57 o
  -1   2   3       1060.68       1099.15        24.89 o
   0   2   3        579.56        534.05        11.21 o
   1   2   3         33.11         26.97         2.75 o
   2   2   3        173.20        183.61         5.91 o
   3   2   3         22.15         23.35         2.35 o
   4   2   3          6.10          8.58         1.53 o
   5   2   3          2.03          3.31         1.47 o
   6   2   3         11.22         12.65         1.81 o
   7   2   3          7.11          8.45         2.73 o
   8   2   3          0.08          0.00         1.44 o
   9   2   3          3.38          6.98         2.42 o
  10   2   3          2.50          2.11         4.91 o
 -10   3   3          0.44          0.66         0.98 o
  -9   3   3          2.50          3.24         1.35 o
  -8   3   3          7.47          7.99         2.06 o
  -7   3   3         18.61         19.43         2.67 o
  -6   3   3         28.62         33.30         3.29 o
  -5   3   3         11.07         12.42         3.06 o
  -4   3   3         72.28         76.75         5.10 o
  -3   3   3        122.82        121.18         5.94 o
  -2   3   3        380.44        382.64        10.24 o
  -1   3   3        210.28        217.13         5.44 o
   0   3   3        307.01        320.17         8.22 o
   1   3   3        521.63        528.84        14.41 o
   2   3   3         19.57         19.29         1.78 o
   3   3   3        305.72        292.66        11.96 o
   4   3   3         68.46         75.50         4.46 o
   5   3   3         28.04         29.36         4.95 o
   6   3   3         11.55         10.02         3.62 o
   7   3   3          2.31          3.19         1.51 o
   8   3   3          1.69          0.79         2.22 o
   9   3   3          2.46          6.01         2.68 o
  10   3   3          2.19          2.36         1.94 o
  -9   4   3          1.82          1.76         1.22 o
  -8   4   3          4.36          5.27         1.71 o
  -7   4   3         12.60          9.35         2.00 o
  -6   4   3          8.20          7.31         1.76 o
  -5   4   3         47.08         44.13         4.58 o
  -4   4   3        140.17        148.89         7.42 o
  -3   4   3         86.88         87.24         5.28 o
  -2   4   3         27.09         26.42         2.60 o
  -1   4   3        339.62        347.09        15.83 o
   0   4   3        179.97        191.03        15.91 o
   1   4   3        229.05        245.10         5.72 o
   2   4   3        428.16        420.85        14.33 o
   3   4   3         21.20         20.80         2.18 o
   4   4   3         22.29         19.03         2.40 o
   5   4   3         54.19         61.58         7.02 o
   6   4   3          0.77          1.00         1.88 o
   7   4   3          0.75          0.00         2.19 o
   8   4   3          0.14          0.00         1.16 o
   9   4   3          0.56          0.10         1.24 o
  -9   5   3          0.38          0.00         1.27 o
  -8   5   3          1.25          1.46         1.06 o
  -7   5   3          1.13          0.03         1.71 o
  -6   5   3         27.10         24.24         3.47 o
  -5   5   3         23.61         25.46         3.50 o
  -4   5   3          3.05          3.73         1.56 o
  -3   5   3         43.50         45.53         3.97 o
  -2   5   3         99.02        100.27         5.53 o
  -1   5   3         19.43         16.98         1.61 o
   0   5   3          4.46          5.67         0.76 o
   1   5   3         34.05         16.11         8.66 o
   2   5   3         93.89         91.03         2.62 o
   3   5   3          2.64          2.04         0.41 o
   4   5   3         59.75         59.36         3.30 o
   5   5   3          3.58          4.00         1.13 o
   6   5   3          4.71          1.70         1.53 o
   7   5   3          3.78          3.86         3.26 o
   8   5   3          0.03          1.08         1.53 o
   9   5   3          1.09          3.99         2.25 o
  -9   6   3          1.05          0.00         1.59 o
  -8   6   3          0.73          0.00         1.75 o
  -7   6   3          6.55          4.14         2.19 o
  -6   6   3          1.69          2.45         1.47 o
  -5   6   3         13.27         12.55         2.43 o
  -4   6   3         13.17         12.32         2.38 o
  -3   6   3         42.31         46.07         4.18 o
  -2   6   3         22.40         23.55         2.77 o
  -1   6   3        254.31        271.61         9.55 o
   0   6   3         45.25         43.04         2.01 o
   1   6   3         39.27         36.44         2.69 o
   2   6   3         38.72         38.36         1.78 o
   3   6   3         30.14         29.25         1.62 o
   4   6   3          2.88          2.98         0.98 o
   5   6   3          2.79          3.49         0.91 o
   6   6   3          1.65          3.77         1.54 o
   7   6   3          2.85          1.72         1.90 o
   8   6   3          0.09          1.37         1.99 o
   9   6   3          0.08          1.66         2.28 o
  -9   7   3          0.07          3.49         2.36 o
  -8   7   3          1.64          3.68         1.45 o
  -7   7   3          1.19          0.00         1.75 o
  -6   7   3         14.98         19.56         3.65 o
  -5   7   3         30.10         32.59         4.26 o
  -4   7   3          6.23          6.87         1.87 o
  -3   7   3         51.80         54.96         4.67 o
  -2   7   3         50.69         52.26         4.39 o
  -1   7   3         11.90         10.47         1.10 o
   0   7   3         42.65         41.40         1.74 o
   1   7   3         59.66         56.36         2.18 o
   2   7   3          3.17          4.57         1.38 o
   3   7   3         52.02         45.95         2.18 o
   4   7   3         10.58         12.07         1.54 o
   5   7   3         46.00         44.64         4.55 o
   7   7   3          1.88          1.68         2.24 o
   8   7   3          3.72          9.88         5.02 o
   9   7   3          0.37          1.90         1.96 o
  -8   8   3          0.19          0.88         1.38 o
  -7   8   3         10.12         12.44         3.32 o
  -6   8   3          3.40          0.76         1.76 o
  -5   8   3          3.80          2.84         1.37 o
  -4   8   3         42.43         42.55         4.82 o
  -3   8   3         37.62         39.96         4.10 o
  -2   8   3          7.26          9.36         2.25 o
  -1   8   3         23.46         22.18         1.81 o
   0   8   3        140.86        123.15        12.67 o
   1   8   3         58.79         68.36         4.08 o
   2   8   3         49.40         49.79         3.62 o
   3   8   3        186.61        175.81         6.04 o
   4   8   3         53.62         55.47         5.17 o
   5   8   3         40.25         47.93         4.94 o
   6   8   3          3.30          3.14         1.36 o
   7   8   3         13.92         11.98         4.24 o
   8   8   3          2.99          2.10         2.33 o
  -8   9   3          2.28          2.30         4.47 o
  -7   9   3          0.15          0.00         1.58 o
  -6   9   3          1.19          2.44         1.25 o
  -5   9   3         12.21         15.16         3.17 o
  -4   9   3          4.99          4.89         2.11 o
  -3   9   3         83.55         82.00         6.18 o
  -2   9   3         18.29         18.03         2.73 o
  -1   9   3        172.70        178.92         8.54 o
   0   9   3        131.20        114.57         7.06 o
   1   9   3        147.40        140.64         6.44 o
   2   9   3        318.90        344.62        10.40 o
   3   9   3        199.60        203.29         9.46 o
   4   9   3         28.47         31.12         3.94 o
   5   9   3         20.39         22.02         3.49 o
   6   9   3         14.23         16.79         4.70 o
   7   9   3          2.80          2.25         1.67 o
   8   9   3          0.05          1.97         2.46 o
  -8  10   3          0.05          0.59         1.54 o
  -7  10   3          1.05          0.26         1.45 o
  -6  10   3          2.50          4.13         2.11 o
  -5  10   3          0.62          0.01         1.46 o
  -4  10   3         11.07         13.35         2.83 o
  -3  10   3         24.09         25.26         3.66 o
  -2  10   3         30.29         24.82         3.28 o
  -1  10   3         10.60         11.14         3.58 o
   0  10   3          8.68          9.03         2.07 o
   1  10   3         39.73         39.19         3.10 o
   2  10   3          5.28          6.23         1.47 o
   3  10   3         33.91         29.28         3.85 o
   4  10   3          7.23          8.13         2.32 o
   5  10   3         12.58         13.32         2.79 o
   6  10   3         11.01          9.84         4.36 o
   7  10   3          1.05          2.00         3.24 o
   8  10   3          1.99          0.93         2.88 o
  -7  11   3          1.25          2.79         2.21 o
  -6  11   3          1.51          0.45         1.76 o
  -5  11   3          0.84          1.65         1.75 o
  -4  11   3          0.07          0.00         0.82 o
  -3  11   3         13.49         15.03         3.01 o
  -2  11   3          0.44          1.91         1.16 o
  -1  11   3         14.01         14.01         2.46 o
   0  11   3         11.01          8.21         3.22 o
   1  11   3          0.67          0.30         0.83 o
   2  11   3         27.58         23.92         2.77 o
   3  11   3          0.13          0.00         1.15 o
   4  11   3          2.81          4.54         1.92 o
   5  11   3          5.06          7.46         2.49 o
   6  11   3          1.42          1.30         2.10 o
   7  11   3          2.03          2.76         1.88 o
  -7  12   3          0.07          1.91         2.14 o
  -6  12   3          1.66          3.01         2.27 o
  -5  12   3          1.78          1.16         1.23 o
  -4  12   3          0.40          0.00         1.30 o
  -3  12   3          7.59          5.86         2.52 o
  -2  12   3          7.00          5.75         1.78 o
  -1  12   3         10.36         14.23         4.91 o
   0  12   3          9.57         10.16         1.89 o
   1  12   3          7.60          9.94         2.37 o
   2  12   3         10.32         10.41         2.40 o
   3  12   3          2.66          3.50         1.92 o
   4  12   3          0.88          0.61         1.72 o
   5  12   3          1.17          1.79         1.91 o
   6  12   3          0.56          1.00         3.04 o
  -6  13   3          0.58          0.00         1.70 o
  -5  13   3          1.30          1.31         3.21 o
  -4  13   3          0.54          0.96         1.63 o
  -3  13   3          0.79          2.82         1.99 o
  -2  13   3          1.15          0.55         1.31 o
  -1  13   3          2.83          2.03         1.29 o
   0  13   3          3.51          4.42         1.39 o
   1  13   3          3.15          4.67         1.88 o
   2  13   3          0.50          0.56         0.85 o
   3  13   3          1.22          2.53         1.82 o
   4  13   3          2.62          0.00         1.36 o
   5  13   3          0.46          0.35         1.85 o
   6  13   3          1.16          4.87         3.29 o
  -5  14   3          0.28          2.59         3.31 o
  -4  14   3          1.91          0.00         2.73 o
  -3  14   3          4.01          4.85         4.82 o
  -2  14   3          0.86          0.00         1.84 o
  -1  14   3          0.69          0.00         1.99 o
   0  14   3          6.20          8.54         1.98 o
   1  14   3          0.93          1.87         1.29 o
   2  14   3          4.00          5.84         3.16 o
   3  14   3          0.88          7.63         4.03 o
   4  14   3          2.46          0.00         1.20 o
   5  14   3          0.38          1.63         2.62 o
  -4  15   3          0.22          0.00         3.90 o
  -3  15   3          1.51          1.65         2.92 o
  -2  15   3          1.06          2.31         1.57 o
  -1  15   3          1.92          0.29         2.14 o
   0  15   3          1.34          2.74         1.45 o
   1  15   3          0.57          1.59         1.48 o
   2  15   3          0.82          1.47         1.49 o
   3  15   3          0.15          0.47         2.66 o
   4  15   3          0.09          1.05         3.17 o
  -2  16   3          0.33          0.00         2.81 o
  -1  16   3          0.43          0.00         1.94 o
   0  16   3          2.83          3.27         1.65 o
   1  16   3          0.67          0.65         1.02 o
   2  16   3          0.25          1.93         3.01 o
  -1 -16   4          2.81          1.70         1.78 o
  -3 -15   4          0.97          2.23         2.68 o
  -1 -15   4          0.93          1.24         2.36 o
   0 -15   4          3.26          1.80         2.11 o
   1 -15   4          4.83          5.06         3.24 o
   2 -15   4          1.32          0.00         2.56 o
   3 -15   4          1.36          2.93         2.59 o
  -4 -14   4          2.08          0.00         1.18 o
  -3 -14   4          0.97          0.00         2.45 o
  -2 -14   4          2.51          8.16         3.70 o
  -1 -14   4          8.18         10.55         4.04 o
   1 -14   4          3.85          6.31         3.57 o
   2 -14   4          4.59          7.60         3.52 o
   3 -14   4          0.65          0.00         4.01 o
   4 -14   4          0.06          1.12         1.43 o
  -5 -13   4          0.11          3.26         3.02 o
  -4 -13   4          0.91          0.85         1.38 o
  -3 -13   4          1.02          0.82         2.03 o
  -2 -13   4          3.24          1.64         1.42 o
  -1 -13   4          1.07          3.98         2.00 o
   0 -13   4          3.83          0.00         2.10 o
   1 -13   4          3.39          3.92         3.06 o
   2 -13   4          1.04          5.41         3.41 o
   3 -13   4          3.60          2.04         2.93 o
   4 -13   4          5.59          3.23         2.25 o
   5 -13   4          0.11          0.00         1.22 o
  -6 -12   4          0.09          0.00         3.18 o
  -5 -12   4          1.89          1.59         2.61 o
  -4 -12   4          0.60          0.43         3.09 o
  -3 -12   4          1.51          4.33         2.75 o
  -2 -12   4          4.39          3.92         2.83 o
   0 -12   4          0.89          0.09         1.83 o
   1 -12   4          2.54          5.03         3.05 o
   2 -12   4          6.47          7.29         2.30 o
   3 -12   4          2.30          2.60         1.06 o
   4 -12   4          3.33          2.01         0.93 o
   5 -12   4          0.31          0.38         1.24 o
   6 -12   4          0.40          0.00         1.38 o
  -7 -11   4          1.14          0.19         2.41 o
  -6 -11   4          0.10          0.35         1.72 o
  -5 -11   4          7.39          2.04         5.78 o
  -4 -11   4          6.68          1.75         1.47 o
  -3 -11   4          2.70          2.18         2.42 o
  -2 -11   4         11.20         13.37         3.87 o
  -1 -11   4          1.65          2.36         1.28 o
   0 -11   4         28.67         27.00         3.58 o
   1 -11   4          2.94          1.35         1.10 o
   2 -11   4          1.58          0.60         1.44 o
   3 -11   4          2.62          0.96         1.59 o
   4 -11   4          0.43          0.92         0.86 o
   5 -11   4          4.78          2.52         1.64 o
   6 -11   4          0.08          0.00         1.53 o
   7 -11   4          1.48          1.02         2.75 o
  -7 -10   4          1.14          5.54         3.93 o
  -6 -10   4          2.33          0.00         1.64 o
  -5 -10   4          0.73          0.97         1.85 o
  -4 -10   4          4.57          7.55         3.12 o
  -3 -10   4         32.41         35.60         3.78 o
  -2 -10   4         39.00         39.35         3.96 o
  -1 -10   4         66.97         67.35         8.42 o
   0 -10   4         66.15         67.38         4.42 o
   1 -10   4         36.95         32.46         3.14 o
   2 -10   4          3.53          2.90         1.59 o
   3 -10   4          0.30          0.56         0.70 o
   4 -10   4          8.05          6.43         1.60 o
   5 -10   4          3.40          3.97         1.22 o
   6 -10   4          1.83          0.87         1.25 o
   7 -10   4          0.00          0.00         2.70 o
  -8  -9   4          1.32          2.18         1.32 o
  -7  -9   4          0.91          4.58         3.71 o
  -6  -9   4          0.04          0.84         1.96 o
  -5  -9   4          1.28          1.17         0.55 o
  -4  -9   4          7.94          5.44         1.44 o
  -3  -9   4         90.61        103.49         6.28 o
  -2  -9   4         30.80         26.35         6.25 o
  -1  -9   4         61.34         57.56         5.91 o
   0  -9   4         55.86         53.37         3.92 o
   1  -9   4          8.54          7.99         2.09 o
   2  -9   4         38.96         42.99         4.22 o
   3  -9   4          1.43          0.88         1.04 o
   4  -9   4         15.52         12.47         3.50 o
   5  -9   4          3.82          2.63         1.24 o
   6  -9   4          1.66          2.16         0.76 o
   7  -9   4          2.12          0.00         1.89 o
   8  -9   4          0.83          0.12         2.18 o
  -8  -8   4          0.77          0.00         2.31 o
  -7  -8   4          2.39          0.00         1.31 o
  -6  -8   4          1.82          1.18         0.87 o
  -5  -8   4          1.95          1.41         0.91 o
  -4  -8   4         73.37         80.27         5.49 o
  -3  -8   4         47.80         50.05         4.31 o
  -2  -8   4        164.92        171.67         6.14 o
  -1  -8   4        230.90        207.40         9.66 o
   0  -8   4         33.84         36.47         5.03 o
   1  -8   4        251.36        252.00         9.59 o
   2  -8   4        109.63        124.14         7.02 o
   3  -8   4         88.16         89.11         6.26 o
   4  -8   4         57.11         56.34         8.14 o
   5  -8   4          4.66          5.50         1.46 o
   6  -8   4          7.43          7.27         2.22 o
   7  -8   4          0.09          0.66         1.42 o
   8  -8   4          2.10          1.41         1.79 o
  -9  -7   4          2.97          0.00         1.34 o
  -8  -7   4          1.28          0.00         3.54 o
  -7  -7   4          7.03          3.28         1.93 o
  -6  -7   4          0.81          0.82         3.84 o
  -5  -7   4          9.87          8.31         1.69 o
  -4  -7   4          7.33          7.22         1.74 o
  -3  -7   4          1.39          0.63         0.76 o
  -2  -7   4         33.52         34.49         4.28 o
  -1  -7   4          6.70          8.07         1.45 o
   0  -7   4        154.27        164.84        10.21 o
   1  -7   4         47.79         45.80         3.96 o
   2  -7   4         13.50         10.25         2.46 o
   3  -7   4        113.44        125.65         7.24 o
   4  -7   4         19.43         20.30         2.46 o
   5  -7   4         49.73         50.01         4.12 o
   6  -7   4          2.26          1.39         0.78 o
   7  -7   4          1.44          1.82         1.74 o
   8  -7   4          0.35          0.15         0.93 o
  -9  -6   4          0.90          2.04         1.56 o
  -8  -6   4          0.80          0.62         1.48 o
  -7  -6   4          3.07          1.81         1.54 o
  -6  -6   4          0.99          0.51         1.32 o
  -5  -6   4         13.15         11.96         2.30 o
  -4  -6   4          5.98          4.25         1.16 o
  -3  -6   4         25.70         24.50         3.77 o
  -2  -6   4          6.05          4.76         1.05 o
  -1  -6   4        176.29        182.69         8.04 o
   0  -6   4        124.76        123.88         5.96 o
   1  -6   4         99.29         97.24         5.42 o
   2  -6   4          4.55          2.32         2.03 o
   3  -6   4         10.53          5.76         1.22 o
   4  -6   4          1.54          1.73         0.79 o
   5  -6   4          3.24          3.73         1.15 o
   6  -6   4          0.24          0.37         0.81 o
   7  -6   4          1.77          3.08         1.42 o
   8  -6   4          0.62          0.00         1.09 o
   9  -6   4          0.16          0.60         1.77 o
  -9  -5   4          2.11          0.00         0.97 o
  -8  -5   4          1.53          0.00         1.44 o
  -7  -5   4          7.35          6.86         2.35 o
  -6  -5   4         13.16          8.39         2.26 o
  -5  -5   4          6.01          7.43         1.44 o
  -4  -5   4          0.93          1.16         0.86 o
  -3  -5   4         72.30         75.85         4.44 o
  -2  -5   4         37.14         36.95         3.42 o
  -1  -5   4          2.07          1.63         0.56 o
   0  -5   4         15.79         21.69         2.32 o
   1  -5   4         20.52         17.03         2.29 o
   2  -5   4         40.93         40.74         3.60 o
   3  -5   4         55.83         53.47         3.45 o
   4  -5   4         23.22         23.76         2.48 o
   5  -5   4          2.09          2.31         0.80 o
   6  -5   4          3.72          3.68         1.05 o
   7  -5   4          3.42          2.86         2.54 o
   8  -5   4          1.36          2.75         1.30 o
   9  -5   4          0.67          0.00         2.23 o
  -9  -4   4          3.40          4.16         2.20 o
  -8  -4   4          0.74          0.47         0.98 o
  -7  -4   4          9.75          5.88         2.66 o
  -6  -4   4         10.76          8.12         2.16 o
  -5  -4   4          9.84          8.88         1.27 o
  -4  -4   4          5.11          4.83         0.83 o
  -3  -4   4         11.57          9.50         0.85 o
  -2  -4   4         57.32         49.04         2.53 o
  -1  -4   4          7.20          6.00         1.11 o
   0  -4   4         26.46         27.26         2.55 o
   1  -4   4        176.19        173.07        15.51 o
   2  -4   4        139.95        140.66         6.69 o
   3  -4   4         41.64         36.97         2.84 o
   4  -4   4         19.72         20.02         2.17 o
   5  -4   4         15.91         15.68         2.13 o
   6  -4   4          4.66          3.77         1.08 o
   7  -4   4          8.33          9.43         2.52 o
   8  -4   4          1.83          1.91         1.21 o
   9  -4   4          0.53          0.00         3.20 o
  -9  -3   4          0.69          1.26         1.81 o
  -8  -3   4         15.74         14.23         4.37 o
  -7  -3   4          7.75          8.92         2.59 o
  -6  -3   4          0.72          0.00         0.60 o
  -5  -3   4          1.33          1.80         0.67 o
  -4  -3   4         77.23         67.75         4.46 o
  -3  -3   4         79.80         75.69         3.91 o
  -2  -3   4        241.43        243.88         5.77 o
  -1  -3   4        195.57        186.53         4.58 o
   0  -3   4        561.83        575.78        15.46 o
   1  -3   4        278.83        270.02        16.16 o
   2  -3   4        550.31        603.32        15.95 o
   3  -3   4        134.73        143.88         5.42 o
   4  -3   4         41.57         46.53         3.25 o
   5  -3   4         11.35         11.64         1.89 o
   6  -3   4          7.23          7.33         2.18 o
   7  -3   4          7.17          8.40         2.37 o
   8  -3   4          7.39          4.12         3.27 o
   9  -3   4          1.00          0.79         2.54 o
 -10  -2   4          3.03          2.39         2.43 o
  -9  -2   4          3.22          3.46         1.63 o
  -8  -2   4         25.60         23.91         4.21 o
  -7  -2   4          3.78          2.79         1.12 o
  -6  -2   4         11.06         10.13         1.72 o
  -5  -2   4         28.29         25.38         2.50 o
  -4  -2   4         61.07         63.39         3.11 o
  -3  -2   4         46.36         41.50         2.54 o
  -2  -2   4         31.69         32.02         1.81 o
  -1  -2   4        539.06        538.61        10.78 o
   0  -2   4        386.04        401.18         8.23 o
   1  -2   4        284.81        302.19         9.66 o
   2  -2   4        730.87        822.35        28.40 o
   3  -2   4        148.40        153.02         5.39 o
   4  -2   4        231.72        256.01         7.70 o
   5  -2   4         35.78         35.85         3.24 o
   6  -2   4         15.94         13.20         2.56 o
   7  -2   4          6.10          6.24         2.15 o
   8  -2   4          4.72          5.11         3.59 o
   9  -2   4          4.22          5.46         4.02 o
 -10  -1   4          0.75          2.12         2.53 o
  -9  -1   4          2.12          2.57         1.31 o
  -8  -1   4         25.23         24.47         3.08 o
  -7  -1   4         11.48         12.10         2.11 o
  -6  -1   4         24.77         21.21         2.48 o
  -5  -1   4          8.25          5.90         1.30 o
  -4  -1   4         45.03         48.88         2.94 o
  -3  -1   4         30.62         33.36         2.94 o
  -2  -1   4        110.55        111.01         7.53 o
  -1  -1   4         30.35         31.11         2.34 o
   0  -1   4        310.04        332.34         7.74 o
   1  -1   4        361.62        355.44        17.14 o
   2  -1   4        270.85        258.04        10.48 o
   3  -1   4        171.89        180.66         7.11 o
   4  -1   4        118.26        118.67         6.23 o
   5  -1   4         99.55         96.76         5.20 o
   6  -1   4         16.28         15.64         3.48 o
   7  -1   4          3.86          0.00         1.32 o
   8  -1   4         11.62         13.99         4.79 o
   9  -1   4          4.75          6.45         3.27 o
 -10   0   4          1.79          0.27         1.44 o
  -9   0   4          1.74          1.02         1.02 o
  -8   0   4         15.93         15.04         2.42 o
  -7   0   4          0.94          0.47         0.79 o
  -6   0   4         22.78         22.55         2.49 o
  -5   0   4         13.89         16.35         2.31 o
  -4   0   4          0.38          1.04         0.64 o
  -3   0   4          0.46          0.48         0.48 o
  -2   0   4        151.98        143.55         4.73 o
  -1   0   4       1178.97       1106.70        22.01 o
   0   0   4       1276.28       1283.29        19.87 o
   1   0   4        601.16        684.37        19.11 o
   2   0   4        199.04        200.77         9.94 o
   3   0   4         72.64         66.83         5.21 o
   4   0   4         78.84         88.58         8.90 o
   5   0   4         54.31         50.93         4.85 o
   6   0   4         33.44         37.15         4.10 o
   7   0   4          5.10          5.06         1.68 o
   8   0   4          6.04          6.78         3.63 o
   9   0   4          0.07          1.08         1.97 o
 -10   1   4          0.75          1.92         2.22 o
  -9   1   4          2.12          1.67         1.40 o
  -8   1   4         25.22         25.61         3.36 o
  -7   1   4         11.47         15.39         2.36 o
  -6   1   4         24.80         24.13         2.74 o
  -5   1   4          8.25          7.29         1.55 o
  -4   1   4         45.09         49.81         3.18 o
  -3   1   4         30.71         27.47         4.71 o
  -2   1   4        110.56        105.30         5.47 o
  -1   1   4         30.39         34.65         4.59 o
   0   1   4        309.84        341.11        12.09 o
   1   1   4        361.10        338.59        12.40 o
   2   1   4        270.91        258.85        11.05 o
   3   1   4        172.12        192.18        10.31 o
   4   1   4        118.26        107.69         5.33 o
   5   1   4         99.58         97.89         8.76 o
   6   1   4         16.26         16.31         2.67 o
   7   1   4          3.86          2.42         2.35 o
   8   1   4         11.60          8.90         4.50 o
   9   1   4          4.75          5.20         3.36 o
 -10   2   4          3.03          0.00         1.20 o
  -9   2   4          3.22          5.02         2.40 o
  -8   2   4         25.60         26.70         3.47 o
  -7   2   4          3.78          6.00         1.64 o
  -6   2   4         11.07          9.07         1.60 o
  -5   2   4         28.24         28.50         3.22 o
  -4   2   4         61.22         68.51         5.01 o
  -3   2   4         46.43         40.44         3.14 o
  -2   2   4         31.73         26.61         1.90 o
  -1   2   4        539.20        554.40        11.14 o
   0   2   4        386.20        394.32        12.88 o
   1   2   4        285.10        277.85        10.58 o
   2   2   4        730.91        862.28        21.96 o
   3   2   4        148.37        151.23         6.38 o
   4   2   4        232.03        229.33         6.86 o
   5   2   4         35.81         31.49         5.30 o
   6   2   4         15.93         11.68         3.76 o
   7   2   4          6.11          3.00         2.21 o
   8   2   4          4.73          1.97         5.49 o
   9   2   4          4.23          6.33         2.91 o
  -9   3   4          0.69          1.11         2.51 o
  -8   3   4         15.73         19.66         3.03 o
  -7   3   4          7.76          7.33         1.60 o
  -6   3   4          0.72          0.49         1.07 o
  -5   3   4          1.33          1.14         1.27 o
  -4   3   4         77.10         74.36         4.07 o
  -3   3   4         79.78         74.39         4.83 o
  -2   3   4        241.76        251.09         6.77 o
  -1   3   4        195.58        191.04         5.58 o
   0   3   4        562.41        574.52        15.74 o
   1   3   4        278.97        289.57         9.88 o
   2   3   4        550.44        590.67        18.40 o
   3   3   4        134.96        160.29        11.53 o
   4   3   4         41.50         35.13         4.04 o
   5   3   4         11.41         11.20         2.05 o
   6   3   4          7.26          7.47         3.17 o
   7   3   4          7.17         13.29         3.12 o
   8   3   4          7.38          5.58         2.21 o
   9   3   4          1.00          0.86         1.79 o
  -9   4   4          3.40          3.02         1.68 o
  -8   4   4          0.74          1.05         1.23 o
  -7   4   4          9.74         11.50         2.20 o
  -6   4   4         10.77         10.55         1.97 o
  -5   4   4          9.81         10.81         1.90 o
  -4   4   4          5.10          3.23         0.98 o
  -3   4   4         11.56          9.60         1.98 o
  -2   4   4         57.41         49.94         3.07 o
  -1   4   4          7.17          7.04         1.08 o
   0   4   4         26.43         30.67         2.87 o
   1   4   4        175.82        165.13        14.73 o
   2   4   4        139.91        154.25         8.41 o
   3   4   4         41.68         38.79         4.40 o
   4   4   4         19.69         19.89         2.52 o
   5   4   4         15.91         15.34         2.50 o
   6   4   4          4.66          6.48         2.60 o
   7   4   4          8.35          4.84         2.39 o
   8   4   4          1.82          0.99         2.18 o
   9   4   4          0.53          0.00         1.52 o
  -9   5   4          2.11          3.43         1.69 o
  -8   5   4          1.54          0.90         1.42 o
  -7   5   4          7.35          9.40         2.01 o
  -6   5   4         13.18         13.85         2.40 o
  -5   5   4          6.02          7.52         1.88 o
  -4   5   4          0.94          1.55         1.21 o
  -3   5   4         72.14         75.79         5.35 o
  -2   5   4         37.13         39.49         3.62 o
  -1   5   4          2.09          2.23         0.67 o
   0   5   4         15.71         17.59         2.24 o
   1   5   4         20.57         19.98         1.87 o
   2   5   4         40.90         47.99         4.91 o
   3   5   4         55.75         43.55         8.61 o
   4   5   4         23.28         22.25         2.80 o
   5   5   4          2.09          2.50         1.50 o
   6   5   4          3.73          3.37         1.96 o
   7   5   4          3.42          6.10         3.28 o
   8   5   4          1.36          0.78         3.04 o
   9   5   4          0.67          3.21         1.96 o
  -9   6   4          0.90          1.49         1.94 o
  -8   6   4          0.80          2.12         1.46 o
  -7   6   4          3.06          2.28         1.28 o
  -6   6   4          0.99          2.35         1.55 o
  -5   6   4         13.14         16.62         2.85 o
  -4   6   4          5.96          7.13         2.26 o
  -3   6   4         25.64         26.32         3.30 o
  -2   6   4          6.07          5.50         1.59 o
  -1   6   4        176.44        182.10         8.15 o
   0   6   4        124.94        117.38         5.36 o
   1   6   4         99.21         48.56        39.96 o
   2   6   4          4.52          1.73         0.92 o
   3   6   4         10.55          8.71         2.68 o
   4   6   4          1.53          1.87         1.18 o
   5   6   4          3.24          3.63         2.34 o
   6   6   4          0.23          0.15         2.12 o
   7   6   4          1.79          1.94         3.14 o
   8   6   4          0.62          0.32         1.85 o
   9   6   4          0.16          0.00         1.73 o
  -9   7   4          2.96          3.87         3.09 o
  -8   7   4          1.28          1.90         1.42 o
  -7   7   4          7.04          4.35         1.76 o
  -6   7   4          0.81          2.32         1.46 o
  -5   7   4          9.88         10.80         2.68 o
  -4   7   4          7.33         10.94         2.62 o
  -3   7   4          1.40          0.42         1.01 o
  -2   7   4         33.49         34.88         3.61 o
  -1   7   4          6.68          6.79         1.24 o
   0   7   4        154.38        170.52         6.55 o
   1   7   4         47.85         49.35         4.29 o
   2   7   4         13.51         15.15         2.78 o
   3   7   4        113.46        121.67         9.27 o
   4   7   4         19.44         19.72         2.84 o
   5   7   4         49.84         50.43         4.78 o
   6   7   4          2.25          2.93         2.27 o
   7   7   4          1.44          0.86         3.19 o
  -8   8   4          0.77          1.17         1.73 o
  -7   8   4          2.39          2.85         1.87 o
  -6   8   4          1.81          3.79         1.70 o
  -5   8   4          1.94          1.50         3.94 o
  -4   8   4         73.41         81.68         6.62 o
  -3   8   4         47.73         53.30         5.04 o
  -2   8   4        165.03        160.53         6.13 o
  -1   8   4        230.97        210.77        23.82 o
   0   8   4         33.80         34.07         5.15 o
   1   8   4        251.33        228.16        10.26 o
   2   8   4        109.77        110.42         8.24 o
   3   8   4         88.33         80.69         7.85 o
   4   8   4         57.12         68.45         5.55 o
   5   8   4          4.66          8.62         2.16 o
   6   8   4          7.43          8.66         2.48 o
   7   8   4          0.10          1.05         1.37 o
   8   8   4          2.10          6.95         4.02 o
  -8   9   4          1.32          3.12         1.35 o
  -7   9   4          0.91          0.56         1.06 o
  -6   9   4          0.04          1.13         1.19 o
  -5   9   4          1.29          2.07         0.97 o
  -4   9   4          7.93          5.72         1.96 o
  -3   9   4         90.59        102.98         7.30 o
  -2   9   4         30.82         30.47         3.77 o
  -1   9   4         61.34         65.64         5.40 o
   0   9   4         55.85         59.87         7.74 o
   1   9   4          8.51          8.29         1.92 o
   2   9   4         38.91         44.97         5.20 o
   3   9   4          1.42          1.26         1.94 o
   4   9   4         15.49         15.20         2.85 o
   5   9   4          3.82          3.57         1.22 o
   6   9   4          1.66          0.00         1.37 o
   7   9   4          2.13          0.49         1.87 o
   8   9   4          0.83          0.31         2.17 o
  -7  10   4          1.13          0.00         1.62 o
  -6  10   4          2.34          3.30         1.81 o
  -5  10   4          0.73          0.00         2.67 o
  -4  10   4          4.57          5.33         2.02 o
  -3  10   4         32.42         41.06         4.70 o
  -2  10   4         39.03         41.73         4.61 o
  -1  10   4         66.87         68.00         5.84 o
   0  10   4         66.24         73.55         8.89 o
   1  10   4         36.90         28.39         5.60 o
   2  10   4          3.52          6.19         2.30 o
   3  10   4          0.30          0.00         1.05 o
   4  10   4          8.04          7.31         2.13 o
   5  10   4          3.40          3.62         1.91 o
   6  10   4          1.83          0.37         1.88 o
   7  10   4          0.00          0.00         2.15 o
  -7  11   4          1.14          1.47         1.66 o
  -6  11   4          0.10          1.04         1.37 o
  -5  11   4          7.39          7.06         2.54 o
  -4  11   4          6.71          7.46         3.36 o
  -3  11   4          2.70          2.94         1.19 o
  -2  11   4         11.21         14.46         2.77 o
  -1  11   4          1.66          1.21         1.16 o
   0  11   4         28.72         29.17         5.89 o
   1  11   4          2.94          3.23         1.94 o
   3  11   4          2.63          2.84         1.02 o
   4  11   4          0.42          1.25         0.99 o
   5  11   4          4.77          5.43         2.89 o
   6  11   4          0.08          0.73         1.60 o
   7  11   4          1.48          2.62         1.80 o
  -6  12   4          0.09          0.00         1.45 o
  -5  12   4          1.89          1.16         2.71 o
  -4  12   4          0.60          0.30         0.90 o
  -3  12   4          1.52          2.06         2.97 o
  -2  12   4          4.37          2.01         1.27 o
  -1  12   4          3.61          0.86         0.96 o
   0  12   4          0.89          1.14         0.84 o
   1  12   4          2.54          3.81         2.70 o
   2  12   4          6.47          5.87         2.86 o
   3  12   4          2.30          2.05         1.92 o
   4  12   4          3.32          5.25         2.79 o
   5  12   4          0.31          0.00         1.56 o
   6  12   4          0.40          0.00         1.19 o
  -5  13   4          0.11          3.08         2.29 o
  -4  13   4          0.91          0.81         1.17 o
  -3  13   4          1.01          0.00         1.40 o
  -2  13   4          3.24          2.67         2.63 o
  -1  13   4          1.06          2.18         3.15 o
   0  13   4          3.83          8.35         2.36 o
   1  13   4          3.38          5.18         3.20 o
   2  13   4          1.04          1.97         1.34 o
   3  13   4          3.60          3.56         1.25 o
   4  13   4          5.60          9.08         4.60 o
   5  13   4          0.11          2.47         2.25 o
  -5  14   4          0.08          0.00         2.94 o
  -4  14   4          2.09          1.63         1.99 o
  -3  14   4          0.97          3.72         2.12 o
  -2  14   4          2.51          3.76         1.61 o
  -1  14   4          8.17         10.92         2.69 o
   0  14   4          0.13          0.71         0.97 o
   1  14   4          3.84          4.37         3.81 o
   2  14   4          4.59          8.55         2.58 o
   3  14   4          0.65          1.59         2.41 o
   4  14   4          0.06          1.64         2.73 o
  -3  15   4          0.97          0.00         1.93 o
  -2  15   4          2.94          1.81         1.06 o
  -1  15   4          0.93          1.85         1.62 o
   0  15   4          3.25          9.20         2.86 o
   1  15   4          4.83          9.86         2.28 o
   2  15   4          1.32          1.23         1.00 o
   3  15   4          1.36          0.00         1.10 o
  -1  16   4          2.81          7.42         2.55 o
   0  16   4          0.26          0.00         1.42 o
   1  16   4          1.06          2.21         2.12 o
  -2 -15   5          0.67          0.29         1.47 o
  -1 -15   5          0.48          0.89         2.04 o
   0 -15   5          1.50          1.83         2.86 o
   1 -15   5          1.57          0.00         3.04 o
   2 -15   5          0.25          1.46         2.46 o
  -4 -14   5          1.57          1.42         1.72 o
  -3 -14   5          0.70          0.42         2.05 o
  -2 -14   5          1.09          2.81         2.35 o
  -1 -14   5          0.29          2.92         2.46 o
   0 -14   5          4.59         10.50         4.39 o
   1 -14   5          0.83          0.40         1.39 o
   2 -14   5          6.03          3.03         2.19 o
   3 -14   5          1.02          2.90         2.01 o
   4 -14   5          0.51          0.00         3.55 o
  -5 -13   5          0.28          0.00         3.43 o
  -4 -13   5          0.07          0.00         1.37 o
  -3 -13   5          2.82          2.79         2.01 o
  -2 -13   5          1.92          3.90         3.18 o
  -1 -13   5          0.63          1.09         1.52 o
   0 -13   5          1.58          0.58         1.61 o
   1 -13   5          0.65          5.26         3.28 o
   2 -13   5          0.09          2.13         1.75 o
   3 -13   5          0.10          3.81         2.18 o
   4 -13   5          0.14          0.00         1.70 o
   5 -13   5          0.45          0.62         1.12 o
  -6 -12   5          1.80          1.27         2.22 o
  -5 -12   5          0.64          0.00         2.35 o
  -4 -12   5          3.18          1.48         1.36 o
  -3 -12   5          1.34          4.32         2.10 o
  -1 -12   5          4.84          6.34         3.45 o
   0 -12   5          1.20          2.33         1.70 o
   1 -12   5          3.06          3.35         1.85 o
   2 -12   5          5.17          7.25         1.93 o
   3 -12   5          0.10          1.14         1.02 o
   4 -12   5          2.47          1.19         1.35 o
   5 -12   5          0.68          0.01         1.19 o
   6 -12   5          3.08          1.59         3.09 o
  -7 -11   5          1.04          4.22         3.23 o
  -5 -11   5          6.37          5.24         3.33 o
  -4 -11   5          5.92          0.81         4.56 o
  -3 -11   5          4.65          4.21         1.12 o
  -2 -11   5          8.90          6.76         3.14 o
  -1 -11   5         12.10         13.42         2.63 o
   0 -11   5          0.48          1.95         1.37 o
   1 -11   5          1.29          2.01         1.16 o
   2 -11   5          4.88          5.00         1.75 o
   3 -11   5          4.60          2.18         1.23 o
   4 -11   5          4.24          3.59         1.36 o
   5 -11   5          0.04          0.21         1.15 o
   6 -11   5          0.16          0.00         1.18 o
  -7 -10   5          1.05          0.81         2.17 o
  -5 -10   5          5.75          1.69         1.81 o
  -4 -10   5          4.41          6.72         2.83 o
  -3 -10   5          3.40          2.51         0.84 o
  -2 -10   5          1.64          1.13         0.86 o
  -1 -10   5         24.95         23.68         2.72 o
   0 -10   5          7.49          8.49         1.69 o
   1 -10   5         22.17         20.85         2.71 o
   2 -10   5         12.88         16.40         2.84 o
   3 -10   5         11.74          6.83         3.87 o
   4 -10   5          3.83          3.50         1.79 o
   5 -10   5          3.65          2.75         1.06 o
   6 -10   5          0.73          0.00         1.05 o
   7 -10   5          1.10          0.78         1.59 o
  -8  -9   5          0.62          0.00         1.95 o
  -6  -9   5          4.27          0.11         1.95 o
  -5  -9   5         43.51         55.02         7.37 o
  -4  -9   5          2.65          3.96         1.43 o
  -3  -9   5         80.72         88.57         6.19 o
  -2  -9   5         20.34         21.86         2.44 o
  -1  -9   5        155.47        144.68         7.69 o
   0  -9   5         33.05         26.98         4.70 o
   1  -9   5        194.56        189.54         9.22 o
   2  -9   5        115.20        115.54         7.39 o
   3  -9   5         47.78         49.47         5.01 o
   4  -9   5          3.46          1.27         1.14 o
   5  -9   5          3.17          1.81         2.74 o
   6  -9   5          0.51          0.00         1.16 o
   7  -9   5          5.12          1.29         1.60 o
  -8  -8   5          0.23          0.00         2.64 o
  -7  -8   5          4.09          2.94         1.43 o
  -6  -8   5          3.92          1.06         2.27 o
  -5  -8   5         26.32         27.62         5.38 o
  -4  -8   5         30.35         32.42         4.02 o
  -3  -8   5         21.32         18.21         3.49 o
  -2  -8   5        110.72        114.92         6.22 o
  -1  -8   5         25.22         25.62         2.91 o
   0  -8   5        117.75         99.84        11.09 o
   1  -8   5        198.19        207.04         9.16 o
   2  -8   5         96.05        104.39         6.86 o
   3  -8   5         60.63         60.68         5.37 o
   4  -8   5          5.29          3.48         1.89 o
   5  -8   5         23.83         21.66         6.13 o
   6  -8   5          3.16          3.62         1.33 o
   7  -8   5          2.30          2.29         1.51 o
   8  -8   5          3.43          3.16         2.68 o
  -8  -7   5          1.83          0.26         1.07 o
  -7  -7   5          1.77          0.00         1.29 o
  -6  -7   5          5.00          1.55         2.31 o
  -5  -7   5         19.42         15.03         4.56 o
  -4  -7   5         13.36          9.61         3.66 o
  -3  -7   5          2.82          4.42         1.20 o
  -2  -7   5         22.16         23.07         2.67 o
  -1  -7   5          7.65         10.02         2.51 o
   0  -7   5         25.70         27.48         3.09 o
   1  -7   5         35.07         37.74         3.72 o
   2  -7   5         14.25         13.90         2.51 o
   3  -7   5         27.37         32.25         3.76 o
   4  -7   5         47.39         49.75         4.95 o
   5  -7   5          0.62          2.02         1.01 o
   6  -7   5         17.58         15.06         2.49 o
   7  -7   5          0.38          1.16         1.65 o
   8  -7   5          0.69          0.00         1.29 o
  -9  -6   5          0.13          0.00         1.72 o
  -8  -6   5          0.73          1.36         3.48 o
  -7  -6   5          0.70          0.00         1.26 o
  -6  -6   5          2.63          3.42         1.65 o
  -5  -6   5          6.96          4.71         1.32 o
  -4  -6   5          3.49          4.66         2.58 o
  -3  -6   5          2.36          2.31         1.25 o
  -2  -6   5         30.27         32.78         3.09 o
  -1  -6   5         54.44         56.00         4.10 o
   0  -6   5          6.27          6.41         1.48 o
   1  -6   5         30.99         24.42         5.24 o
   2  -6   5         52.70         50.84         4.51 o
   3  -6   5          1.38          1.95         0.92 o
   4  -6   5          1.40          1.28         0.68 o
   5  -6   5         27.54         25.84         5.12 o
   6  -6   5          0.42          0.06         0.74 o
   7  -6   5          2.57          3.41         1.25 o
   8  -6   5          0.36          0.11         1.15 o
  -9  -5   5          0.13          0.80         1.43 o
  -8  -5   5          2.01          1.00         2.06 o
  -7  -5   5          0.02          1.03         0.96 o
  -6  -5   5          1.61          2.20         1.23 o
  -5  -5   5          0.22          0.61         0.66 o
  -4  -5   5          8.20          4.40         1.66 o
  -3  -5   5         40.72         38.65         2.56 o
  -2  -5   5         44.42         47.50         2.71 o
  -1  -5   5         17.93         14.16         1.98 o
   0  -5   5         87.00         93.85         5.37 o
   1  -5   5         10.09         10.03         1.97 o
   2  -5   5         26.31         21.20         2.70 o
   3  -5   5         28.27         26.90         4.50 o
   4  -5   5          7.84          7.42         1.51 o
   5  -5   5          5.86          5.58         1.36 o
   6  -5   5         10.09         10.22         2.03 o
   7  -5   5          1.46          4.02         1.60 o
   8  -5   5          2.43          1.23         1.39 o
   9  -5   5          0.35          0.43         2.24 o
  -9  -4   5          1.46          0.00         1.05 o
  -8  -4   5          0.12          0.96         1.11 o
  -7  -4   5          1.15          0.14         0.97 o
  -6  -4   5          1.33          1.26         1.29 o
  -5  -4   5          8.25          6.13         1.82 o
  -4  -4   5         48.28         48.72         4.26 o
  -3  -4   5         15.28         13.82         2.63 o
  -2  -4   5        178.60        195.91         5.61 o
  -1  -4   5         70.21         71.43         3.04 o
   0  -4   5        416.36        411.60         8.02 o
   1  -4   5         64.68         72.44         4.80 o
   2  -4   5         16.72         14.79         1.62 o
   3  -4   5         29.26         28.72         2.46 o
   4  -4   5          0.60          1.64         1.04 o
   5  -4   5         32.06         32.57         3.25 o
   6  -4   5          5.30          5.61         1.50 o
   7  -4   5          0.06          0.00         1.31 o
   8  -4   5          4.97          5.86         2.43 o
   9  -4   5          0.85          2.60         2.54 o
  -9  -3   5          1.85          0.94         1.41 o
  -8  -3   5          1.02          0.13         1.32 o
  -7  -3   5          0.17          1.45         1.14 o
  -6  -3   5          0.95          0.65         1.29 o
  -5  -3   5         14.03         14.27         2.14 o
  -4  -3   5         60.39         59.18         2.51 o
  -3  -3   5         84.83         82.12         3.51 o
  -2  -3   5         55.50         60.59         2.55 o
  -1  -3   5        212.65        272.85        15.08 o
   0  -3   5        171.75        189.60         9.31 o
   1  -3   5        174.74        174.08         4.62 o
   2  -3   5        158.51        173.93         8.19 o
   3  -3   5        134.99        131.02         5.27 o
   4  -3   5         21.93         20.69         2.45 o
   5  -3   5          1.39          2.32         0.85 o
   6  -3   5          3.88          3.10         1.02 o
   7  -3   5          0.00          0.00         1.60 o
   8  -3   5          9.47          9.65         2.60 o
   9  -3   5          0.64          1.60         2.21 o
  -9  -2   5          0.92          0.00         0.93 o
  -8  -2   5          5.55          4.69         1.98 o
  -7  -2   5          4.31          4.19         1.45 o
  -6  -2   5          5.29          5.04         1.00 o
  -5  -2   5         48.80         46.58         3.87 o
  -4  -2   5          5.24          5.51         1.01 o
  -3  -2   5        160.93        185.89         8.28 o
  -2  -2   5        156.01        148.41         6.57 o
  -1  -2   5         35.03         37.13         2.70 o
   0  -2   5        159.39        169.48         5.53 o
   1  -2   5        112.48        110.97         3.18 o
   2  -2   5         21.86         24.33         2.32 o
   3  -2   5          7.36          8.01         1.54 o
   4  -2   5         27.81         25.26         2.46 o
   5  -2   5         34.59         34.11         4.54 o
   6  -2   5         21.05         29.93         3.13 o
   7  -2   5         27.27         33.67         4.50 o
   8  -2   5          6.78          5.98         3.58 o
   9  -2   5          6.07          7.25         3.67 o
  -9  -1   5          0.55          0.95         1.33 o
  -8  -1   5         12.51          8.27         5.05 o
  -7  -1   5          1.89          0.55         1.24 o
  -6  -1   5          1.04          2.17         0.83 o
  -5  -1   5         14.18         14.10         1.76 o
  -4  -1   5         15.52         17.23         1.97 o
  -3  -1   5          1.07          1.14         0.49 o
  -2  -1   5        279.50        269.34        16.38 o
  -1  -1   5         90.79         88.87         4.35 o
   0  -1   5        105.55        104.91         4.43 o
   1  -1   5        116.54        113.75         7.69 o
   2  -1   5         48.91         62.64         4.99 o
   3  -1   5         52.03         41.60         3.57 o
   4  -1   5         22.68         26.28         3.04 o
   5  -1   5         20.21         22.34         3.03 o
   6  -1   5         32.78         32.54         3.31 o
   7  -1   5          9.37         11.43         2.51 o
   8  -1   5          0.50          1.81         1.99 o
   9  -1   5          2.30          0.00         2.15 o
  -9   0   5          0.74          0.55         1.34 o
  -8   0   5          1.88          2.07         1.08 o
  -7   0   5          1.88          1.34         1.16 o
  -6   0   5         15.97         16.44         2.33 o
  -5   0   5          6.27          6.82         1.33 o
  -4   0   5          1.38          1.17         0.50 o
  -3   0   5         34.61         29.54         2.83 o
  -2   0   5        811.47        742.35        13.81 o
  -1   0   5         24.80         23.36         2.38 o
   0   0   5         58.34         55.57         3.34 o
   1   0   5        111.82         95.38         7.15 o
   2   0   5          0.11          1.35         0.98 o
   3   0   5         89.01         91.88         5.02 o
   4   0   5         69.53         62.20         5.26 o
   5   0   5         16.72         12.59         2.50 o
   6   0   5          5.32          7.34         1.70 o
   7   0   5         34.28         43.20         4.94 o
   8   0   5          3.43          1.64         1.25 o
   9   0   5          0.86          5.53         3.21 o
  -9   1   5          0.56          0.89         1.25 o
  -8   1   5         12.52         12.28         2.49 o
  -7   1   5          1.88          3.17         1.18 o
  -6   1   5          1.04          0.68         0.80 o
  -5   1   5         14.15         17.07         2.07 o
  -4   1   5         15.49         17.43         1.77 o
  -3   1   5          1.06          0.09         0.67 o
  -2   1   5        279.48        284.39         7.21 o
  -1   1   5         90.99         88.94         4.57 o
   0   1   5        105.47        104.69         4.88 o
   1   1   5        116.52        130.48         7.69 o
   2   1   5         48.88         52.53         5.32 o
   3   1   5         52.13         48.05         5.08 o
   4   1   5         22.67         24.80         5.33 o
   5   1   5         20.22         19.86         3.20 o
   6   1   5         32.78         28.91         5.91 o
   7   1   5          9.35         11.71         2.60 o
   8   1   5          0.50          2.04         1.90 o
   9   1   5          2.30          3.52         1.66 o
  -9   2   5          0.92          1.24         1.08 o
  -8   2   5          5.56          4.66         1.87 o
  -7   2   5          4.30          4.58         1.44 o
  -6   2   5          5.28          5.36         1.49 o
  -5   2   5         48.83         46.36         4.73 o
  -4   2   5          5.22          5.88         1.85 o
  -3   2   5        161.03        163.07         5.91 o
  -2   2   5        155.88        155.43         5.48 o
  -1   2   5         34.94         38.52         3.15 o
   0   2   5        159.22        153.79        12.92 o
   1   2   5        112.38        113.91         6.81 o
   2   2   5         21.92         17.39         3.26 o
   3   2   5          7.41          6.55         2.00 o
   4   2   5         27.84         25.66         2.53 o
   5   2   5         34.54         32.18         4.80 o
   6   2   5         21.02         27.37         5.84 o
   7   2   5         27.30         27.54         6.33 o
   8   2   5          6.79          5.82         3.28 o
   9   2   5          6.06          7.31         3.76 o
  -9   3   5          1.85          2.52         3.75 o
  -8   3   5          1.02          1.02         2.01 o
  -7   3   5          0.17          0.62         1.70 o
  -6   3   5          0.96          0.14         1.08 o
  -5   3   5         13.99         13.54         2.01 o
  -4   3   5         60.36         60.27         3.65 o
  -3   3   5         84.89         94.48         3.60 o
  -2   3   5         55.53         56.50         5.38 o
  -1   3   5        212.82        260.17         8.62 o
   0   3   5        171.70        166.51         8.69 o
   1   3   5        174.84        174.73         8.46 o
   2   3   5        158.49        150.19         8.30 o
   3   3   5        134.89        125.01         7.89 o
   4   3   5         21.83         20.79         1.96 o
   5   3   5          1.39          1.15         0.56 o
   6   3   5          3.89          4.80         2.17 o
   7   3   5          0.00          0.00         3.09 o
   8   3   5          9.47          4.64         2.92 o
   9   3   5          0.64          0.00         1.59 o
  -9   4   5          1.46          1.64         1.68 o
  -8   4   5          0.12          1.14         0.80 o
  -7   4   5          1.15          0.00         0.79 o
  -6   4   5          1.34          2.15         1.09 o
  -5   4   5          8.25          5.53         1.24 o
  -4   4   5         48.32         47.52         5.59 o
  -3   4   5         15.27         15.98         1.95 o
  -2   4   5        178.38        200.61         6.72 o
  -1   4   5         70.30         75.29         3.85 o
   0   4   5        416.38        390.96        13.88 o
   1   4   5         64.84         55.20         5.05 o
   2   4   5         16.68          9.90         2.57 o
   3   4   5         29.27         31.50         5.90 o
   4   4   5          0.60          0.52         0.51 o
   5   4   5         32.09         31.09         3.35 o
   6   4   5          5.29         10.15         3.69 o
   7   4   5          0.06          1.82         2.17 o
   8   4   5          4.97          6.95         2.59 o
   9   4   5          0.85          2.36         2.98 o
  -9   5   5          0.13          0.00         2.42 o
  -8   5   5          2.01          0.41         1.59 o
  -7   5   5          0.02          0.87         1.00 o
  -6   5   5          1.61          3.62         1.13 o
  -5   5   5          0.23          0.00         0.86 o
  -4   5   5          8.22          7.26         3.76 o
  -3   5   5         40.82         44.27         3.40 o
  -2   5   5         44.49         50.72         3.37 o
  -1   5   5         18.00         15.17         1.83 o
   0   5   5         87.18        102.03         6.01 o
   1   5   5         10.14         10.27         1.86 o
   2   5   5         26.30         22.18         2.16 o
   3   5   5         28.21         24.97         4.78 o
   4   5   5          7.85          5.83         1.44 o
   5   5   5          5.87          4.39         1.44 o
   6   5   5         10.10         12.06         3.71 o
   7   5   5          1.45          1.26         2.50 o
   8   5   5          2.43          1.05         2.70 o
   9   5   5          0.35          0.00         1.49 o
  -9   6   5          0.13          1.02         1.58 o
  -8   6   5          0.73          0.81         1.35 o
  -7   6   5          0.70          3.12         1.77 o
  -6   6   5          2.63          3.17         1.20 o
  -5   6   5          6.96          4.31         1.53 o
  -4   6   5          3.50          3.76         2.62 o
  -3   6   5          2.39          2.75         1.47 o
  -2   6   5         30.41         33.17         2.92 o
  -1   6   5         54.48         55.39         3.85 o
   0   6   5          6.26          6.33         1.27 o
   1   6   5         31.10         18.45         2.59 o
   2   6   5         52.70         40.50        10.27 o
   3   6   5          1.36          0.54         1.31 o
   4   6   5          1.39          3.18         1.09 o
   5   6   5         27.57         26.32         3.56 o
   6   6   5          0.42          1.11         1.44 o
   7   6   5          2.58          0.00         2.67 o
   8   6   5          0.36          3.68         2.91 o
  -8   7   5          1.84          3.37         2.49 o
  -7   7   5          1.77          0.49         1.56 o
  -6   7   5          5.01          1.63         4.65 o
  -5   7   5         19.42         21.46         3.79 o
  -4   7   5         13.39         13.96         2.88 o
  -3   7   5          2.83          0.52         0.68 o
  -2   7   5         22.17         25.00         2.53 o
  -1   7   5          7.69          8.79         1.38 o
   0   7   5         25.68         25.38         2.63 o
   1   7   5         35.11         40.32         3.92 o
   2   7   5         14.31         12.07         2.54 o
   3   7   5         27.44         26.43         4.34 o
   4   7   5         47.43         45.06         4.36 o
   5   7   5          0.61          1.08         0.94 o
   6   7   5         17.59         18.30         3.11 o
   7   7   5          0.38          0.00         2.29 o
   8   7   5          0.69          2.41         2.85 o
  -8   8   5          0.23          0.49         1.34 o
  -7   8   5          4.09          4.98         2.37 o
  -6   8   5          3.92          4.24         2.15 o
  -5   8   5         26.36         28.13         4.40 o
  -4   8   5         30.35         35.65         4.68 o
  -3   8   5         21.36         22.38         2.64 o
  -2   8   5        110.73        109.93         5.35 o
  -1   8   5         25.22         28.47         3.69 o
   0   8   5        117.65        122.25        10.60 o
   1   8   5        198.17        198.41         9.36 o
   2   8   5         96.06        104.14         7.90 o
   3   8   5         60.65         60.69         6.72 o
   4   8   5          5.27          1.45         1.11 o
   5   8   5         23.81         28.34         3.95 o
   6   8   5          3.17          2.95         1.07 o
   7   8   5          2.30          0.00         2.24 o
   8   8   5          3.43          1.42         2.61 o
  -8   9   5          0.62          2.00         4.89 o
  -7   9   5          0.57          0.00         1.47 o
  -6   9   5          4.27          3.89         1.42 o
  -5   9   5         43.49         51.31         6.24 o
  -4   9   5          2.62          4.67         2.10 o
  -3   9   5         80.74         91.56         7.14 o
  -2   9   5         20.33         22.50         3.31 o
  -1   9   5        155.43        174.63         9.57 o
   0   9   5         33.05         35.67         6.14 o
   2   9   5        115.13        123.76         8.64 o
   3   9   5         47.76         54.38         6.25 o
   4   9   5          3.48          3.48         1.38 o
   5   9   5          3.17          4.25         1.85 o
   6   9   5          0.51          0.85         1.68 o
   7   9   5          5.12          0.29         1.91 o
  -7  10   5          1.05          1.70         5.07 o
  -6  10   5          2.28          2.04         1.13 o
  -5  10   5          5.75          8.51         2.67 o
  -4  10   5          4.42          6.16         3.66 o
  -3  10   5          3.39          2.08         1.34 o
  -2  10   5          1.66          5.24         1.94 o
  -1  10   5         24.94         26.44         3.86 o
   0  10   5          7.52          9.05         2.45 o
   1  10   5         22.21         19.26         4.20 o
   3  10   5         11.76         11.02         2.76 o
   4  10   5          3.83          2.83         1.45 o
   5  10   5          3.66          6.77         1.97 o
   6  10   5          0.73          1.04         1.40 o
   7  10   5          1.10          0.31         1.58 o
  -7  11   5          1.04          3.38         2.79 o
  -6  11   5          2.87          5.31         2.27 o
  -5  11   5          6.36          4.32         4.29 o
  -4  11   5          5.93          6.17         2.21 o
  -3  11   5          4.66          5.96         2.12 o
  -2  11   5          8.91          6.60         1.78 o
  -1  11   5         12.12         12.61         2.78 o
   0  11   5          0.49          2.76         1.83 o
   1  11   5          1.29          0.00         1.29 o
   3  11   5          4.60          5.95         2.70 o
   4  11   5          4.23          3.40         1.71 o
   5  11   5          0.04          0.00         1.68 o
   6  11   5          0.16          0.00         1.99 o
  -6  12   5          1.80          0.00         1.83 o
  -5  12   5          0.64          0.16         1.81 o
  -4  12   5          3.18          4.27         1.97 o
  -3  12   5          1.34          0.81         1.35 o
  -2  12   5          0.85          1.56         1.12 o
  -1  12   5          4.84          3.08         2.62 o
   0  12   5          1.20          0.98         1.21 o
   1  12   5          3.07          1.52         1.14 o
   2  12   5          5.17          3.08         1.94 o
   3  12   5          0.10          0.00         1.55 o
   4  12   5          2.47          1.30         1.44 o
   5  12   5          0.68          1.18         1.61 o
   6  12   5          3.08          4.50         2.60 o
  -5  13   5          0.28          0.00         1.74 o
  -4  13   5          0.07          0.10         1.71 o
  -3  13   5          2.82          4.85         2.24 o
  -2  13   5          1.92          0.85         2.89 o
  -1  13   5          0.63          0.00         1.20 o
   0  13   5          1.57          1.99         1.29 o
   1  13   5          0.65          1.92         1.49 o
   2  13   5          0.09          3.02         2.66 o
   3  13   5          0.09          0.00         1.54 o
   4  13   5          0.14          2.49         1.97 o
   5  13   5          0.45          0.80         1.41 o
  -4  14   5          1.57          3.15         1.76 o
  -3  14   5          0.70          1.07         1.66 o
  -2  14   5          1.09          3.44         1.55 o
  -1  14   5          0.29          0.00         2.03 o
   0  14   5          4.58          7.83         2.20 o
   1  14   5          0.83          2.04         2.22 o
   2  14   5          6.04          7.98         2.40 o
   3  14   5          1.02          0.31         1.94 o
   4  14   5          0.51          0.00         1.71 o
  -2  15   5          0.67          0.00         1.35 o
  -1  15   5          0.48          1.06         2.18 o
   0  15   5          1.49          2.53         1.85 o
   1  15   5          1.57          0.00         1.52 o
   2  15   5          0.25          1.31         1.89 o
  -1 -15   6          0.18          0.00         2.01 o
   0 -15   6          1.28          3.89         3.85 o
  -3 -14   6          2.05          0.00         1.59 o
  -2 -14   6          1.09          1.91         3.22 o
  -1 -14   6          3.38          8.89         4.70 o
   0 -14   6          0.80          1.80         1.34 o
   1 -14   6          1.15          0.04         2.48 o
   2 -14   6          0.54          0.00         1.55 o
   3 -14   6          0.05          0.00         1.99 o
  -4 -13   6          1.33          2.78         2.58 o
  -3 -13   6          0.15          0.00         2.01 o
  -2 -13   6          1.36          5.70         3.41 o
  -1 -13   6          4.93          8.81         3.56 o
   0 -13   6          2.58          5.87         3.27 o
   1 -13   6          0.58          1.49         2.14 o
   2 -13   6          2.30          0.00         1.53 o
   3 -13   6          0.45          0.00         1.27 o
   4 -13   6          3.09          1.24         2.48 o
  -5 -12   6          1.55          0.00         2.47 o
  -4 -12   6          0.50          0.00         2.33 o
  -3 -12   6          3.81          4.98         3.63 o
  -2 -12   6          2.73          7.06         3.58 o
  -1 -12   6          0.08          0.32         1.42 o
   0 -12   6         12.24         12.40         2.89 o
   1 -12   6          1.41          2.68         1.36 o
   2 -12   6          2.46          0.70         1.16 o
   3 -12   6          0.04          0.00         1.21 o
   4 -12   6          0.73          0.07         1.12 o
   5 -12   6          0.46          0.00         1.14 o
  -6 -11   6          2.09          4.09         3.16 o
  -5 -11   6          0.43          0.00         2.71 o
  -4 -11   6          5.13          1.67         1.97 o
  -3 -11   6          9.70          5.70         2.49 o
  -2 -11   6          5.05          4.47         1.73 o
  -1 -11   6          0.77          0.00         0.74 o
   0 -11   6          1.04          1.60         0.63 o
   1 -11   6          6.88          9.33         2.14 o
   2 -11   6          3.55          5.94         1.78 o
   3 -11   6          4.13          6.89         1.92 o
   4 -11   6          1.14          2.48         1.51 o
   5 -11   6          0.30          2.54         1.36 o
   6 -11   6          0.33          0.00         1.79 o
  -7 -10   6          3.31          0.05         2.48 o
  -6 -10   6          0.38          0.00         1.96 o
  -5 -10   6          9.44          2.45         2.30 o
  -4 -10   6         15.20         15.66         2.87 o
  -3 -10   6         29.30         31.23         4.13 o
  -2 -10   6          4.42          2.83         1.14 o
  -1 -10   6         27.14         23.80         3.33 o
   0 -10   6          2.24          0.74         0.89 o
   1 -10   6          3.74          5.47         1.68 o
   2 -10   6          0.27          1.41         1.18 o
   3 -10   6          4.45          4.84         1.77 o
   4 -10   6          1.00          0.45         2.16 o
   5 -10   6          1.39          0.26         1.13 o
   6 -10   6          0.39          1.53         0.94 o
  -7  -9   6          0.15          0.27         2.08 o
  -6  -9   6          0.74          1.57         2.61 o
  -5  -9   6         16.47         18.58         4.51 o
  -4  -9   6         17.20         15.02         2.75 o
  -3  -9   6         33.82         36.68         4.21 o
  -2  -9   6         11.86         16.01         3.20 o
  -1  -9   6         23.47         19.85         2.92 o
   0  -9   6          2.81          1.53         0.92 o
   1  -9   6          0.96          0.78         1.70 o
   2  -9   6         25.03         26.03         3.71 o
   3  -9   6         22.89         24.94         3.71 o
   4  -9   6          2.53          1.43         1.22 o
   5  -9   6          0.71          0.00         0.74 o
   6  -9   6          1.44          1.01         1.24 o
   7  -9   6          0.47          0.00         1.87 o
  -8  -8   6          0.91          0.26         1.95 o
  -7  -8   6          2.92          0.00         1.09 o
  -6  -8   6          6.94          3.62         4.24 o
  -5  -8   6          9.25          4.44         5.94 o
  -4  -8   6         29.03         32.06         3.88 o
  -3  -8   6         52.66         58.87         7.26 o
  -2  -8   6         15.57         15.82         2.46 o
  -1  -8   6        134.58        132.86         7.71 o
   0  -8   6         73.52         72.81         5.80 o
   1  -8   6          5.46          4.92         1.44 o
   2  -8   6          0.36          0.00         2.29 o
   3  -8   6          7.11          3.30         1.74 o
   4  -8   6          0.75          0.51         0.74 o
   5  -8   6          2.35          1.14         1.38 o
   6  -8   6          2.72          2.10         1.36 o
   7  -8   6          0.05          0.12         3.33 o
  -8  -7   6          1.80          1.27         2.48 o
  -7  -7   6          6.96          1.76         1.45 o
  -6  -7   6          7.59          1.89         3.82 o
  -5  -7   6          0.23          0.16         1.76 o
  -4  -7   6         24.69         25.48         5.20 o
  -3  -7   6          8.52          6.09         2.80 o
  -2  -7   6         56.60         48.35         4.83 o
  -1  -7   6         17.45         13.15         2.22 o
   0  -7   6         20.28         19.08         2.90 o
   1  -7   6         19.51         14.35         2.62 o
   2  -7   6         39.93         41.47         4.28 o
   3  -7   6         25.80         31.68         4.06 o
   4  -7   6          1.58          1.40         1.27 o
   5  -7   6         10.28          5.95         2.95 o
   6  -7   6          5.61          3.04         1.38 o
   7  -7   6          4.34          5.47         2.61 o
   8  -7   6          0.19          0.00         1.64 o
  -8  -6   6          0.82          0.00         1.17 o
  -7  -6   6          1.34          0.64         0.92 o
  -6  -6   6          0.04          0.00         1.45 o
  -5  -6   6          7.70          1.26         5.72 o
  -4  -6   6          8.95          2.47         4.06 o
  -3  -6   6         35.49         34.30         3.26 o
  -2  -6   6          6.24          5.86         1.36 o
  -1  -6   6         37.22         33.23         3.35 o
   0  -6   6         15.77         13.67         2.43 o
   1  -6   6         24.02          9.54        11.49 o
   2  -6   6         42.10         43.55         4.34 o
   3  -6   6         11.58         11.30         2.21 o
   4  -6   6         27.09         30.24         4.00 o
   5  -6   6         15.96         16.73         3.19 o
   6  -6   6          0.82          0.00         1.06 o
   7  -6   6          0.39          0.00         0.99 o
   8  -6   6          0.25          1.08         1.56 o
  -8  -5   6          0.01          2.51         1.30 o
  -7  -5   6          0.82          2.55         1.52 o
  -6  -5   6          2.10          1.15         1.60 o
  -5  -5   6          4.45          4.11         1.36 o
  -4  -5   6          6.33          4.09         1.28 o
  -3  -5   6          4.27          2.94         1.10 o
  -2  -5   6         45.90         48.76         2.92 o
  -1  -5   6          8.78         10.42         1.23 o
   0  -5   6         37.35         42.42         3.86 o
   1  -5   6         10.32          8.17         2.37 o
   2  -5   6          4.15          2.80         2.33 o
   3  -5   6         80.31         84.77         6.26 o
   4  -5   6         27.71         32.59         4.01 o
   5  -5   6         19.58         23.12         2.79 o
   6  -5   6         19.15         16.65         2.77 o
   7  -5   6          0.46          0.00         1.02 o
   8  -5   6          0.89          0.00         1.94 o
  -9  -4   6          0.23          0.00         1.16 o
  -8  -4   6          0.08          0.22         2.02 o
  -7  -4   6          1.42          0.72         0.79 o
  -6  -4   6          1.61          0.84         0.80 o
  -5  -4   6          0.25          0.02         0.75 o
  -4  -4   6         21.53         23.17         3.23 o
  -3  -4   6          2.55          1.81         0.78 o
  -2  -4   6         14.44         12.43         1.46 o
  -1  -4   6          4.57          5.31         1.01 o
   0  -4   6         31.21         33.21         1.89 o
   1  -4   6         48.30         44.16         3.99 o
   2  -4   6         29.70         33.79         3.66 o
   3  -4   6         21.27         22.58         3.15 o
   4  -4   6          2.27          2.59         1.00 o
   5  -4   6         11.05         11.86         2.01 o
   6  -4   6          8.53          5.24         1.71 o
   7  -4   6          7.20         11.86         2.36 o
   8  -4   6          0.64          1.62         1.21 o
   9  -4   6          0.22          0.00         1.73 o
  -9  -3   6          0.58          0.00         2.27 o
  -8  -3   6          0.22          0.26         1.08 o
  -7  -3   6          1.33          1.05         0.89 o
  -6  -3   6         17.67         11.48         4.45 o
  -5  -3   6          6.36          3.82         2.08 o
  -4  -3   6         56.57         56.72         4.96 o
  -3  -3   6          1.14          0.56         0.46 o
  -2  -3   6        149.36        151.96         4.58 o
  -1  -3   6         11.87         10.83         1.60 o
   0  -3   6         88.93        106.88        13.65 o
   1  -3   6        105.22        106.15         4.20 o
   2  -3   6         60.85         61.17         5.14 o
   3  -3   6         16.20         18.16         2.12 o
   4  -3   6         19.69         19.02         2.24 o
   5  -3   6          3.66          3.02         1.13 o
   6  -3   6         10.55         11.15         2.10 o
   7  -3   6          1.61          2.55         1.27 o
   8  -3   6          0.47          0.51         1.42 o
   9  -3   6          0.02          0.00         1.86 o
  -9  -2   6          0.02          0.00         1.35 o
  -8  -2   6          2.35          1.28         1.14 o
  -7  -2   6          0.27          0.00         0.82 o
  -6  -2   6          5.64          2.88         2.14 o
  -5  -2   6          5.38          5.62         2.17 o
  -4  -2   6          0.79          1.10         0.63 o
  -3  -2   6         79.40         93.91         4.20 o
  -2  -2   6         12.42         13.25         1.58 o
  -1  -2   6        232.10        242.68        19.58 o
   0  -2   6        181.44        189.90         6.53 o
   1  -2   6         13.17         13.47         1.16 o
   2  -2   6         12.30         12.23         1.76 o
   3  -2   6          6.06          6.29         1.51 o
   4  -2   6         30.20         31.27         2.95 o
   5  -2   6         15.34         15.94         2.45 o
   6  -2   6         18.74         23.48         2.91 o
   7  -2   6         15.32         15.94         3.16 o
   8  -2   6          2.47          4.43         1.58 o
   9  -2   6          1.03          2.04         2.63 o
  -9  -1   6          0.27          2.06         1.97 o
  -8  -1   6          0.13          0.58         1.01 o
  -7  -1   6         10.10         11.56         3.04 o
  -6  -1   6         11.58          7.06         1.82 o
  -5  -1   6         15.01         11.94         2.10 o
  -4  -1   6         42.39         47.74         3.44 o
  -3  -1   6         38.75         23.43         9.55 o
  -2  -1   6        148.99        158.01         7.97 o
  -1  -1   6         69.97         81.56         4.57 o
   0  -1   6         54.28         53.32         3.53 o
   1  -1   6         34.55         28.94         2.12 o
   2  -1   6         46.48         41.76         3.22 o
   3  -1   6         44.89         39.72         3.46 o
   4  -1   6        144.02        138.26         7.52 o
   5  -1   6        189.16        191.29         7.76 o
   6  -1   6         53.96         60.23         4.41 o
   7  -1   6          6.01          7.42         2.14 o
   8  -1   6          0.31          1.39         1.60 o
   9  -1   6          1.43          2.22         2.47 o
  -9   0   6          0.38          0.45         1.75 o
  -8   0   6          3.57          2.35         1.41 o
  -7   0   6          4.97          3.65         1.36 o
  -6   0   6          5.95          5.06         1.70 o
  -5   0   6          5.27          4.19         1.41 o
  -4   0   6         45.99         40.89         3.26 o
  -3   0   6         35.76         37.08         2.74 o
  -2   0   6         40.49         51.10         3.80 o
  -1   0   6        386.11        382.23        16.13 o
   0   0   6         27.56         23.46         2.42 o
   1   0   6          3.61          3.80         1.72 o
   2   0   6          3.34          3.63         2.09 o
   3   0   6          0.20          1.78         2.16 o
   4   0   6          1.60          1.99         1.08 o
   5   0   6        106.03        126.82        10.55 o
   6   0   6          3.42          1.70         0.79 o
   7   0   6         11.93         10.63         2.37 o
   8   0   6          0.00          5.57         3.31 o
   9   0   6          0.26          4.24         3.22 o
  -9   1   6          0.28          0.23         1.45 o
  -8   1   6          0.13          0.74         1.31 o
  -7   1   6         10.11          9.01         1.88 o
  -6   1   6         11.56         12.75         1.78 o
  -5   1   6         15.06         15.88         1.83 o
  -4   1   6         42.31         38.21         3.39 o
  -3   1   6         38.77         26.23         7.76 o
  -2   1   6        149.04        152.71         5.72 o
  -1   1   6         69.81         81.61         4.79 o
   0   1   6         54.33         58.75         3.88 o
   1   1   6         34.69         31.28         3.98 o
   2   1   6         46.55         51.53         5.48 o
   3   1   6         44.85         45.37         5.31 o
   4   1   6        143.94        133.67         6.95 o
   5   1   6        189.14        170.61        12.50 o
   6   1   6         53.96         57.91         5.44 o
   7   1   6          6.01          8.26         2.15 o
   8   1   6          0.32          0.00         1.68 o
   9   1   6          1.43          0.00         2.10 o
  -9   2   6          0.02          2.57         3.25 o
  -8   2   6          2.35          0.52         1.32 o
  -7   2   6          0.27          1.54         2.36 o
  -6   2   6          5.66          7.37         1.51 o
  -5   2   6          5.39          5.70         1.26 o
  -4   2   6          0.80          0.25         0.75 o
  -3   2   6         79.49         83.08         7.80 o
  -2   2   6         12.40         12.65         1.80 o
  -1   2   6        232.13        213.05        20.15 o
   0   2   6        181.71        196.69         7.46 o
   1   2   6         13.17         15.78         2.91 o
   2   2   6         12.30         19.58         3.29 o
   3   2   6          6.05          8.19         2.53 o
   4   2   6         30.15         34.52         2.90 o
   5   2   6         15.34         12.82         3.34 o
   6   2   6         18.75         17.30         4.98 o
   7   2   6         15.32         13.39         4.28 o
   8   2   6          2.47          6.40         3.81 o
   9   2   6          1.03          0.93         1.61 o
  -9   3   6          0.58          2.20         1.38 o
  -8   3   6          0.22          0.00         2.96 o
  -7   3   6          1.33          1.27         1.63 o
  -6   3   6         17.64         18.96         3.41 o
  -5   3   6          6.34          7.31         1.27 o
  -4   3   6         56.63         54.11         3.09 o
  -3   3   6          1.14          0.31         0.41 o
  -2   3   6        149.58        160.49         6.27 o
  -1   3   6         11.91         12.40         1.99 o
   0   3   6         88.97         96.82         9.23 o
   2   3   6         60.63         47.14         5.30 o
   3   3   6         16.22         11.98         3.02 o
   4   3   6         19.67         24.21         3.92 o
   5   3   6          3.66          1.93         1.01 o
   7   3   6          1.60          0.00         1.39 o
   8   3   6          0.47          0.34         1.26 o
   9   3   6          0.02          2.10         3.34 o
  -9   4   6          0.23          0.00         2.79 o
  -8   4   6          0.08          0.19         1.65 o
  -7   4   6          1.42          1.98         1.34 o
  -6   4   6          1.61          0.73         2.12 o
  -5   4   6          0.25          0.00         0.80 o
  -4   4   6         21.51         25.19         2.85 o
  -3   4   6          2.51          1.81         1.83 o
  -2   4   6         14.41         13.65         1.88 o
  -1   4   6          4.53          3.47         1.01 o
   0   4   6         31.16         36.98         3.29 o
   1   4   6         48.22         45.43         4.67 o
   2   4   6         29.67         35.37         4.18 o
   3   4   6         21.29         17.93         3.10 o
   4   4   6          2.27          6.16         2.14 o
   5   4   6         11.05         11.60         1.94 o
   7   4   6          7.19          5.02         3.78 o
   8   4   6          0.64          4.87         2.73 o
   9   4   6          0.22          0.00         3.38 o
  -8   5   6          0.01          2.35         2.20 o
  -7   5   6          0.82          0.00         3.54 o
  -6   5   6          2.09          2.75         3.06 o
  -5   5   6          4.45          7.44         1.82 o
  -4   5   6          6.29          7.17         1.65 o
  -3   5   6          4.25          3.93         1.15 o
  -2   5   6         45.92         52.49         3.72 o
  -1   5   6          8.78         10.63         1.65 o
   0   5   6         37.35         48.05         4.60 o
   1   5   6         10.33          7.67         2.39 o
   2   5   6          4.14          4.24         1.62 o
   3   5   6         80.26         69.75         6.24 o
   4   5   6         27.69         22.43         3.72 o
   5   5   6         19.61         16.38         6.34 o
   6   5   6         19.16          7.92         2.92 o
   8   5   6          0.89          3.33         3.86 o
  -8   6   6          0.82          7.56         3.31 o
  -7   6   6          1.34          1.10         1.27 o
  -6   6   6          0.04          1.28         1.15 o
  -5   6   6          7.70          7.70         1.80 o
  -4   6   6          8.92          8.60         1.86 o
  -3   6   6         35.50         36.68         3.38 o
  -2   6   6          6.23          6.09         1.36 o
  -1   6   6         37.27         35.62         2.90 o
   0   6   6         15.84         14.48         2.55 o
   1   6   6         23.99          5.62         1.92 o
   2   6   6         42.14         34.34         3.79 o
   4   6   6         27.04         26.65         4.61 o
   5   6   6         15.97         19.53         2.96 o
   6   6   6          0.81          0.00         2.40 o
   7   6   6          0.38          0.13         1.85 o
  -8   7   6          1.80          6.62         2.87 o
  -7   7   6          6.97         13.24         3.24 o
  -6   7   6          7.57         12.41         3.34 o
  -5   7   6          0.23          0.00         1.43 o
  -4   7   6         24.67         29.11         3.29 o
  -3   7   6          8.53          7.93         1.22 o
  -2   7   6         56.68         57.01         4.03 o
  -1   7   6         17.45         18.45         2.05 o
   0   7   6         20.27         24.39         3.26 o
   3   7   6         25.78         28.46         4.73 o
   4   7   6          1.58          0.58         2.03 o
   5   7   6         10.29         13.99         2.87 o
   6   7   6          5.59          5.63         2.05 o
   7   7   6          4.34          5.10         2.72 o
   8   7   6          0.19          0.00         4.19 o
  -8   8   6          0.91          0.00         5.05 o
  -7   8   6          2.92          3.33         2.22 o
  -6   8   6          6.94          8.05         2.54 o
  -5   8   6          9.26         12.90         2.40 o
  -4   8   6         29.03         31.94         3.56 o
  -3   8   6         52.67         57.57         4.40 o
  -2   8   6         15.59         17.23         2.28 o
  -1   8   6        134.61        149.21         9.98 o
   0   8   6         73.66         80.12         6.32 o
   2   8   6          0.36          0.00         2.26 o
   3   8   6          7.11          6.10         2.14 o
   4   8   6          0.76          0.62         2.40 o
   5   8   6          2.34          5.54         1.86 o
   6   8   6          2.72          3.67         1.89 o
   7   8   6          0.05          0.00         2.51 o
  -7   9   6          0.16          0.00         1.27 o
  -6   9   6          0.74          0.04         1.12 o
  -5   9   6         16.46         18.47         3.23 o
  -4   9   6         17.19         22.54         4.04 o
  -3   9   6         33.83         33.19         4.57 o
  -2   9   6         11.85         11.91         2.68 o
  -1   9   6         23.45         27.41         3.94 o
   0   9   6          2.82          1.77         2.42 o
   4   9   6          2.53          1.49         1.87 o
   5   9   6          0.71          0.97         1.34 o
   6   9   6          1.44          0.11         1.05 o
   7   9   6          0.47          1.75         2.61 o
  -7  10   6          3.31          7.97         3.28 o
  -6  10   6          0.38          3.21         2.11 o
  -5  10   6          9.44         11.96         3.41 o
  -4  10   6         15.20         16.55         3.61 o
  -3  10   6         29.25         31.40         4.60 o
  -2  10   6          4.42          1.84         2.11 o
  -1  10   6         27.13         32.52         4.49 o
   0  10   6          2.24          0.62         0.95 o
   4  10   6          1.00          0.00         2.00 o
   5  10   6          1.40          1.95         1.52 o
   6  10   6          0.39          0.00         1.14 o
  -6  11   6          2.10          5.35         2.62 o
  -5  11   6          0.43          2.49         2.17 o
  -4  11   6          5.14          4.62         1.99 o
  -3  11   6          9.69          8.44         2.27 o
  -2  11   6          5.04          3.87         1.49 o
  -1  11   6          0.77          2.46         1.73 o
   0  11   6          1.04          0.73         0.97 o
   1  11   6          6.89          7.73         2.73 o
   4  11   6          1.14          1.70         1.14 o
   5  11   6          0.30          1.46         1.52 o
   6  11   6          0.32          0.00         1.83 o
  -5  12   6          1.56          7.04         3.16 o
  -4  12   6          0.50          1.00         1.41 o
  -3  12   6          3.81          3.79         1.38 o
  -2  12   6          2.73          3.80         1.80 o
  -1  12   6          0.08          1.07         1.19 o
   0  12   6         12.21         15.26         3.22 o
   1  12   6          1.41          1.74         1.59 o
   2  12   6          2.45          0.26         1.52 o
   4  12   6          0.73          0.00         1.95 o
   5  12   6          0.45          2.19         2.12 o
  -4  13   6          1.34          2.04         1.41 o
  -3  13   6          0.15          1.77         1.25 o
  -2  13   6          1.37          7.61         2.66 o
  -1  13   6          4.93          6.33         2.21 o
   0  13   6          2.59          6.58         2.72 o
   1  13   6          0.58          0.46         1.71 o
   2  13   6          2.30          5.25         3.15 o
   3  13   6          0.45          0.00         2.44 o
   4  13   6          3.09          6.54         3.45 o
  -3  14   6          2.05          8.49         3.21 o
  -2  14   6          1.09          2.23         1.46 o
  -1  14   6          3.38          3.68         2.18 o
   0  14   6          0.80          3.62         1.92 o
   1  14   6          1.16          4.45         2.35 o
   2  14   6          0.54          0.00         1.40 o
   3  14   6          0.05          0.27         1.40 o
  -1  15   6          0.19          2.03         2.06 o
   0  15   6          1.28          2.55         1.71 o
   1  15   6          0.67          0.00         1.24 o
  -2 -14   7          1.07          1.38         2.77 o
  -1 -14   7          0.10          1.17         1.64 o
   0 -14   7          1.21          0.00         1.75 o
   1 -14   7          0.63          3.13         2.99 o
   2 -14   7          0.40          0.98         1.94 o
  -4 -13   7          0.54          2.93         2.38 o
  -3 -13   7          1.02          0.00         1.26 o
  -2 -13   7          0.10          0.00         1.57 o
  -1 -13   7          0.11          0.86         1.94 o
   0 -13   7          0.20          0.00         3.80 o
   1 -13   7          0.01          0.00         2.22 o
   2 -13   7          1.38          0.71         1.10 o
   3 -13   7          0.35          3.00         1.51 o
  -4 -12   7          0.05          0.00         2.44 o
  -3 -12   7          0.38          0.15         1.90 o
  -2 -12   7          3.20          6.95         2.53 o
  -1 -12   7          0.69          1.82         1.63 o
   0 -12   7          1.13          0.86         0.96 o
   1 -12   7          1.77          3.03         1.30 o
   2 -12   7          5.15          7.97         1.90 o
   3 -12   7          1.00          0.35         0.99 o
   4 -12   7          0.80          1.92         2.10 o
  -5 -11   7          2.31          3.64         3.69 o
  -4 -11   7          0.47          0.00         1.72 o
  -3 -11   7          1.10          1.94         1.47 o
  -2 -11   7          1.41          0.96         1.45 o
  -1 -11   7          0.79          0.83         0.90 o
   0 -11   7          2.06          0.15         1.21 o
   1 -11   7          3.46          0.20         2.83 o
   2 -11   7          2.19          2.94         1.94 o
   3 -11   7          4.63          3.91         2.89 o
   4 -11   7          1.13          3.18         2.10 o
   5 -11   7          1.59          2.83         1.69 o
  -6 -10   7          0.79          0.97         2.13 o
  -5 -10   7          7.90          3.60         3.06 o
  -4 -10   7          2.35          2.47         1.97 o
  -3 -10   7         11.58         11.82         2.81 o
  -2 -10   7          6.15          5.00         1.65 o
  -1 -10   7          0.09          1.69         0.80 o
   0 -10   7          0.83          0.16         0.70 o
   1 -10   7          2.95          1.20         1.20 o
   2 -10   7          2.44          1.76         1.41 o
   3 -10   7          3.34          4.00         1.69 o
   4 -10   7          1.63          1.70         2.42 o
   5 -10   7          1.47          0.00         1.13 o
   6 -10   7          0.05          0.69         2.03 o
  -7  -9   7          4.26          0.00         2.40 o
  -6  -9   7          0.02          0.00         1.21 o
  -5  -9   7         11.04          3.76         5.11 o
  -4  -9   7          8.07          4.06         2.44 o
  -3  -9   7         22.71         25.33         5.19 o
  -2  -9   7         13.50         11.31         2.27 o
  -1  -9   7         12.39          9.10         2.06 o
   0  -9   7          1.33          0.91         1.17 o
   1  -9   7         17.57         16.74         3.06 o
   2  -9   7          7.03          8.48         2.21 o
   3  -9   7          0.01          0.00         1.49 o
   4  -9   7          0.35          0.00         1.65 o
   5  -9   7          0.65          0.56         1.15 o
   6  -9   7          1.32          2.07         1.25 o
  -7  -8   7          1.35          0.36         2.78 o
  -6  -8   7          8.35          1.15         4.41 o
  -5  -8   7          2.26          2.39         1.69 o
  -4  -8   7          9.56          4.00         7.25 o
  -3  -8   7          1.88          1.59         1.89 o
  -2  -8   7         19.06         17.89         2.92 o
  -1  -8   7          2.51          1.76         2.21 o
   0  -8   7         14.95         14.89         2.85 o
   1  -8   7          4.51          5.17         1.42 o
   2  -8   7         12.20         10.98         2.57 o
   3  -8   7          0.49          2.76         1.59 o
   4  -8   7          4.52          2.74         1.59 o
   5  -8   7          1.15          2.45         1.52 o
   6  -8   7          1.75          0.00         1.00 o
   7  -8   7          0.40          0.31         1.32 o
  -7  -7   7          2.57          2.09         1.49 o
  -6  -7   7          2.01          2.44         4.15 o
  -5  -7   7          6.71          1.09         2.40 o
  -4  -7   7         18.67         10.25         6.93 o
  -3  -7   7          5.68          0.72         2.36 o
  -2  -7   7         73.05         74.20         5.44 o
  -1  -7   7         26.85         23.11         3.14 o
   0  -7   7          4.13          1.71         1.20 o
   1  -7   7         44.27         36.56         4.25 o
   2  -7   7         38.37         40.36         4.58 o
   3  -7   7         10.50          7.94         1.99 o
   4  -7   7         16.75         13.25         2.97 o
   5  -7   7          5.95          5.71         2.27 o
   6  -7   7          3.10          3.46         1.88 o
   7  -7   7          0.62          0.03         1.30 o
  -8  -6   7          3.63          4.62         3.96 o
  -7  -6   7          0.85          0.00         2.18 o
  -6  -6   7          9.80          2.97         4.93 o
  -5  -6   7          3.20          2.90         1.46 o
  -4  -6   7         15.21         12.00         4.00 o
  -3  -6   7         19.07         18.45         2.56 o
  -2  -6   7          8.45          8.37         1.84 o
  -1  -6   7         46.25         44.20         4.30 o
   0  -6   7         26.75         21.56         3.09 o
   1  -6   7          4.45          6.09         1.71 o
   2  -6   7          5.59          4.83         1.49 o
   3  -6   7          5.67          5.17         1.64 o
   4  -6   7         12.30         14.73         3.05 o
   5  -6   7          0.83          1.68         1.60 o
   6  -6   7          5.58          2.23         1.13 o
   7  -6   7          0.03          0.26         0.93 o
   8  -6   7          0.14          0.00         2.27 o
  -8  -5   7          0.33          0.40         2.75 o
  -7  -5   7          2.94          4.46         2.40 o
  -6  -5   7          8.54          3.22         3.08 o
  -5  -5   7         11.84          5.57         4.44 o
  -4  -5   7          2.36          1.74         0.98 o
  -3  -5   7         12.32          7.63         3.00 o
  -2  -5   7         23.14         27.12         3.11 o
  -1  -5   7          6.18          5.07         1.34 o
   0  -5   7          2.97          3.04         1.03 o
   1  -5   7         73.10         76.87         5.73 o
   2  -5   7         38.13         33.25         3.93 o
   3  -5   7          1.48          4.29         1.56 o
   4  -5   7         24.46         26.08         3.81 o
   5  -5   7          5.74          4.07         1.39 o
   6  -5   7          0.47          1.70         0.76 o
   7  -5   7          0.96          2.02         1.43 o
   8  -5   7          1.39          2.40         1.41 o
  -8  -4   7          2.35          3.24         3.72 o
  -7  -4   7          2.76          3.17         1.84 o
  -6  -4   7          8.39          2.59         2.13 o
  -5  -4   7          1.72          1.79         0.88 o
  -4  -4   7         60.53         58.48         5.04 o
  -3  -4   7         11.91         12.32         1.57 o
  -2  -4   7          6.95          7.55         1.25 o
  -1  -4   7         58.75         57.85         3.80 o
   0  -4   7         25.40         26.31         3.74 o
   1  -4   7         93.16         74.66         5.69 o
   2  -4   7          0.91          0.00         1.51 o
   3  -4   7         36.12         36.31         4.17 o
   4  -4   7         41.67         41.68         4.56 o
   5  -4   7          0.93          1.11         0.72 o
   6  -4   7          4.67          4.66         1.29 o
   7  -4   7          0.78          0.00         0.86 o
   8  -4   7          0.36          0.00         1.25 o
  -8  -3   7          0.03          0.11         1.44 o
  -7  -3   7          0.81          0.00         1.65 o
  -6  -3   7          0.44          0.49         0.81 o
  -5  -3   7         16.01         18.62         3.11 o
  -4  -3   7          3.13          1.34         0.59 o
  -3  -3   7         27.52         26.23         3.13 o
  -2  -3   7         90.12         85.24         4.49 o
  -1  -3   7         33.15         31.46         2.86 o
   0  -3   7         32.90         34.76         3.94 o
   1  -3   7         16.08         20.68         2.00 o
   2  -3   7         90.59         94.03         9.37 o
   3  -3   7         12.37          9.07         1.63 o
   4  -3   7         20.04         21.88         2.61 o
   5  -3   7         11.74         14.48         2.13 o
   6  -3   7          1.75          1.26         0.66 o
   7  -3   7          1.05          3.52         1.33 o
   8  -3   7          1.97          2.36         1.53 o
  -9  -2   7          0.28          0.00         1.88 o
  -8  -2   7          1.48          2.30         1.65 o
  -7  -2   7          1.58          2.87         2.01 o
  -6  -2   7          4.03          3.64         1.51 o
  -5  -2   7         22.26         25.68         3.70 o
  -4  -2   7         12.92         11.07         2.13 o
  -3  -2   7          6.58          4.30         2.26 o
  -2  -2   7         69.80         74.16         3.72 o
  -1  -2   7         13.59         15.00         2.00 o
   0  -2   7          2.32          1.55         0.53 o
   1  -2   7         32.75         32.76         2.82 o
   2  -2   7        185.70        172.69         6.93 o
   3  -2   7          7.69          8.33         1.68 o
   4  -2   7         46.43         42.29         4.15 o
   5  -2   7         11.01         15.88         2.29 o
   6  -2   7          3.47          4.23         1.33 o
   7  -2   7          6.76          5.85         1.68 o
   8  -2   7          1.40          2.61         2.54 o
  -9  -1   7          0.35          0.65         1.54 o
  -8  -1   7          0.34          0.97         2.69 o
  -7  -1   7          2.88          1.54         0.97 o
  -6  -1   7         10.70          9.30         2.77 o
  -5  -1   7          8.60          8.17         2.00 o
  -4  -1   7         25.85         25.99         2.66 o
  -3  -1   7         22.41         20.61         2.14 o
  -2  -1   7         31.71         33.26         2.74 o
  -1  -1   7         21.43         24.64         2.77 o
   0  -1   7         43.35         33.81         3.02 o
   1  -1   7         13.24         13.40         1.20 o
   2  -1   7        163.70        191.12        19.62 o
   3  -1   7        146.34        150.05         7.02 o
   4  -1   7         71.17         72.38         5.31 o
   5  -1   7         79.13         85.28         6.35 o
   6  -1   7          1.62          1.82         0.72 o
   7  -1   7          4.65          3.63         1.50 o
   8  -1   7          1.54          0.55         1.48 o
  -9   0   7          0.76          3.10         2.13 o
  -8   0   7          0.03          0.00         1.51 o
  -7   0   7          4.84          8.07         2.78 o
  -6   0   7          0.42          0.00         1.62 o
  -5   0   7         23.68         24.42         2.89 o
  -4   0   7          0.44          0.00         0.72 o
  -3   0   7          4.04          3.00         0.93 o
  -2   0   7          2.00          2.75         1.21 o
  -1   0   7        366.52        370.04        11.35 o
   0   0   7        293.58        307.99         9.93 o
   1   0   7        231.77        237.17         8.60 o
   2   0   7        271.24        248.25        65.95 o
   3   0   7        355.94        345.83        10.97 o
   4   0   7          3.83          6.19         1.65 o
   5   0   7         10.85         11.12         2.69 o
   6   0   7         12.07         12.21         2.21 o
   7   0   7          0.13          0.00         1.46 o
   8   0   7          0.09          0.00         1.80 o
  -9   1   7          0.35          0.22         2.78 o
  -8   1   7          0.34          0.85         2.83 o
  -7   1   7          2.87          2.32         1.53 o
  -6   1   7         10.69          8.01         1.76 o
  -5   1   7          8.57         11.51         2.18 o
  -4   1   7         25.86         31.75         3.06 o
  -3   1   7         22.43         22.47         2.47 o
  -2   1   7         31.72         40.99         3.16 o
  -1   1   7         21.43         25.44         3.03 o
   0   1   7         43.31         37.55         3.48 o
   1   1   7         13.27          9.46         2.48 o
   2   1   7        163.49        177.92        11.57 o
   4   1   7         71.15         62.18        12.28 o
   5   1   7         79.04         85.62         6.41 o
   6   1   7          1.63          0.18         0.91 o
   7   1   7          4.65          5.25         1.88 o
   8   1   7          1.54          1.09         1.16 o
  -9   2   7          0.28          0.77         1.44 o
  -8   2   7          1.47          2.32         1.26 o
  -7   2   7          1.59          0.54         1.86 o
  -6   2   7          4.04          3.69         1.47 o
  -5   2   7         22.24         24.14         2.96 o
  -4   2   7         12.90         15.60         2.27 o
  -3   2   7          6.60          7.72         1.49 o
  -2   2   7         69.86         63.80         4.09 o
  -1   2   7         13.58         13.20         2.13 o
   0   2   7          2.35          1.41         0.59 o
   1   2   7         32.72         23.46         4.37 o
   2   2   7        185.51        154.23        10.48 o
   3   2   7          7.64          5.35         1.84 o
   4   2   7         46.45         47.89         6.06 o
   5   2   7         11.02          8.88         2.19 o
   6   2   7          3.47          4.19         1.62 o
   7   2   7          6.76          3.53         2.04 o
   8   2   7          1.39          0.54         1.93 o
  -8   3   7          0.03          0.00         1.06 o
  -7   3   7          0.81          0.58         1.85 o
  -6   3   7          0.44          0.47         1.54 o
  -5   3   7         16.01         17.27         2.50 o
  -4   3   7          3.13          1.79         1.02 o
  -3   3   7         27.55         26.30         2.83 o
  -2   3   7         90.15        103.83         5.25 o
  -1   3   7         33.11         30.15         3.32 o
   0   3   7         32.92         32.81         3.28 o
   1   3   7         16.02         17.00         3.01 o
   2   3   7         90.58        116.71         8.66 o
   3   3   7         12.39          8.17         2.36 o
   4   3   7         20.06         21.25         4.00 o
   5   3   7         11.78         11.90         3.29 o
   6   3   7          1.76          1.07         1.23 o
   7   3   7          1.06          3.09         2.44 o
   8   3   7          1.97          0.00         1.40 o
  -8   4   7          2.34          0.75         1.13 o
  -7   4   7          2.76          2.82         1.43 o
  -6   4   7          8.39          9.27         2.25 o
  -5   4   7          1.72          0.69         1.84 o
  -4   4   7         60.52         64.30         4.73 o
  -3   4   7         11.91         11.28         1.90 o
  -2   4   7          6.94          7.59         1.54 o
  -1   4   7         58.84         62.80         5.50 o
   0   4   7         25.40         28.42         3.09 o
   1   4   7         93.20         79.01         6.73 o
   2   4   7          0.91          0.05         0.88 o
   3   4   7         36.15         31.31         4.20 o
   4   4   7         41.69         31.39         5.31 o
   5   4   7          0.93          1.68         0.99 o
   7   4   7          0.78          4.08         2.79 o
   8   4   7          0.36          0.00         1.86 o
  -8   5   7          0.33          2.10         1.54 o
  -7   5   7          2.95          2.78         1.20 o
  -6   5   7          8.55          6.99         2.06 o
  -5   5   7         11.87         12.33         2.24 o
  -4   5   7          2.37          1.47         1.13 o
  -3   5   7         12.31         10.67         2.01 o
  -2   5   7         23.16         26.79         2.89 o
  -1   5   7          6.19          5.44         1.26 o
   0   5   7          2.97          1.08         0.91 o
   1   5   7         73.04         65.64         6.12 o
   2   5   7         38.19         26.63         3.90 o
   3   5   7          1.49          2.55         1.36 o
   8   5   7          1.39          1.45         1.27 o
  -8   6   7          3.63          7.50         2.38 o
  -7   6   7          0.86          0.00         1.29 o
  -6   6   7          9.80         12.65         2.62 o
  -5   6   7          3.20          3.93         1.48 o
  -4   6   7         15.21         17.36         2.56 o
  -3   6   7         19.07         19.30         2.59 o
  -2   6   7          8.47          9.40         1.77 o
  -1   6   7         46.30         49.12         3.65 o
   0   6   7         26.78         23.80         2.77 o
   1   6   7          4.45          2.72         1.30 o
   5   6   7          0.83          0.00         1.38 o
   8   6   7          0.14          0.00         2.22 o
  -7   7   7          2.57          2.01         1.07 o
  -6   7   7          2.02          1.67         1.65 o
  -5   7   7          6.71          6.93         1.85 o
  -4   7   7         18.69         21.88         3.00 o
  -3   7   7          5.69          5.25         1.53 o
  -2   7   7         73.08         78.40         4.95 o
  -1   7   7         26.85         27.17         2.64 o
   0   7   7          4.12          4.15         2.10 o
   5   7   7          5.96          6.98         2.74 o
  -7   8   7          1.36          1.04         1.97 o
  -6   8   7          8.36          7.11         1.88 o
  -5   8   7          2.27          0.92         1.05 o
  -4   8   7          9.56         10.50         2.05 o
  -3   8   7          1.87          3.46         1.51 o
  -2   8   7         19.05         20.57         3.58 o
  -1   8   7          2.52          1.82         1.61 o
   0   8   7         14.93         18.60         3.07 o
   5   8   7          1.14          0.00         1.25 o
  -7   9   7          4.26          6.33         2.64 o
  -6   9   7          0.02          1.94         2.31 o
  -5   9   7         11.03         15.21         3.47 o
  -4   9   7          8.08          8.31         2.57 o
  -3   9   7         22.71         25.09         4.04 o
  -2   9   7         13.49         12.26         2.86 o
  -1   9   7         12.37         13.66         2.90 o
   0   9   7          1.32          1.84         0.90 o
   4   9   7          0.35          1.08         1.71 o
   5   9   7          0.65          0.00         2.20 o
   6   9   7          1.31          0.00         3.61 o
  -6  10   7          0.79          0.00         1.20 o
  -5  10   7          7.89          9.02         2.99 o
  -4  10   7          2.35          4.17         1.82 o
  -3  10   7         11.58         14.62         3.56 o
  -2  10   7          6.15          6.27         2.22 o
  -1  10   7          0.09          0.86         0.97 o
   0  10   7          0.83          1.16         0.95 o
   4  10   7          1.63          1.39         1.25 o
   5  10   7          1.46          1.99         1.94 o
  -5  11   7          2.31          2.20         2.72 o
  -4  11   7          0.47          0.60         3.48 o
  -3  11   7          1.10          0.88         2.57 o
  -2  11   7          1.41          0.96         1.42 o
  -1  11   7          0.79          1.24         1.43 o
   0  11   7          2.06          0.44         1.02 o
   1  11   7          3.45          0.00         2.14 o
   4  11   7          1.12          0.74         1.59 o
   5  11   7          1.59          4.13         2.54 o
  -5  12   7          1.44          0.00         3.39 o
  -4  12   7          0.05          0.00         1.52 o
  -3  12   7          0.38          0.85         2.01 o
  -2  12   7          3.21          2.47         2.23 o
  -1  12   7          0.68          1.34         2.19 o
   0  12   7          1.14          2.39         1.52 o
   1  12   7          1.77          0.67         1.81 o
   2  12   7          5.16          5.94         3.52 o
   4  12   7          0.80          3.04         2.55 o
  -4  13   7          0.54          0.75         1.58 o
  -3  13   7          1.02          0.41         1.89 o
  -2  13   7          0.10          0.00         1.61 o
  -1  13   7          0.11          0.00         1.18 o
   0  13   7          0.19          2.32         2.04 o
   1  13   7          0.02          0.00         1.44 o
   2  13   7          1.37          2.47         2.71 o
   3  13   7          0.35          0.00         2.80 o
  -2  14   7          1.07          1.13         3.23 o
  -1  14   7          0.09          0.00         1.18 o
   0  14   7          1.21          1.02         2.55 o
   1  14   7          0.63          0.00         3.02 o
   2  14   7          0.40          1.77         2.16 o
  -2 -13   8          0.35          0.59         1.57 o
  -1 -13   8          0.65          0.67         1.90 o
   0 -13   8          0.46          0.88         1.05 o
   1 -13   8          0.49          0.00         2.87 o
   2 -13   8          0.82          1.55         1.57 o
  -4 -12   8          0.02          0.00         2.07 o
  -3 -12   8          0.11          0.00         2.58 o
  -2 -12   8          1.55          0.73         1.33 o
  -1 -12   8          0.01          0.61         1.04 o
   0 -12   8          0.47          1.04         1.29 o
   1 -12   8          2.83          3.41         1.78 o
   2 -12   8          0.55          1.62         2.35 o
   3 -12   8          1.75          0.37         1.07 o
  -4 -11   8          3.72          0.38         1.87 o
  -3 -11   8          1.24          4.28         1.97 o
  -2 -11   8          0.63          4.48         2.11 o
  -1 -11   8          0.41          1.53         1.31 o
   0 -11   8          6.47          7.92         2.32 o
   1 -11   8          4.03          6.77         2.04 o
   2 -11   8          0.92          1.51         2.57 o
   3 -11   8          1.09          0.44         0.84 o
   4 -11   8          2.26          3.79         2.06 o
  -5 -10   8          4.49          2.23         1.64 o
  -4 -10   8          0.54          0.19         0.97 o
  -3 -10   8          3.39          2.91         5.48 o
  -2 -10   8          0.81          0.68         1.31 o
  -1 -10   8          2.17          4.47         1.65 o
   0 -10   8          2.77          3.76         1.56 o
   1 -10   8          8.88         12.59         3.17 o
   2 -10   8          3.21          1.80         1.85 o
   3 -10   8          1.11          0.00         1.35 o
   4 -10   8          0.37          1.25         1.17 o
   5 -10   8          0.22          0.48         1.01 o
  -6  -9   8          1.57          2.81         2.51 o
  -5  -9   8          4.21          5.72         3.38 o
  -4  -9   8          0.21          2.80         1.73 o
  -3  -9   8          0.83          2.42         2.02 o
  -2  -9   8          1.41          0.84         2.61 o
  -1  -9   8          1.40          1.63         1.91 o
   0  -9   8          3.35          5.21         1.93 o
   1  -9   8         15.18         15.88         3.12 o
   2  -9   8          7.10          4.72         1.37 o
   3  -9   8          9.74         12.36         2.97 o
   4  -9   8          4.02          1.74         1.17 o
   5  -9   8          1.26          1.85         1.39 o
   6  -9   8          1.87          3.52         2.06 o
  -6  -8   8          1.28          0.90         1.62 o
  -5  -8   8          8.79          8.16         3.70 o
  -4  -8   8         17.84         22.34         5.31 o
  -3  -8   8         18.00         21.11         4.98 o
  -2  -8   8          2.92          3.96         1.10 o
  -1  -8   8         13.41         11.42         2.35 o
   0  -8   8         10.52          7.48         2.11 o
   1  -8   8          8.83         10.79         2.72 o
   2  -8   8         22.89         27.32         4.05 o
   3  -8   8          5.17          3.65         1.79 o
   4  -8   8          3.06          2.01         1.11 o
   5  -8   8          5.81         10.95         3.02 o
   6  -8   8          1.47          3.61         1.93 o
  -7  -7   8          0.14          0.00         1.29 o
  -6  -7   8          4.08          7.06         3.55 o
  -5  -7   8          3.56          3.89         2.88 o
  -4  -7   8          6.96          0.77         3.26 o
  -3  -7   8          1.08          0.00         1.34 o
  -2  -7   8         25.75         29.12         3.60 o
  -1  -7   8         10.34         10.83         2.36 o
   0  -7   8         17.77         17.62         3.02 o
   1  -7   8         44.26         43.31         4.99 o
   2  -7   8         12.57         12.75         2.58 o
   3  -7   8          1.56          0.55         1.63 o
   4  -7   8          2.69          1.95         1.66 o
   5  -7   8          1.55          0.69         2.12 o
   6  -7   8          4.09          7.57         2.62 o
   7  -7   8          0.40          2.42         3.09 o
  -7  -6   8          0.25          3.95         2.17 o
  -6  -6   8          1.23          0.00         2.02 o
  -5  -6   8          5.70          0.00         1.32 o
  -4  -6   8          5.37          7.51         3.10 o
  -3  -6   8         10.27         10.81         4.13 o
  -2  -6   8          7.81          6.94         1.64 o
  -1  -6   8         89.22         94.25         6.61 o
   0  -6   8        127.86        117.75         7.56 o
   1  -6   8          6.06          5.75         1.79 o
   2  -6   8         57.40         52.32         5.30 o
   3  -6   8         12.53         11.14         2.74 o
   4  -6   8          0.05          0.00         1.56 o
   5  -6   8          3.84          3.89         1.57 o
   6  -6   8          0.62          3.34         1.83 o
   7  -6   8          0.83          0.00         1.76 o
  -8  -5   8          0.99          3.12         3.03 o
  -7  -5   8          0.61          2.29         1.50 o
  -6  -5   8          7.18          3.60         1.60 o
  -5  -5   8          1.06          0.23         1.40 o
  -4  -5   8          0.56          1.16         1.46 o
  -3  -5   8         11.44         10.79         2.21 o
  -2  -5   8         33.31         28.96         3.59 o
  -1  -5   8         35.88         32.12         3.70 o
   0  -5   8          2.20          1.87         1.15 o
   1  -5   8         36.50         34.81         4.11 o
   2  -5   8         59.09         57.15         5.42 o
   3  -5   8          5.53          6.00         1.87 o
   4  -5   8         28.72         27.97         4.12 o
   5  -5   8          1.96          0.00         1.20 o
   6  -5   8          1.02          1.18         2.22 o
   7  -5   8          2.55          4.83         1.97 o
  -8  -4   8          0.21          0.00         1.63 o
  -7  -4   8          0.07          0.00         1.68 o
  -6  -4   8          1.88          0.00         1.11 o
  -5  -4   8          2.45          2.19         1.12 o
  -4  -4   8         10.90          9.94         2.13 o
  -3  -4   8          2.22          1.69         0.81 o
  -2  -4   8          7.78          3.76         2.00 o
  -1  -4   8         24.27         29.95         5.43 o
   0  -4   8         20.47         18.99         3.01 o
   1  -4   8          0.15          1.43         1.24 o
   2  -4   8          2.63          1.18         1.01 o
   3  -4   8         15.30         15.77         3.02 o
   4  -4   8          2.87          2.98         1.24 o
   5  -4   8          7.55          9.30         2.46 o
   6  -4   8          4.58          5.26         2.02 o
   7  -4   8          0.06          0.56         1.03 o
   8  -4   8          0.97          0.00         1.87 o
  -8  -3   8          2.46          1.06         1.94 o
  -7  -3   8          1.15          0.28         1.78 o
  -6  -3   8          4.88          4.81         2.02 o
  -5  -3   8          0.26          0.11         1.43 o
  -4  -3   8         15.40         19.28         2.95 o
  -3  -3   8          1.76          1.11         0.89 o
  -2  -3   8          8.73          7.51         2.19 o
  -1  -3   8          5.45          3.81         1.00 o
   0  -3   8          7.72          7.05         2.46 o
   1  -3   8         15.21         15.99         3.64 o
   2  -3   8         18.53         12.00         3.51 o
   3  -3   8          5.77          7.93         2.21 o
   4  -3   8          0.36          3.14         1.21 o
   5  -3   8          3.02          5.41         1.64 o
   6  -3   8          0.24          3.11         1.26 o
   7  -3   8          0.88          1.87         1.34 o
   8  -3   8          0.21          0.00         1.97 o
  -8  -2   8          1.03          3.74         2.09 o
  -7  -2   8          0.38          1.69         1.89 o
  -6  -2   8          0.31          1.20         2.09 o
  -5  -2   8         20.15         19.71         3.55 o
  -4  -2   8         10.20         10.41         2.25 o
  -3  -2   8         25.40         29.68         3.52 o
  -2  -2   8         34.72         37.91         2.86 o
  -1  -2   8          1.71          1.87         0.93 o
   0  -2   8         26.42         27.88         2.93 o
   1  -2   8          0.55          1.22         0.87 o
   2  -2   8          2.77          2.05         2.10 o
   3  -2   8          9.61         10.36         3.60 o
   4  -2   8          1.52          2.10         1.88 o
   5  -2   8          0.34          0.00         1.28 o
   6  -2   8          4.76          6.94         3.04 o
   7  -2   8          1.46          1.35         1.20 o
   8  -2   8          0.56          2.45         1.72 o
  -8  -1   8          3.95          7.97         2.64 o
  -7  -1   8          3.50          1.23         1.47 o
  -6  -1   8          2.58          2.79         1.24 o
  -5  -1   8          5.60          6.50         2.16 o
  -4  -1   8          7.98          9.34         2.30 o
  -3  -1   8         48.84         51.48         3.63 o
  -2  -1   8         55.97         55.38         4.90 o
  -1  -1   8        126.25        129.61         6.72 o
   0  -1   8        137.93        141.30         6.83 o
   1  -1   8        241.35        235.38        13.11 o
   2  -1   8        120.05        106.06         9.70 o
   3  -1   8         50.26         54.22         7.12 o
   4  -1   8         55.59         61.94         8.40 o
   5  -1   8          1.89          1.07         1.02 o
   6  -1   8          7.63          7.07         1.69 o
   7  -1   8          2.37          1.43         0.90 o
   8  -1   8          0.79          1.41         1.03 o
  -8   0   8          1.76          0.86         2.88 o
  -7   0   8          6.10          4.45         5.30 o
  -6   0   8          3.00          5.84         2.45 o
  -5   0   8          0.31          1.94         0.82 o
  -4   0   8          1.37          0.91         0.60 o
  -3   0   8          6.44          6.27         1.28 o
  -2   0   8        117.44        138.46         6.09 o
  -1   0   8          0.49          2.42         1.43 o
   0   0   8        357.96        319.70        37.08 o
   1   0   8        228.38        218.13        16.58 o
   2   0   8         69.79         82.32         8.56 o
   3   0   8        177.65        179.44        12.93 o
   4   0   8          3.01          2.29         2.20 o
   5   0   8         52.51         62.04         5.47 o
   6   0   8          0.95          2.00         1.28 o
   7   0   8          0.35          0.50         0.83 o
   8   0   8          3.81          4.80         2.70 o
  -8   1   8          3.95          1.27         2.98 o
  -7   1   8          3.51          4.05         1.80 o
  -6   1   8          2.58          2.12         2.12 o
  -5   1   8          5.61          6.49         1.70 o
  -4   1   8          7.97         10.98         1.98 o
  -3   1   8         48.85         53.69         3.95 o
  -2   1   8         55.94         60.78         3.95 o
  -1   1   8        126.17        119.91         6.88 o
   0   1   8        137.96        147.28         7.36 o
   1   1   8        241.17        236.14        17.02 o
   2   1   8        120.23        110.72         9.51 o
   3   1   8         50.23         55.70         7.01 o
   4   1   8         55.61         59.22         7.18 o
   5   1   8          1.89          0.44         1.83 o
   6   1   8          7.62          6.29         2.15 o
   7   1   8          2.38          5.16         1.80 o
   8   1   8          0.78          0.20         1.41 o
  -8   2   8          1.03          0.00         0.98 o
  -7   2   8          0.38          0.33         1.90 o
  -6   2   8          0.31          0.19         0.81 o
  -5   2   8         20.14         18.84         2.79 o
  -4   2   8         10.20         13.52         2.19 o
  -3   2   8         25.40         30.31         3.10 o
  -2   2   8         34.72         38.79         3.37 o
  -1   2   8          1.71          1.20         0.83 o
   0   2   8         26.40         30.80         3.38 o
   1   2   8          0.54          0.53         0.71 o
   2   2   8          2.76          1.51         0.99 o
   3   2   8          9.55          8.26         2.99 o
   4   2   8          1.52          0.62         1.30 o
   5   2   8          0.34          0.61         1.01 o
   6   2   8          4.76          5.17         3.41 o
   7   2   8          1.46          0.00         2.95 o
   8   2   8          0.56          0.00         2.84 o
  -8   3   8          2.45          6.83         2.57 o
  -7   3   8          1.15          1.22         2.42 o
  -6   3   8          4.88          4.47         1.47 o
  -5   3   8          0.26          1.08         1.48 o
  -4   3   8         15.42         16.07         2.52 o
  -3   3   8          1.75          2.76         0.83 o
  -2   3   8          8.75          9.54         1.47 o
  -1   3   8          5.45          4.68         1.94 o
   0   3   8          7.69          6.37         1.64 o
   1   3   8         15.23         15.55         3.25 o
   2   3   8         18.57         15.57         3.59 o
   3   3   8          5.76         10.55         3.12 o
   5   3   8          3.03          3.68         1.78 o
   6   3   8          0.24          0.00         2.30 o
   7   3   8          0.88          2.64         2.19 o
   8   3   8          0.21          2.64         1.23 o
  -8   4   8          0.21          0.17         1.05 o
  -7   4   8          0.07          0.00         1.11 o
  -6   4   8          1.88          2.72         1.05 o
  -5   4   8          2.45          3.42         1.44 o
  -4   4   8         10.89         10.70         2.14 o
  -3   4   8          2.21          2.37         0.98 o
  -2   4   8          7.75          5.24         1.44 o
  -1   4   8         24.25         29.96         3.44 o
   0   4   8         20.41         22.95         3.01 o
   1   4   8          0.15          2.46         1.42 o
   2   4   8          2.64          0.00         1.35 o
   3   4   8         15.27         13.38         3.25 o
   4   4   8          2.87          5.24         2.18 o
   5   4   8          7.53          6.61         2.66 o
   7   4   8          0.06          0.70         1.98 o
   8   4   8          0.97          0.22         2.06 o
  -8   5   8          0.99          1.76         1.27 o
  -7   5   8          0.60          0.00         1.37 o
  -6   5   8          7.17          4.55         1.49 o
  -5   5   8          1.07          0.57         1.13 o
  -4   5   8          0.56          0.58         0.92 o
  -3   5   8         11.44          9.84         1.91 o
  -2   5   8         33.25         29.72         3.25 o
  -1   5   8         35.86         38.17         3.42 o
   0   5   8          2.20          2.09         1.29 o
   1   5   8         36.45         30.65         4.41 o
   2   5   8         59.00         45.94         5.84 o
   7   5   8          2.54          5.37         4.08 o
  -7   6   8          0.25          0.00         1.00 o
  -6   6   8          1.23          1.73         1.68 o
  -5   6   8          5.70          7.05         2.00 o
  -4   6   8          5.37          6.91         2.05 o
  -3   6   8         10.25          9.77         1.84 o
  -2   6   8          7.82          8.68         1.73 o
  -1   6   8         89.13         97.11         8.01 o
   0   6   8        127.76        122.66        13.24 o
  -7   7   8          0.14          0.00         1.64 o
  -6   7   8          4.07          3.61         1.64 o
  -5   7   8          3.56          3.79         1.52 o
  -4   7   8          6.95          7.26         1.82 o
  -3   7   8          1.08          0.36         1.43 o
  -2   7   8         25.75         29.07         3.19 o
  -1   7   8         10.33         13.39         2.93 o
   0   7   8         17.78         20.45         4.71 o
  -6   8   8          1.28          0.07         1.09 o
  -5   8   8          8.78         11.60         2.66 o
  -4   8   8         17.85         21.16         3.84 o
  -3   8   8         18.02         18.76         3.50 o
  -2   8   8          2.93          2.57         1.86 o
  -1   8   8         13.43         14.60         3.17 o
   0   8   8         10.54         10.73         2.52 o
  -6   9   8          1.57          0.27         2.09 o
  -5   9   8          4.21          7.36         3.01 o
  -4   9   8          0.21          0.00         1.77 o
  -3   9   8          0.83          0.00         1.59 o
  -2   9   8          1.42          1.87         1.16 o
  -1   9   8          1.41          1.14         1.62 o
   0   9   8          3.35          7.00         2.20 o
   5   9   8          1.26          0.72         1.50 o
  -5  10   8          4.49         10.47         3.69 o
  -4  10   8          0.54          0.28         1.39 o
  -3  10   8          3.40          2.02         4.11 o
  -2  10   8          0.81          0.13         3.02 o
  -1  10   8          2.17          3.97         1.82 o
   0  10   8          2.78          1.21         2.72 o
   1  10   8          8.88         14.86         4.85 o
   4  10   8          0.37          0.30         1.17 o
   5  10   8          0.22          0.00         2.36 o
  -5  11   8          1.62          0.00         3.30 o
  -4  11   8          3.72          3.43         2.08 o
  -3  11   8          1.24          3.31         2.33 o
  -2  11   8          0.63          2.35         1.56 o
  -1  11   8          0.42          0.00         1.89 o
   0  11   8          6.46         12.57         3.44 o
   1  11   8          4.05          4.16         5.62 o
   4  11   8          2.27          0.00         1.77 o
  -4  12   8          0.02          1.93         2.01 o
  -3  12   8          0.11          2.92         2.81 o
  -2  12   8          1.55          1.20         2.71 o
  -1  12   8          0.01          0.03         1.39 o
   0  12   8          0.47          1.30         1.26 o
   1  12   8          2.83          4.62         3.12 o
   2  12   8          0.55          0.00         2.45 o
  -2  13   8          0.35          1.80         1.84 o
  -1  13   8          0.64          2.48         2.81 o
   0  13   8          0.46          2.40         1.87 o
   1  13   8          0.48          0.54         2.23 o
   2  13   8          0.82          3.33         3.83 o
  -2 -12   9          0.76          3.82         3.17 o
  -1 -12   9          1.11          0.00         2.95 o
   0 -12   9          0.20          0.73         2.24 o
   1 -12   9          0.30          0.00         1.04 o
   2 -12   9          0.11          0.00         1.02 o
  -3 -11   9          0.17          0.00         0.97 o
  -2 -11   9          2.35          0.70         1.83 o
  -1 -11   9          3.19          0.30         1.40 o
   0 -11   9          1.79          0.36         1.28 o
   1 -11   9          1.96          3.93         1.59 o
   2 -11   9          4.14          3.26         1.38 o
   3 -11   9          3.10          3.22         2.50 o
  -4 -10   9          1.79          2.67         1.60 o
  -3 -10   9          2.41          0.40         1.50 o
  -2 -10   9          3.35          5.66         3.11 o
  -1 -10   9          1.16          3.37         1.77 o
   0 -10   9          3.33          2.42         2.34 o
   1 -10   9          3.63          3.99         1.82 o
   2 -10   9          0.51          0.88         0.94 o
   3 -10   9          4.45          3.60         1.65 o
   4 -10   9          5.72          7.43         3.50 o
  -5  -9   9          1.18          3.17         1.77 o
  -4  -9   9          1.51          1.31         1.41 o
  -3  -9   9          1.91          0.57         1.08 o
  -2  -9   9          4.54          4.63         2.53 o
  -1  -9   9          1.50          0.00         0.88 o
   0  -9   9          2.66          3.41         1.70 o
   1  -9   9          1.24          0.21         0.85 o
   2  -9   9          5.51          4.90         2.45 o
   3  -9   9          3.04          4.59         1.99 o
   4  -9   9          0.80          1.56         1.46 o
   5  -9   9          0.30          0.00         2.21 o
  -6  -8   9          1.77          3.39         2.83 o
  -5  -8   9          1.52          0.00         1.37 o
  -4  -8   9          7.55         10.58         3.87 o
  -3  -8   9          1.21          3.63         2.49 o
  -2  -8   9          2.06          2.22         1.68 o
  -1  -8   9          0.44          1.47         1.26 o
   0  -8   9          1.64          3.64         1.97 o
   1  -8   9         13.24         15.38         3.10 o
   2  -8   9          3.49          1.02         1.23 o
   3  -8   9          1.45          0.64         2.71 o
   4  -8   9          5.18          7.45         2.53 o
   5  -8   9          1.06          0.00         0.97 o
  -6  -7   9          4.66          6.47         3.30 o
  -5  -7   9          0.60          0.45         1.26 o
  -4  -7   9          5.56          4.72         2.95 o
  -3  -7   9         10.14         12.28         3.97 o
  -2  -7   9          6.69          4.69         1.55 o
  -1  -7   9         13.23         13.09         2.67 o
   0  -7   9          0.75          0.62         1.26 o
   1  -7   9          5.53          5.60         2.07 o
   2  -7   9          0.69          0.66         1.31 o
   3  -7   9          6.88          8.92         2.61 o
   4  -7   9          0.81          2.32         1.75 o
   5  -7   9          4.66          6.75         2.74 o
   6  -7   9          1.81          0.77         3.05 o
  -7  -6   9          0.12          4.82         2.78 o
  -6  -6   9          2.26          3.58         3.00 o
  -5  -6   9          5.57          6.47         3.58 o
  -4  -6   9          1.19          2.64         1.69 o
  -3  -6   9         16.33         22.06         5.58 o
  -2  -6   9          9.21          8.22         2.03 o
  -1  -6   9         26.04         24.11         3.61 o
   0  -6   9         21.65         19.34         3.16 o
   1  -6   9          2.32          2.44         1.30 o
   2  -6   9          7.39          5.15         2.36 o
   3  -6   9          0.30          1.13         1.35 o
   4  -6   9          2.66          1.13         0.87 o
   5  -6   9          1.57          3.55         1.50 o
   6  -6   9          1.23          2.45         1.75 o
  -7  -5   9          2.49          5.79         3.35 o
  -6  -5   9          0.07          0.00         2.83 o
  -5  -5   9          1.19          0.00         2.24 o
  -4  -5   9         12.41         12.37         4.35 o
  -3  -5   9         21.29         22.92         5.82 o
  -2  -5   9         32.15         26.74         3.71 o
  -1  -5   9          0.21          0.06         1.05 o
   0  -5   9         22.57         23.10         3.39 o
   1  -5   9         17.79         19.60         3.38 o
   2  -5   9          0.71          0.68         1.60 o
   3  -5   9          1.64          0.50         0.78 o
   4  -5   9          2.17          2.19         2.40 o
   5  -5   9          0.72          1.26         2.27 o
   6  -5   9          0.13          1.74         1.23 o
   7  -5   9          0.28          1.85         2.52 o
  -7  -4   9          1.23          1.19         1.18 o
  -6  -4   9          2.92          3.53         3.18 o
  -5  -4   9          4.05          2.05         1.59 o
  -4  -4   9          9.18         10.67         3.65 o
  -3  -4   9          1.74          1.23         0.77 o
  -2  -4   9          4.64          6.54         1.82 o
  -1  -4   9         37.30         38.89         6.51 o
   0  -4   9         24.68         22.30         3.39 o
   1  -4   9          2.50          1.69         1.20 o
   2  -4   9         31.91         40.19         4.86 o
   3  -4   9         15.94         13.08         2.87 o
   4  -4   9          0.57          0.00         1.71 o
   5  -4   9          7.49          9.33         2.72 o
   6  -4   9          0.65          0.39         3.31 o
   7  -4   9          1.53          5.00         2.30 o
  -7  -3   9          2.89          3.30         2.12 o
  -6  -3   9          0.11          0.96         2.15 o
  -5  -3   9          1.39          1.10         1.46 o
  -4  -3   9          2.82          3.27         1.46 o
  -3  -3   9          2.26          6.05         3.06 o
  -2  -3   9         27.02         29.98         5.90 o
  -1  -3   9          2.25          2.72         1.75 o
   0  -3   9         44.45         42.49         6.69 o
   1  -3   9          8.36         10.14         3.12 o
   2  -3   9         25.85         29.89         5.89 o
   3  -3   9         17.29         20.49         3.53 o
   4  -3   9         16.21         24.75         3.83 o
   5  -3   9          0.96          0.29         0.91 o
   6  -3   9          2.14          1.40         1.01 o
   7  -3   9          0.11          1.33         1.85 o
  -7  -2   9          4.27          7.67         2.73 o
  -6  -2   9          1.69          3.09         2.29 o
  -5  -2   9          7.05          7.00         2.88 o
  -4  -2   9          0.35          0.83         1.14 o
  -3  -2   9         25.01         26.53         3.50 o
  -2  -2   9         18.60         19.11         2.93 o
  -1  -2   9         34.89         36.71         5.77 o
   0  -2   9         92.50         84.36         9.21 o
   1  -2   9         34.07         34.96         5.87 o
   2  -2   9         36.60         34.12         6.32 o
   3  -2   9          3.18          0.98         1.43 o
   4  -2   9          3.07          5.50         3.18 o
   5  -2   9          8.30         10.08         2.49 o
   6  -2   9          0.08          0.00         1.16 o
   7  -2   9          0.20          0.77         1.53 o
  -7  -1   9          2.96          3.85         2.37 o
  -6  -1   9          1.92          0.66         1.60 o
  -5  -1   9          2.52          4.01         2.26 o
  -4  -1   9          4.35          4.53         2.00 o
  -3  -1   9          9.43          8.70         2.07 o
  -2  -1   9         35.41         39.50         3.30 o
  -1  -1   9        152.19        166.10        15.15 o
   0  -1   9         63.32         74.06         5.22 o
   1  -1   9        124.80        131.81        11.22 o
   2  -1   9          3.41          3.02         1.90 o
   3  -1   9         30.64         25.69         5.43 o
   4  -1   9          0.52          0.00         1.95 o
   5  -1   9          9.76         10.83         3.94 o
   6  -1   9          6.50          7.04         2.34 o
   7  -1   9          1.62          1.80         1.08 o
  -8   0   9          0.56          0.00         1.36 o
  -7   0   9          2.77          6.61         2.73 o
  -6   0   9          5.67          4.57         1.98 o
  -5   0   9          0.80          0.41         1.65 o
  -4   0   9         23.69         23.34         3.77 o
  -3   0   9         50.50         59.93         4.22 o
  -2   0   9        166.72        189.10         7.68 o
  -1   0   9        334.98        337.13        12.26 o
   0   0   9         34.43         32.79         3.67 o
   1   0   9        100.43        107.48        10.32 o
   2   0   9          3.08          3.59         1.41 o
   3   0   9          2.09          0.00         1.23 o
   4   0   9         26.59         26.73         5.28 o
   5   0   9          3.61         10.38         3.61 o
   6   0   9          4.18          4.74         2.99 o
   7   0   9          2.16          2.33         2.08 o
  -7   1   9          2.96          2.02         1.87 o
  -6   1   9          1.92          0.32         1.20 o
  -5   1   9          2.52          0.64         1.36 o
  -4   1   9          4.34          4.06         1.41 o
  -3   1   9          9.44          9.73         1.82 o
  -2   1   9         35.32         33.93         3.23 o
  -1   1   9        152.20        178.10         8.82 o
   0   1   9         63.26         73.24         5.47 o
   1   1   9        124.69        131.00         7.30 o
   2   1   9          3.41          4.72         1.93 o
   3   1   9         30.61         31.61         5.57 o
   4   1   9          0.52          0.00         1.99 o
   5   1   9          9.75         10.82         3.86 o
   6   1   9          6.50          4.59         2.81 o
   7   1   9          1.62          3.59         2.28 o
  -7   2   9          4.28          7.58         2.89 o
  -6   2   9          1.70          0.14         1.33 o
  -5   2   9          7.05          9.47         2.14 o
  -4   2   9          0.35          1.24         1.03 o
  -3   2   9         24.99         27.85         3.09 o
  -2   2   9         18.63         21.70         2.83 o
  -1   2   9         34.85         34.05         3.94 o
   0   2   9         92.42         87.41         6.22 o
   1   2   9         34.08         39.16         4.03 o
   2   2   9         36.60         29.77         5.35 o
   3   2   9          3.18          1.79         1.14 o
   4   2   9          3.07          3.14         1.66 o
   5   2   9          8.29         10.82         3.33 o
   6   2   9          0.08          0.00         1.60 o
   7   2   9          0.20          0.00         1.56 o
  -7   3   9          2.88          0.00         1.84 o
  -6   3   9          0.11          1.18         1.40 o
  -5   3   9          1.38          0.72         1.12 o
  -4   3   9          2.82          2.98         1.02 o
  -3   3   9          2.25          4.25         1.43 o
  -2   3   9         27.05         36.63         4.65 o
  -1   3   9          2.26          1.77         1.13 o
   0   3   9         44.51         43.97         5.11 o
   1   3   9          8.37          7.99         1.99 o
   2   3   9         25.81         30.22         5.12 o
   3   3   9         17.29         20.76         4.37 o
   4   3   9         16.23         21.47         4.30 o
   5   3   9          0.96          0.00         1.66 o
  -7   4   9          1.23          0.00         1.59 o
  -6   4   9          2.92          0.74         1.53 o
  -5   4   9          4.04          6.17         1.87 o
  -4   4   9          9.20         11.94         2.35 o
  -3   4   9          1.75          3.17         1.27 o
  -2   4   9          4.64          5.43         1.61 o
  -1   4   9         37.38         42.20         3.68 o
   0   4   9         24.72         24.25         3.27 o
   1   4   9          2.52          2.83         1.46 o
   2   4   9         31.93         38.16         5.85 o
   3   4   9         15.93         18.27         3.91 o
   6   4   9          0.65          4.99         3.42 o
  -7   5   9          2.49          3.64         1.85 o
  -6   5   9          0.07          0.00         1.16 o
  -5   5   9          1.19          0.22         1.17 o
  -4   5   9         12.39         11.77         2.70 o
  -3   5   9         21.31         25.43         3.19 o
  -2   5   9         32.15         33.88         3.54 o
  -1   5   9          0.21          0.00         1.03 o
   0   5   9         22.56         24.28         3.21 o
   1   5   9         17.78         17.79         4.55 o
   7   5   9          0.28          2.36         2.27 o
  -7   6   9          0.12          2.30         1.64 o
  -6   6   9          2.26          5.49         1.83 o
  -5   6   9          5.56          6.92         2.22 o
  -4   6   9          1.20          1.85         1.07 o
  -3   6   9         16.31         19.58         2.95 o
  -2   6   9          9.22         10.24         1.95 o
  -1   6   9         26.02         27.54         3.07 o
   0   6   9         21.59         24.79         5.58 o
   1   6   9          2.32          1.22         1.37 o
  -6   7   9          4.67          7.22         2.56 o
  -5   7   9          0.59          1.18         1.26 o
  -4   7   9          5.56          5.70         1.65 o
  -3   7   9         10.14         10.89         3.06 o
  -2   7   9          6.66          4.23         1.69 o
  -1   7   9         13.23         14.66         3.32 o
   0   7   9          0.74          0.00         2.64 o
   1   7   9          5.52          5.45         2.95 o
  -6   8   9          1.77          2.24         2.91 o
  -5   8   9          1.52          4.15         2.31 o
  -4   8   9          7.54         12.87         3.28 o
  -3   8   9          1.21          2.46         2.12 o
  -2   8   9          2.06          6.05         2.37 o
  -1   8   9          0.44          0.00         1.01 o
   0   8   9          1.63          0.21         1.54 o
   1   8   9         13.24         18.60         5.25 o
  -5   9   9          1.18          1.76         2.31 o
  -4   9   9          1.52          0.64         1.45 o
  -3   9   9          1.91          2.88         2.45 o
  -2   9   9          4.54          2.83         2.33 o
  -1   9   9          1.50          0.00         1.15 o
   0   9   9          2.66          3.66         2.17 o
  -4  10   9          1.79          1.80         1.86 o
  -3  10   9          2.41          1.84         1.76 o
  -2  10   9          3.35          0.43         1.23 o
  -1  10   9          1.16          0.97         1.16 o
   0  10   9          3.32          3.77         1.88 o
   1  10   9          3.63          1.33         1.87 o
  -3  11   9          0.17          0.00         1.20 o
  -2  11   9          2.35          4.91         2.64 o
  -1  11   9          3.19          4.12         2.40 o
   0  11   9          1.80          0.14         1.42 o
   1  11   9          1.97          3.19         1.98 o
  -2  12   9          0.76          0.52         1.44 o
  -1  12   9          1.11          1.09         1.37 o
   0  12   9          0.21          0.00         1.61 o
   1  12   9          0.30          1.43         1.57 o
   2  12   9          0.11          1.31         1.43 o
  -2 -11  10          1.24          0.00         2.67 o
  -1 -11  10          1.05          3.32         2.66 o
   0 -11  10          0.06          0.00         1.50 o
   1 -11  10          0.68          0.58         3.89 o
  -3 -10  10          1.76          4.21         3.00 o
  -2 -10  10          0.55          2.02         1.72 o
  -1 -10  10          2.95          2.78         1.90 o
   0 -10  10          0.26          0.93         1.15 o
   1 -10  10          2.47          5.06         2.47 o
   2 -10  10          2.20          4.04         1.90 o
   3 -10  10          0.01          0.00         1.80 o
  -4  -9  10          0.27          1.99         2.24 o
  -3  -9  10          0.89          0.07         1.00 o
  -2  -9  10          1.00          0.08         1.92 o
  -1  -9  10          2.79          2.80         1.59 o
   0  -9  10          1.58          0.00         1.72 o
   1  -9  10          1.81          1.86         1.33 o
   2  -9  10         15.38         22.63         4.23 o
   3  -9  10          2.84          8.72         3.98 o
   4  -9  10          4.93          7.27         2.67 o
  -5  -8  10          2.59          0.00         1.78 o
  -4  -8  10          6.27          3.92         2.39 o
  -3  -8  10          3.66          4.58         2.89 o
  -2  -8  10          0.92          0.24         1.16 o
  -1  -8  10          1.69          0.09         2.29 o
   0  -8  10          5.02          4.46         1.97 o
   1  -8  10          2.28          1.35         2.18 o
   2  -8  10          0.08          0.00         1.92 o
   3  -8  10          2.77          5.40         2.33 o
   4  -8  10          2.12          1.78         1.99 o
  -5  -7  10          2.01          5.17         3.70 o
  -4  -7  10          8.61          9.97         4.00 o
  -3  -7  10          0.21          1.12         1.76 o
  -2  -7  10          8.92         11.70         4.03 o
  -1  -7  10          0.84          0.28         1.04 o
   0  -7  10          2.42          2.67         1.51 o
   1  -7  10          3.01          4.02         2.55 o
   2  -7  10          1.90          4.29         1.97 o
   3  -7  10          0.01          2.05         1.15 o
   4  -7  10          1.78          3.00         1.19 o
   5  -7  10          5.22          6.88         2.53 o
  -6  -6  10          0.88          0.87         1.94 o
  -5  -6  10          6.31          1.83         1.38 o
  -4  -6  10          4.84          5.42         3.64 o
  -3  -6  10          4.99          5.76         2.77 o
  -2  -6  10         13.04         13.88         3.62 o
  -1  -6  10          1.02          3.04         1.00 o
   0  -6  10          6.12          4.82         2.08 o
   1  -6  10          0.14          0.94         1.35 o
   2  -6  10          4.83          2.74         1.26 o
   3  -6  10          5.65          5.16         1.92 o
   4  -6  10          0.15          0.00         1.54 o
   5  -6  10          0.49          0.53         1.57 o
  -6  -5  10          0.72          4.01         2.53 o
  -5  -5  10          6.11         10.34         4.45 o
  -4  -5  10          2.49          0.58         2.23 o
  -3  -5  10         14.85         13.97         4.46 o
  -2  -5  10         14.27         17.13         3.10 o
  -1  -5  10          0.92          1.70         1.05 o
   0  -5  10          6.32          4.19         2.02 o
   1  -5  10          0.17          1.41         1.62 o
   2  -5  10          4.34          3.80         0.93 o
   3  -5  10          2.15          5.76         2.31 o
   4  -5  10          0.07          0.60         1.81 o
   5  -5  10          1.53          2.85         1.75 o
   6  -5  10          1.14          1.44         1.15 o
  -6  -4  10          3.27          9.74         4.69 o
  -5  -4  10          3.50          5.14         3.21 o
  -4  -4  10          7.82          5.96         2.91 o
  -3  -4  10          6.58          9.63         3.88 o
  -2  -4  10          6.73          6.40         1.92 o
  -1  -4  10         10.34          8.29         2.19 o
   0  -4  10          2.14          0.55         0.87 o
   1  -4  10         12.46         11.06         2.69 o
   2  -4  10         13.09         12.71         2.63 o
   3  -4  10          4.23          6.08         2.26 o
   4  -4  10          1.75          2.07         2.46 o
   5  -4  10          1.18          0.37         3.11 o
   6  -4  10          0.18          0.00         1.88 o
  -7  -3  10          0.60          0.87         2.35 o
  -6  -3  10          4.72          4.66         3.36 o
  -5  -3  10          0.85          2.29         2.42 o
  -4  -3  10          5.94          6.98         3.63 o
  -3  -3  10          9.29         10.30         3.73 o
  -2  -3  10          0.08          0.75         1.77 o
  -1  -3  10          5.57          4.78         2.55 o
   0  -3  10         13.32          9.73         3.57 o
   1  -3  10          4.93          4.00         2.13 o
   2  -3  10          1.72          2.24         1.83 o
   3  -3  10          8.85          8.70         2.21 o
   4  -3  10          1.62          0.99         1.22 o
   5  -3  10          2.23          3.18         1.01 o
   6  -3  10          0.23          0.80         0.88 o
  -7  -2  10          2.00          0.52         1.97 o
  -6  -2  10          0.33          0.00         1.50 o
  -5  -2  10          5.71          8.49         2.50 o
  -4  -2  10         12.03         14.99         4.84 o
  -3  -2  10          9.88         14.46         4.50 o
  -2  -2  10          9.92         10.21         3.59 o
  -1  -2  10          6.03          5.64         2.75 o
   0  -2  10          6.94          6.61         2.72 o
   1  -2  10         13.35         15.76         4.27 o
   2  -2  10          1.20          0.00         1.29 o
   3  -2  10          0.63          0.47         1.64 o
   4  -2  10          2.98          3.55         2.67 o
   5  -2  10          3.71          5.16         1.99 o
   6  -2  10          1.06          1.76         1.65 o
  -7  -1  10          1.30          2.20         1.93 o
  -6  -1  10          5.66          5.54         2.47 o
  -5  -1  10         18.32         21.73         3.88 o
  -4  -1  10         14.86         17.04         3.33 o
  -3  -1  10         60.11         68.47         7.40 o
  -2  -1  10         14.17         11.70         2.95 o
  -1  -1  10          8.75          7.53         2.99 o
   0  -1  10         12.18          9.74         3.28 o
   1  -1  10          3.09          1.67         1.81 o
   2  -1  10          9.98          9.97         3.46 o
   3  -1  10          0.77          1.69         2.13 o
   4  -1  10          3.19          3.12         1.52 o
   5  -1  10          7.53          4.93         2.37 o
   6  -1  10          0.45          2.05         1.67 o
  -7   0  10          1.56          0.70         3.19 o
  -6   0  10          1.58          0.00         1.60 o
  -5   0  10          1.50          0.69         1.05 o
  -4   0  10         83.95        100.98         7.96 o
  -3   0  10         39.53         37.83         4.50 o
  -2   0  10        107.63        117.27         6.28 o
  -1   0  10         55.22         58.00         5.13 o
   0   0  10          2.20          1.33         2.07 o
   1   0  10         10.75         10.42         3.62 o
   2   0  10          1.04          1.66         1.88 o
   3   0  10         12.36         13.04         3.93 o
   4   0  10          0.97          0.00         1.41 o
   5   0  10          1.02          3.94         2.32 o
   6   0  10          0.06          0.58         1.54 o
  -7   1  10          1.30          3.55         2.39 o
  -6   1  10          5.66          8.31         2.54 o
  -5   1  10         18.32         19.29         3.83 o
  -4   1  10         14.85         17.99         3.46 o
  -3   1  10         60.07         61.40         4.68 o
  -2   1  10         14.19         13.70         2.18 o
  -1   1  10          8.74          9.28         2.07 o
   0   1  10         12.17         12.16         2.26 o
   1   1  10          3.10          4.11         1.76 o
   2   1  10          9.98         10.94         2.36 o
   3   1  10          0.78          1.58         1.28 o
   4   1  10          3.18          5.54         2.61 o
   5   1  10          7.52          6.91         3.14 o
   6   1  10          0.45          1.55         2.08 o
  -7   2  10          2.00          0.24         2.37 o
  -6   2  10          0.33          2.43         1.18 o
  -5   2  10          5.71          5.49         3.33 o
  -4   2  10         12.05         16.66         2.73 o
  -3   2  10          9.88         11.70         2.18 o
  -2   2  10          9.94          9.27         2.50 o
  -1   2  10          5.99          6.38         2.17 o
   0   2  10          6.94          7.47         1.77 o
   1   2  10         13.33         14.62         2.69 o
   2   2  10          1.20          0.51         1.06 o
   3   2  10          0.63          0.82         1.85 o
   4   2  10          2.97          3.20         2.48 o
   5   2  10          3.71          3.82         2.02 o
   6   2  10          1.06          0.00         1.49 o
  -7   3  10          0.60          0.00         1.69 o
  -6   3  10          4.72          5.12         2.04 o
  -5   3  10          0.85          2.35         1.31 o
  -4   3  10          5.94          6.26         1.82 o
  -3   3  10          9.31         12.08         2.13 o
  -2   3  10          0.08          0.00         0.92 o
  -1   3  10          5.55          5.49         1.43 o
   0   3  10         13.31         12.70         2.39 o
   1   3  10          4.95          4.47         1.44 o
   2   3  10          1.71          2.48         1.51 o
   3   3  10          8.84         11.45         3.57 o
   4   3  10          1.62          0.17         1.17 o
  -6   4  10          3.26          4.13         1.60 o
  -5   4  10          3.50          4.48         1.61 o
  -4   4  10          7.80          8.09         2.11 o
  -3   4  10          6.58          3.74         2.50 o
  -2   4  10          6.70          4.05         1.34 o
  -1   4  10         10.34          8.96         2.08 o
   0   4  10          2.13          3.21         1.47 o
   1   4  10         12.44         12.07         2.35 o
   2   4  10         13.07          6.83         2.75 o
  -6   5  10          0.72          0.14         1.28 o
  -5   5  10          6.11          5.00         1.71 o
  -4   5  10          2.48          1.95         1.17 o
  -3   5  10         14.84         14.00         2.42 o
  -2   5  10         14.27         19.72         3.05 o
  -1   5  10          0.92          0.15         0.76 o
   0   5  10          6.31          4.24         1.81 o
   1   5  10          0.17          1.94         2.00 o
  -6   6  10          0.88          0.00         1.31 o
  -5   6  10          6.30          5.21         1.77 o
  -4   6  10          4.84          4.09         1.71 o
  -3   6  10          4.98          6.37         1.47 o
  -2   6  10         13.02         10.17         2.06 o
  -1   6  10          1.03          0.00         2.21 o
   0   6  10          6.13          2.48         1.72 o
   1   6  10          0.15          1.00         2.26 o
  -5   7  10          2.01          0.91         1.50 o
  -4   7  10          8.61          9.83         3.26 o
  -3   7  10          0.21          0.14         3.06 o
  -2   7  10          8.91          8.50         2.66 o
  -1   7  10          0.84          2.05         1.46 o
   0   7  10          2.42          4.86         3.05 o
   1   7  10          3.02          2.46         1.33 o
  -5   8  10          2.59          4.13         2.19 o
  -4   8  10          6.27          6.37         4.21 o
  -3   8  10          3.66          1.33         3.00 o
  -2   8  10          0.92          0.00         1.29 o
  -1   8  10          1.68          0.62         1.26 o
   0   8  10          5.01          5.46         2.32 o
   1   8  10          2.28          4.61         3.33 o
  -4   9  10          0.27          0.00         1.33 o
  -3   9  10          0.88          0.00         1.78 o
  -2   9  10          0.99          3.98         2.24 o
  -1   9  10          2.79          2.29         1.40 o
   0   9  10          1.57          0.00         1.76 o
   1   9  10          1.81          1.72         1.73 o
   2   9  10         15.37         25.60         7.10 o
  -3  10  10          1.76          5.10         2.66 o
  -2  10  10          0.55          0.00         1.66 o
  -1  10  10          2.95          0.00         2.25 o
   0  10  10          0.26          3.54         2.29 o
   1  10  10          2.46          4.56         1.81 o
   2  10  10          2.19          0.00         2.62 o
  -2  11  10          1.24          0.00         2.36 o
  -1  11  10          1.06          0.76         1.39 o
   0  11  10          0.06          0.40         2.09 o
   1  11  10          0.68          0.07         1.55 o
  -2  -9  11          0.25          1.05         1.89 o
  -1  -9  11          1.33          0.00         1.04 o
   0  -9  11          5.90          6.52         2.39 o
   1  -9  11          1.55          2.14         1.92 o
   2  -9  11          5.13          6.78         2.57 o
  -3  -8  11          0.21          0.43         2.29 o
  -2  -8  11          1.04          0.51         1.04 o
  -1  -8  11          0.41          0.00         1.01 o
   0  -8  11          4.92          6.65         2.14 o
   1  -8  11          1.38          0.52         1.42 o
   2  -8  11          3.97          2.81         2.93 o
   3  -8  11          2.72          3.28         2.59 o
  -4  -7  11          0.26          1.69         2.40 o
  -3  -7  11          0.52          0.64         1.78 o
  -2  -7  11          0.02          0.00         1.52 o
  -1  -7  11          0.23          2.98         1.59 o
   0  -7  11          5.55          8.50         2.43 o
   1  -7  11          1.39          0.00         1.11 o
   2  -7  11          0.36          0.57         1.20 o
   3  -7  11          0.15          0.01         1.26 o
   4  -7  11          1.87          2.85         3.34 o
  -5  -6  11          2.38          2.58         1.71 o
  -4  -6  11          3.06          1.33         2.39 o
  -3  -6  11          1.13          0.68         2.19 o
  -2  -6  11          1.67          1.26         1.39 o
  -1  -6  11          0.25          0.00         2.54 o
   0  -6  11          0.18          0.00         2.35 o
   1  -6  11          0.89          0.48         1.41 o
   2  -6  11          1.30          3.43         1.69 o
   3  -6  11          0.59          1.09         1.99 o
   4  -6  11          0.22          0.25         1.25 o
  -5  -5  11          0.99          0.27         2.40 o
  -4  -5  11          4.50          3.96         2.50 o
  -3  -5  11          0.54          5.87         3.57 o
  -2  -5  11          1.26          0.00         0.92 o
  -1  -5  11          0.18          0.00         1.22 o
   0  -5  11          6.37          4.93         1.67 o
   1  -5  11          2.34          4.52         1.59 o
   2  -5  11          0.38          0.15         1.52 o
   3  -5  11          0.56          3.21         2.86 o
   4  -5  11          0.44          0.00         1.67 o
   5  -5  11          1.41          0.61         2.18 o
  -5  -4  11          1.12          1.63         1.91 o
  -4  -4  11          0.21          4.02         3.34 o
  -3  -4  11          0.76          2.69         2.45 o
  -2  -4  11          6.41         10.56         2.66 o
  -1  -4  11          4.38          8.52         2.57 o
   0  -4  11          1.84          3.06         1.62 o
   1  -4  11          6.71          5.57         1.68 o
   2  -4  11          0.22          1.13         1.23 o
   3  -4  11          0.23          2.36         2.06 o
   4  -4  11          0.98          0.80         1.36 o
   5  -4  11          4.21          9.30         2.93 o
  -6  -3  11          2.40          1.37         2.01 o
  -5  -3  11          1.78          0.00         3.02 o
  -4  -3  11          3.72          1.28         1.33 o
  -3  -3  11          1.27          5.09         2.87 o
  -2  -3  11          7.71          8.15         3.36 o
  -1  -3  11         17.47         18.91         5.05 o
   0  -3  11          2.95          5.08         2.52 o
   1  -3  11         10.66          8.43         3.71 o
   2  -3  11          3.13          4.92         3.26 o
   3  -3  11          7.77         10.59         2.88 o
   4  -3  11          0.25          0.08         1.25 o
   5  -3  11          1.67          3.16         2.63 o
  -5  -2  11         17.17         16.50         5.31 o
  -4  -2  11          5.31          9.27         3.49 o
  -3  -2  11          3.50          5.95         3.37 o
  -2  -2  11          9.39          8.77         3.25 o
  -1  -2  11          3.16          3.63         2.19 o
   0  -2  11         10.99          9.98         3.38 o
   1  -2  11          0.46          0.00         2.05 o
   2  -2  11          8.54         13.39         4.16 o
   3  -2  11          4.58          8.68         3.53 o
   4  -2  11          0.79          0.91         1.07 o
   5  -2  11          0.26          0.17         1.11 o
  -6  -1  11         12.36         15.76         3.62 o
  -5  -1  11          3.36          1.06         2.19 o
  -4  -1  11          9.99          7.99         3.90 o
  -3  -1  11         21.70         22.32         6.05 o
  -2  -1  11          0.70          3.74         2.47 o
  -1  -1  11          6.89          5.42         2.74 o
   0  -1  11          4.53          1.79         2.37 o
   1  -1  11          0.48          2.64         2.08 o
   2  -1  11          6.55          3.30         2.84 o
   3  -1  11         12.68         15.20         4.55 o
   4  -1  11          7.21          5.37         2.60 o
   5  -1  11          1.14          2.14         1.95 o
  -6   0  11          0.49          1.61         1.75 o
  -5   0  11          1.73          3.65         1.75 o
  -4   0  11          1.96          1.69         1.43 o
  -3   0  11          7.70          8.08         2.46 o
  -2   0  11          9.17         14.68         4.51 o
  -1   0  11          1.52          1.37         1.35 o
   0   0  11          0.27          5.34         2.43 o
   1   0  11          0.93          1.08         1.37 o
   2   0  11          4.21          4.18         1.88 o
   3   0  11          0.08          0.00         1.67 o
   4   0  11          0.02          0.00         1.60 o
   5   0  11          1.60          1.42         2.52 o
   6   0  11          0.88          2.45         1.84 o
  -6   1  11         12.35         16.38         3.99 o
  -5   1  11          3.37          7.23         2.76 o
  -4   1  11          9.99          9.09         3.13 o
  -3   1  11         21.69         24.77         3.98 o
  -2   1  11          0.71          0.71         0.66 o
  -1   1  11          6.89          4.30         1.02 o
   0   1  11          4.54          3.48         2.66 o
   1   1  11          0.49          1.37         2.25 o
   2   1  11          6.54          6.48         2.71 o
   3   1  11         12.65         12.21         4.43 o
   4   1  11          7.23          9.11         3.39 o
   5   1  11          1.14          2.19         2.46 o
  -6   2  11          0.90          0.00         1.07 o
  -5   2  11         17.17         20.72         4.02 o
  -4   2  11          5.31          5.34         1.97 o
  -3   2  11          3.50          3.57         1.36 o
  -2   2  11          9.37          9.97         2.10 o
  -1   2  11          3.17          1.72         1.35 o
   0   2  11         10.98         11.90         2.86 o
   1   2  11          0.46          0.18         1.45 o
   2   2  11          8.55         14.11         4.49 o
   3   2  11          4.59          2.90         2.57 o
   4   2  11          0.79          0.04         0.97 o
   5   2  11          0.26          0.00         1.45 o
  -6   3  11          2.40          0.30         1.21 o
  -5   3  11          1.78          1.88         2.53 o
  -4   3  11          3.72          6.09         1.86 o
  -3   3  11          1.27          1.86         1.27 o
  -2   3  11          7.72          8.90         1.91 o
  -1   3  11         17.47         17.43         2.73 o
   0   3  11          2.94          4.18         1.95 o
   1   3  11         10.68         17.11         2.99 o
   2   3  11          3.13          5.71         2.01 o
   3   3  11          7.77          9.37         3.48 o
  -5   4  11          1.13          3.80         2.03 o
  -4   4  11          0.21          0.89         2.31 o
  -3   4  11          0.76          0.00         1.18 o
  -2   4  11          6.42          6.48         2.03 o
  -1   4  11          4.38          3.35         1.33 o
   0   4  11          1.85          0.26         2.40 o
   1   4  11          6.70          4.77         1.88 o
   2   4  11          0.22          0.00         2.13 o
  -5   5  11          0.99          2.02         1.52 o
  -4   5  11          4.50          4.71         1.52 o
  -3   5  11          0.54          1.55         1.25 o
  -2   5  11          1.26          0.00         0.80 o
  -1   5  11          0.17          0.00         0.92 o
   0   5  11          6.37          6.56         2.96 o
   1   5  11          2.34          1.74         1.31 o
   2   5  11          0.38          1.70         1.95 o
  -5   6  11          2.38          2.97         1.60 o
  -4   6  11          3.06          0.00         1.88 o
  -3   6  11          1.14          0.00         1.46 o
  -2   6  11          1.66          0.21         2.75 o
  -1   6  11          0.25          1.94         1.37 o
   0   6  11          0.18          1.75         2.26 o
   1   6  11          0.90          0.00         1.23 o
   2   6  11          1.31          2.44         2.64 o
  -4   7  11          0.26          0.00         2.68 o
  -3   7  11          0.52          0.00         1.77 o
  -2   7  11          0.02          6.19         2.28 o
  -1   7  11          0.23          1.77         1.12 o
   0   7  11          5.57          9.34         2.76 o
   1   7  11          1.39          1.81         1.95 o
   2   7  11          0.36          0.00         1.70 o
  -3   8  11          0.21          0.91         2.15 o
  -2   8  11          1.04          2.74         1.95 o
  -1   8  11          0.41          0.00         2.23 o
   0   8  11          4.91          8.05         2.75 o
   1   8  11          1.38          0.00         2.33 o
   2   8  11          3.98         10.93         5.22 o
  -2   9  11          0.25          0.00         1.25 o
  -1   9  11          1.32          5.19         2.55 o
   0   9  11          5.90         10.09         3.03 o
   1   9  11          1.55          3.14         1.51 o
   2   9  11          5.13          1.62         1.51 o
  -2  -7  12          0.40          0.47         0.99 o
  -1  -7  12          0.32          0.00         0.89 o
   0  -7  12          1.09          1.65         1.18 o
   1  -7  12          3.38          6.51         2.46 o
   2  -7  12          0.44          0.86         1.16 o
  -3  -6  12          1.08          1.45         2.43 o
  -2  -6  12          1.18          0.25         1.15 o
  -1  -6  12          0.13          2.79         1.64 o
   0  -6  12          0.14          0.58         2.26 o
   1  -6  12          1.53          1.06         1.10 o
   2  -6  12          3.89          4.92         3.01 o
   3  -6  12          0.65          0.47         1.22 o
  -2  -5  12          0.05          0.00         2.61 o
  -1  -5  12          0.36          1.80         1.25 o
   0  -5  12          0.32          0.00         1.81 o
   1  -5  12          0.60          0.38         0.92 o
   2  -5  12          2.83          2.62         1.59 o
   3  -5  12          4.46          5.99         2.26 o
  -4  -4  12          0.33          0.00         2.60 o
  -3  -4  12          0.15          2.94         2.14 o
  -2  -4  12          2.04          4.98         2.16 o
  -1  -4  12          3.37          5.96         2.20 o
   0  -4  12          2.87          5.94         2.02 o
   1  -4  12          0.81          0.00         1.97 o
   2  -4  12          0.51          0.62         1.89 o
   3  -4  12          1.15          1.94         1.06 o
   4  -4  12          0.11          0.00         1.39 o
  -4  -3  12          0.36          0.00         2.17 o
  -3  -3  12          1.32          2.65         2.88 o
  -2  -3  12          0.02          0.00         2.51 o
  -1  -3  12          0.39          1.34         1.48 o
   0  -3  12          4.27          6.05         3.07 o
   1  -3  12          4.56          4.04         2.71 o
   2  -3  12          0.73          0.70         1.75 o
   3  -3  12          4.56          9.39         3.06 o
   4  -3  12          0.54          0.23         1.62 o
  -4  -2  12          1.19          7.02         4.56 o
  -3  -2  12          2.12          0.00         1.81 o
  -2  -2  12          1.34          0.73         2.14 o
  -1  -2  12          3.07          0.00         1.07 o
   0  -2  12          3.77          6.43         2.66 o
   1  -2  12          2.35          9.88         3.93 o
   2  -2  12          7.77         10.88         3.99 o
   3  -2  12          1.38          4.80         3.22 o
   4  -2  12          3.68          4.90         4.14 o
  -4  -1  12          0.42          0.00         3.69 o
  -3  -1  12          0.38          0.21         2.41 o
  -2  -1  12          3.89          3.63         2.59 o
  -1  -1  12          2.68          4.54         2.85 o
   0  -1  12          5.44          2.63         1.82 o
   1  -1  12          0.87          0.00         1.98 o
   2  -1  12          0.48          0.07         1.10 o
   3  -1  12         10.16         15.65         4.90 o
   4  -1  12          1.48          3.27         2.73 o
  -5   0  12          4.11         12.77         5.51 o
  -4   0  12          3.51          1.83         2.16 o
  -3   0  12          0.01          3.13         2.55 o
  -2   0  12          0.06          0.00         1.69 o
  -1   0  12          2.03          6.32         2.92 o
   0   0  12          7.44          5.19         2.67 o
   1   0  12         16.93         13.30         5.19 o
   2   0  12          1.50          6.86         3.27 o
   3   0  12          1.50          0.09         1.94 o
   4   0  12          4.29          6.99         3.56 o
  -5   1  12          2.68          0.74         1.06 o
  -4   1  12          0.41          0.73         2.47 o
  -3   1  12          0.38          0.15         1.26 o
  -2   1  12          3.89          2.95         1.81 o
  -1   1  12          2.68          3.01         2.54 o
   0   1  12          5.46          5.08         3.52 o
   1   1  12          0.87          0.20         0.96 o
   2   1  12          0.49          0.00         1.91 o
   3   1  12         10.18         12.86         5.25 o
   4   1  12          1.48          4.01         2.70 o
  -4   2  12          1.19          2.36         1.83 o
  -3   2  12          2.11          1.41         1.28 o
  -2   2  12          1.34          2.19         1.45 o
  -1   2  12          3.07          3.01         2.11 o
   0   2  12          3.76          2.45         1.69 o
   1   2  12          2.35          2.92         2.21 o
   2   2  12          7.79          5.84         2.70 o
   3   2  12          1.38          0.86         1.90 o
  -4   3  12          0.36          1.36         1.10 o
  -3   3  12          1.32          0.05         1.67 o
  -2   3  12          0.02          0.00         1.71 o
  -1   3  12          0.38          0.72         1.20 o
   0   3  12          4.28          5.08         2.02 o
   1   3  12          4.56          5.45         3.01 o
   2   3  12          0.73          2.33         1.30 o
  -4   4  12          0.32          0.40         2.30 o
  -3   4  12          0.15          0.00         1.62 o
  -2   4  12          2.04          3.21         1.54 o
  -1   4  12          3.38          4.21         1.64 o
   0   4  12          2.87          3.21         1.60 o
   1   4  12          0.81          0.51         1.29 o
   2   4  12          0.51          0.70         2.32 o
  -3   5  12          0.28          0.00         1.37 o
  -2   5  12          0.05          0.00         1.16 o
  -1   5  12          0.35          0.31         1.53 o
   0   5  12          0.32          0.00         2.00 o
   1   5  12          0.60          0.53         1.13 o
   2   5  12          2.82          0.00         2.17 o
   3   5  12          4.44          6.84         3.81 o
  -3   6  12          1.08          0.73         1.19 o
  -2   6  12          1.18          3.03         2.00 o
  -1   6  12          0.13          0.52         1.50 o
   0   6  12          0.14          0.00         1.98 o
   1   6  12          1.52          0.00         1.66 o
   2   6  12          3.89          2.17         2.49 o
   3   6  12          0.65          0.06         1.94 o
  -2   7  12          0.40          0.00         1.63 o
  -1   7  12          0.32          1.82         1.96 o
   0   7  12          1.09          1.99         1.32 o
   1   7  12          3.37          2.57         2.54 o
   2   7  12          0.44          0.00         2.66 o
  -1  -4  13          2.10          2.55         2.19 o
   0  -4  13          3.67          1.85         2.61 o
   1  -4  13          5.38          5.91         2.50 o
  -2  -3  13          0.96          1.78         1.22 o
  -1  -3  13          4.36          4.98         3.21 o
   0  -3  13          1.48          0.00         1.25 o
   1  -3  13          7.18         10.23         3.24 o
   2  -3  13          2.35          2.70         4.71 o
  -2  -2  13          3.39          0.07         1.91 o
  -1  -2  13          0.05          1.93         2.40 o
   0  -2  13          2.93          1.91         2.67 o
   1  -2  13          1.11          3.28         2.50 o
   2  -2  13          5.73          5.28         3.03 o
  -3  -1  13          0.43          2.45         2.59 o
  -2  -1  13          0.91          3.72         2.43 o
  -1  -1  13          3.49          2.02         2.98 o
   0  -1  13          0.54          1.55         1.73 o
   1  -1  13          3.77          3.28         2.73 o
   2  -1  13          0.31          3.39         2.14 o
  -3   0  13          0.05          0.00         2.09 o
  -2   0  13          0.00          0.52         1.46 o
  -1   0  13          2.56          0.00         2.04 o
   0   0  13          0.54          3.38         3.07 o
   1   0  13          0.20          0.32         1.75 o
   2   0  13          3.53          0.00         1.08 o
  -3   1  13          0.43          3.67         3.18 o
  -2   1  13          0.91          1.59         2.53 o
  -1   1  13          3.47          3.56         2.50 o
   0   1  13          0.53          2.97         2.13 o
   1   1  13          3.76          0.44         1.55 o
   2   1  13          0.32          2.28         1.38 o
  -2   2  13          3.40          3.37         2.13 o
  -1   2  13          0.05          0.00         1.80 o
   0   2  13          2.94          4.40         3.15 o
   1   2  13          1.10          2.34         1.50 o
   2   2  13          5.74          4.51         2.63 o
  -2   3  13          0.96          2.07         1.96 o
  -1   3  13          4.37          3.07         1.83 o
   0   3  13          1.47          0.00         1.23 o
  -1   4  13          2.10          0.00         0.97 o
   0   4  13          3.68          3.41         2.56 o
                                                
